# Supplementary material for: Identifying biologically interpretable transcription factor knockout targets by jointly analyzing the transcription factor knockout microarray and the ChIP-chip data
Source: BMC Syst Biol. 2012 Aug 16;6:102. doi: 10.1186/1752-0509-6-102 (PMC3465233; doi:10.1186/1752-0509-6-102)
Supplement: Additional file 2 — Table S1.Provides the numbers and the detailed gene lists of our refined (i.e., biologically interpretable) and the original TF knockout targets identified by Reimand et al. for the 112 TFs under study. Moreover, the identified path for each biologically interpretable TF knockout target can also be found in this table. The identified paths form experimentally testable hypotheses regarding the molecular mechanisms of how a TF may regulate its knockout targets. [file 1752-0509-6-102-S2.xls]

## Sheet: Summary
TF Name	% of biologically interpretable TF knockout targets in the original dataset	# of TF knockout targets in the original dataset from Reimand et al.	# of TF knockout targets in the refined dataset (i.e., biologically interepretable TF knockout targets)	# of biological interpretable TF knockout targets with the shortest paths of length = 1 (i.e., direct regulatory targets)	# of biological interpretable TF knockout targets with the shortest paths of length > 1 (i.e., indirect regulatory targets)
smp1	0.816667	60	49	2	47
hcm1	0.828829	111	92	9	83
met31	0.842105	57	48	5	43
hms2	0.847222	72	61	1	60
rlm1	0.847458	59	50	2	48
pdr3	0.850679	221	188	6	182
sip4	0.865248	141	122	5	117
dal81	0.866142	127	110	7	103
cad1	0.869427	314	273	13	260
nrg1	0.870229	131	114	7	107
fkh2	0.872236	407	355	20	335
fkh1	0.876289	97	85	5	80
dal80	0.877358	106	93	1	92
swi6	0.877847	483	424	29	395
ecm22	0.878173	197	173	6	167
mga1	0.880952	210	185	6	179
gts1	0.881395	430	379	1	378
msn2	0.881481	270	238	19	219
uga3	0.882629	213	188	3	185
tec1	0.882883	666	588	65	523
ndt80	0.883895	534	472	2	470
gcr2	0.884024	845	747	22	725
mac1	0.884058	276	244	5	239
sfp1	0.884522	2061	1823	148	1675
xbp1	0.884615	104	92	9	83
otu1	0.884774	243	215	3	212
ixr1	0.885827	508	450	12	438
yhp1	0.88587	184	163	2	161
mal33	0.8861	518	459	11	448
msn1	0.8867	203	180	4	176
hir2	0.8875	240	213	8	205
sfl1	0.888889	90	80	0	80
yap3	0.889262	298	265	2	263
abf1	0.889919	863	768	69	699
aro80	0.89049	347	309	11	298
azf1	0.890625	64	57	0	57
ino4	0.892157	204	182	24	158
rph1	0.893333	375	335	5	330
reb1	0.893578	545	487	39	448
aft2	0.893701	254	227	10	217
sum1	0.895636	527	472	48	424
pho2	0.895639	642	575	20	555
cup9	0.897436	1014	910	15	895
yap5	0.898649	148	133	15	118
mcm1	0.898771	1383	1243	100	1143
dal82	0.899259	675	607	25	582
ash1	0.899497	199	179	8	171
cat8	0.9	60	54	1	53
ace2	0.900356	562	506	30	476
oaf1	0.900929	323	291	6	285
rsf2	0.901408	142	128	1	127
crz1	0.901639	183	165	1	164
rap1	0.902326	1290	1164	402	762
tye7	0.902439	1148	1036	23	1013
sko1	0.902821	319	288	36	252
pdr1	0.903654	301	272	24	248
yap6	0.90411	73	66	9	57
arg81	0.904412	272	246	15	231
rgt1	0.904523	398	360	5	355
pip2	0.904587	1090	986	7	979
rim101	0.904858	494	447	16	431
ume6	0.905028	716	648	61	587
rme1	0.905172	116	105	2	103
hap4	0.905325	169	153	12	141
stp1	0.908549	503	457	11	446
hsf1	0.909511	1083	985	50	935
gln3	0.909548	597	543	19	524
rtg1	0.909722	144	131	2	129
skn7	0.909747	277	252	41	211
gal4	0.909926	1088	990	16	974
flo8	0.910204	245	223	16	207
mss11	0.912458	297	271	3	268
pho4	0.912587	572	522	19	503
phd1	0.913357	277	253	32	221
aft1	0.91363	741	677	55	622
cbf1	0.914701	551	504	56	448
gcn4	0.915441	272	249	13	236
rtg3	0.916309	466	427	18	409
sok2	0.916667	216	198	38	160
cin5	0.917044	663	608	57	551
cha4	0.918033	122	112	2	110
hal9	0.918605	172	158	8	150
hms1	0.918809	739	679	4	675
stb5	0.91924	421	387	21	366
gzf3	0.921348	89	82	2	80
rox1	0.921348	178	164	12	152
put3	0.9217	447	412	12	400
yox1	0.924528	159	147	15	132
swi5	0.925424	295	273	7	266
leu3	0.925926	135	125	9	116
msn4	0.925926	108	100	9	91
gsm1	0.926174	149	138	0	138
usv1	0.927711	83	77	1	76
arg80	0.927869	305	283	10	273
rpn4	0.928191	376	349	44	305
fzf1	0.929825	114	106	2	104
swi4	0.929936	471	438	92	346
yap1	0.930435	115	107	31	76
ino2	0.931507	146	136	5	131
gat1	0.932203	59	55	3	52
met28	0.932584	89	83	2	81
zap1	0.935484	124	116	3	113
rfx1	0.935961	203	190	24	166
yap7	0.936	500	468	12	456
adr1	0.93617	94	88	0	88
rds2	0.937337	383	359	7	352
met32	0.939394	33	31	0	31
mbp1	0.941176	119	112	30	82
mig1	0.945545	202	191	7	184
hap5	0.946565	262	248	8	240
stp2	0.950311	161	153	0	153
tos8	0.962963	54	52	6	46
	mean = 0.903
	std = 0.025
		40271	36326	2314	34012
			90% (=36326/40271)	6% (=2314/40271)	84% (=34012/40271)

## Sheet: Lists of TF knockout targets
"-3: repressed TF knockout targets in the original dataset that can only find shortest paths of lengths > 1 by our method"
"-1: repressed TF knockout targets in the original dataset that can find shortest paths of lengths = 1 by our method"
"-0.1: repressed TF knockout targets in the original dataset that cannot find any path by our method"
"0: not a TF knockout target in the original dataset"
"+3: activated TF knockout targets in the original dataset that can only find shortest paths of lengths > 1 by our method"
"+1: activated TF knockout targets in the original dataset that can find shortest paths of lengths = 1 by our method"
"+0.1: activated TF knockout targets in the original dataset that cannot find any path by our method"
		abf1	ace2	adr1	aft1	aft2	arg80	arg81	aro80	ash1	azf1	cad1	cat8	cbf1	cha4	cin5	crz1	cup9	dal80	dal81	dal82	ecm22	fkh1	fkh2	flo8	fzf1	gal4	gat1	gcn4	gcr2	gln3	gsm1	gts1	gzf3	hal9	hap4	hap5	hcm1	hir2	hms1	hms2	hsf1	ino2	ino4	ixr1	leu3	mac1	mal33	mbp1
CDC27	YBL084C	0	0	0	0	0	0	0	0	0	0	0	0	0	0	0	0	0	0	0	0	0	0	0	0	0	0	0	0	0.1	0	0	0	0	0	0	0	0	0	0	0	0	0	0	0	0	0	0	0
YBL113C	YBL113C	0	0	0	0	0	0	0	0	0	0	0	0	0	0	0	0	0	0	0	0	0	0	0	0	0	0	0	0	0	0	-3	-3	0	0	0	0	0	0	0	0	0	0	0	0	0	-3	-3	0
YBR030W	YBR030W	0	0	0	0	0	0	0	0	0	0	0	0	0	0	0	0	0	0	0	0	0	0	0	0	0	0	0	0	3	0	0	0	0	0	0	0	0	0	0	0	0	0	0	0	0	0	0	0
YBL086C	YBL086C	0	0	0	0	0	0	0	0	0	0	0	0	0	0	0	0	0	0	0	0	0	0	0	0	0	0	0	0	3	0	0	0	0	0	0	0	0	0	0	0	0	0	0	0	0	0	0	0
RER2	YBR002C	3	0	0	0	0	0	0	0	0	0	0	0	0	0	0	0	3	0	0	0	0	0	0	0	0	3	0	0	3	0	0	0	0	0	0	0	0	0	0	0	0	0	0	0	0	0	0	0
YBR032W	YBR032W	-3	0	0	0	0	0	0	0	0	0	0	0	0	0	0	0	0	0	0	0	0	0	0	0	0	0	0	0	0	0	0	0	0	0	0	0	0	0	0	0	0	0	0	0	0	0	0	0
TEL1	YBL088C	0	0	0	0	0	0	0	0	0	0	0	0	0	0	0	0	0	0	0	0	0	0	0	0	0	0	0	0	0	0	0	0	0	0	0	0	0	0	0	0	0	0	0	0	0	0	0	0
GPI18	YBR004C	0	0	0	0	0	0	0	0	0	0	0	0	0	0	0	0	0	0	0	0	0	0	0	0	0	-3	0	0	0	0	0	0	0	0	0	0	0	0	0	0	-3	0	0	0	0	0	0	0
HMT1	YBR034C	3	0	0	0	0	0	0	0	0	0	0	0	0	0	0	0	0	0	0	0	0	0	0	0	0	0	0	0	0	0	0	0	0	0	0	0	0	0	0	0	-3	0	0	0	0	0	0	0
MRP21	YBL090W	3	0	0	0	0	0	0	3	0	0	0	0	0	0	0	0	3	0	0	0	0	0	0	0	0	3	0	0	0	0	0	0	0	0	0	0	0	0	3	0	3	0	0	0	0	0	0	0
UGA2	YBR006W	0	0	0	0	0	0	0	0	0	0	0	0	3	0	0	0	0	0	0	0	0	0	0	3	0	0	0	3	3	3	0	0	0	0	0	0	0	0	0	0	3	0	0	0	0	0	0	0
CSG2	YBR036C	3	0	0	0	0	0	0	0	0	0	0	0	0	0	0	0	0	0	0	0	0	0	0	0	0	-3	0	0	0	0	0	0	0	0	0	0	0	0	0	0	0	0	0	0	0	0	0	0
SPS22	YCL048W	0	0	0	0	0	0	0	0	0	0	0	0	0	0	0	0	0	3	0	0	0	0	0	0	0	0	0	0	3	0	0	0	0	0	0	0	0	0	0	0	0	0	0	0	0	0	0	0
ADY2	YCR010C	0	0	0	0	0	0	0	0	0	0	0	0	0	0	-3	0	0	0	0	0	0	0	0	0	0	0	0	0	3	0	0	0	0	0	0	0	0	0	0	0	3	0	0	0	0	0	0	0
BUD5	YCR038C	0	0	0	0	0	0	0	0	0	0	0	0	0	0	0	0	0	0	0	0	0	0	0	0	0	0	0	0	3	0	0	0	0	0	0	0	0	0	0	0	0	0	0	0	0	0	0	0
APA1	YCL050C	0	-3	0	-3	0	0	0	0	0	0	0	0	0	0	0	0	0	0	0	0	-3	0	0	0	0	0	0	0	0	-3	0	0	0	0	0	0	0	0	0	0	-1	0	0	0	0	0	0	0
PGK1	YCR012W	0	0	0	0	0	0	0	-3	0	0	0	0	0	0	-3	0	-3	0	0	0	0	0	0	0	0	-3	0	0	-3	-3	0	0	0	0	0	-3	0	0	-3	0	-3	0	0	0	0	0	0	0
MATALPHA1	YCR040W	0	-3	0	0	0	0	0	-3	0	0	0	-3	0	0	-3	0	-3	0	0	0	0	0	0	0	0	-3	0	-3	0	-3	0	0	0	0	0	-3	0	0	-3	0	0	0	0	0	0	0	0	0
PBN1	YCL052C	0	0	0	0	0	0	0	0	0	0	0	0	0	0	0	0	3	0	0	0	0	0	0	0	0	0	0	0	0	0	0	0	0	0	0	0	0	0	0	0	0	0	0	0	0	0	0	0
POL4	YCR014C	0	0	0	0	0	0	0	0	0	0	0	0	0	0	0	0	0	0	0	0	0	0	0	0	0	0	0	0	0.1	0	0	0	0	0	0	0	0	0	0	0	0	0	0	0	0	0	0	0
TAF2	YCR042C	0	0	0	0	0	0	0	0	0	0	0	0	0	0	0	0	0	0	0	0	0	0	0	0	0	0	0	0	3	0	0	0	0	0	0	0	0	0	0	0	0	0	0	0	0	0	0	0
KAR4	YCL055W	0	0	0	0	0	0	0	0	0	0	0	0	0	0	0	0	0	0	0	0	0	0	0	0	0	0	0	0	0	0	0	0	0	3	0	0	0	0	0	0	0	0	0	0	0	0	0	0
YCR016W	YCR016W	0	0	0	0	0	0	0	0	0	0	0	0	0	0	0	0	0.1	0	0	0	0	0	0	0	0	0	0	0	0	0	0	0	0	0	0	0	0	0	0	0	0	0	0	0	0	0	0	0
PER1	YCR044C	0	0	0	0	0	0	0	0	0	0	0	0	0	3	0	0	0	0	0	0	0	0	0	0	0	0	0	0	0	0	0	0	0	0	0	0	0	0	0	0	0	0	0	0	0	0	0	0
RAD57	YDR004W	0	0	0	0	0	0	0	0	0	0	0	0	0	0	0	0	0	0	0	-3	0	0	0	0	0	0	0	0	0	0	0	0	0	0	0	0	0	0	0	0	0	0	0	0	0	0	0	0
YDR034C.C	YDR034C-C	0	0	0	0.1	0	0	0	0	0	0	0	0	0	0	0	0	0	0	0	0	0	0	0	0	0	0	0	0	0.1	0	0	0	0	0	0	0	0	0	0	0	-0.1	0	0	-0.1	0	0	0	0
RPS13	YDR064W	0	0	0	0	0	3	0	0	0	0	3	0	0	0	0	0	3	0	0	3	0	0	0	0	0	3	0	0	0	0	3	3	0	0	0	0	0	3	3	0	-3	0	0	0	0	3	0	0
SOK1	YDR006C	0	0	0	0	0	0	0	0	0	0	0	0	0	0	0	0	0	0	0	0	0	0	0	0	0	0	0	0	0	0	0	0	0	0	0	0	0	0	0	0	0	0	0	0	0	0	0	0
YDR034W.B	YDR034W-B	0	0	0	0	0	0	-3	0	0	0	0	0	0	0	0	0	0	0	0	-3	0	0	0	0	0	0	0	0	0	3	0	0	0	0	0	0	0	0	0	0	0	0	0	0	0	0	0	0
RTR2	YDR066C	0	0	0	0	0	0	0	0	0	0	0	0	0	0	0	0	0	0	0	0	-3	0	0	0	0	0	0	0	0	0	0	0	0	0	0	0	0	0	0	0	0	0	0	0	0	0	0	0
YDR008C	YDR008C	0	0	0	0	0	0	0	0	0	0	0	0	0	0	0	0	0	0	0	-3	0	0	0	0	0	0	0	0	0	0	0	0	0	0	0	0	0	0	0	0	0	0	0	0	0	0	0	0
EHD3	YDR036C	0	0	0	0	0	0	0	0	0	0	0	0	0	0	0	0	0	0	0	0	0	0	0	0	0	0	0	0	0	0	0	0	0	0	0	0	0	0	0	0	0	0	0	0	0	0	0	0
DOS2	YDR068W	0	0	0	0	0	0	0	0	0	0	0	0	0	0	0	0	0	0	0	-1	0	0	0	0	0	0	0	3	0	0	0	0	0	0	0	0	0	0	0	0	0	0	0	0	0	0	0	0
YDR010C	YDR010C	0	0	0	0	0	0	0	0	0	0	0	0	0	0	0	0	0	0	0	0	0	0	0	0	0	0	0	0	3	0	0	0	0	0	0	0	0	0	0	0	0	0	0	0	0	0	0	0
ENA5	YDR038C	0	0	0	0	0	0	0	0	0	0	0	0	0	0	0	0	-3	0	0	0	0	0	0	0	0	0	0	0	0	0	0	0	0	0	0	0	0	0	0	0	0	0	0	0	0	0	0	0
YDR070C	YDR070C	0	0	0	0	0	0	0	0	0	0	0	0	0	0	0	0	0	0	0	0	0	0	0	0	0	0	0	0	0	0	0	0	0	0	0	0	0	0	0	0	0	0	0	0	0	0	0	0
YDR366C	YDR366C	-3	3	0	3	0	0	0	0	0	0	0	0	0	0	0	0	3	0	0	0	0	0	0	0	0	3	0	0	0	0	0	0	0	0	0	0	0	0	0	0	0	0	0	-3	0	0	0	0
UTP5	YDR398W	0	0	0	0	0	0	0	0	0	0	0	0	0	0	0	0	0	3	0	0	0	0	0	0	0	0	0	0	0	0	0	0	0	0	0	0	0	0	0	0	0	0	0	0	0	0	0	0
CYM1	YDR430C	0	0	0	0	0	0	0	0	0	0	0	0	0	0	0	0	0	0	0	0	0	0	0	0	0	0	0	0	0.1	0	0	0	0	0	0	0	0	0	0	0	0	0	0	0	0	0	0	0
YPR1	YDR368W	0	0	0	-3	0	0	0	0	0	0	0	0	0	0	0	0	0	0	0	0	0	0	0	0	0	0	0	0	3	0	0	0	0	0	0	0	0	0	0	0	0	0	0	0	0	0	0	0
URH1	YDR400W	-0.1	0	0	0	0	0	0	0	0	0	0	0	0	0	0	0	0	0	0	0	0	0	0	0	0	0	0	0	0	0	0	0	0	0	0	0	0	0	0	0	0	0	0	0	0	0	0	0
NPL3	YDR432W	0	-3	0	0	0	0	0	0	0	0	0	0	0	0	0	0	-3	0	0	0	3	0	0	0	0	-3	0	0	0	0	0	0	0	0	0	-3	0	0	-3	0	0	0	0	0	0	0	0	0
YDR370C	YDR370C	0	0	0	0	0	-3	0	0	0	0	0	0	0	0	0	0	0	0	0	0	0	0	-3	0	0	0	0	0	0	0	0	0	0	0	0	0	0	0	0	0	0	0	0	0	0	0	0	0
DIT2	YDR402C	0	0	0	0	0	0	0	0	0	0	0	0	0	0	0	0	0	0	0	0	0	0	0	0	0	0	0	0	0	0	0	0	0	0	0	0	0	0	0	0	0	0	0	0	0	0	0	0
GPI17	YDR434W	0	0	0	0	0	0	0	0	0	0	0	0	0	0	0	0	0	0	0	0	0	0	0	0	0	0	0	0	0	0	0	0	0	0	0	0	0	0	0	0	0	0	0	0	0	0	0	0
VPS74	YDR372C	0	0	0	-1	0	0	0	0	0	0	0	0	0	0	0	0	0	0	0	0	0	0	-3	0	0	0	0	0	0	0	0	0	0	0	0	0	0	0	0	0	0	0	0	0	0	0	0	0
RPB7	YDR404C	-1	0	0	0	0	0	0	0	0	0	3	0	0	0	0	0	0	0	0	3	0	0	0	0	0	0	0	0	0	0	0	3	0	0	0	0	0	0	0	0	0	0	0	0	0	0	0	0
PPZ2	YDR436W	0	0	0	0	0	0	0	0	0	0	0	0	0	0	0	0	0	0	0	0	0	0	0	0	0	0	0	0	0	0	0	0	0	0	0	0	0	0	0	0	0	0	0	0	0	0	0	0
LSM4	YER112W	0	0	0	0	0	0	0	0	0	0	0	0	0	0	0	0	3	0	0	0	0	0	0	0	0	3	0	0	0	0	0	0	0	0	0	0	0	0	0	0	0	0	0	0	0	0	0	0
COX15	YER141W	-3	0	0	0	0	0	0	0	0	0	0	0	0	0	0	0	0	0	0	0	0	0	0	0	0	0	0	0	0	0	0	0	0	0	0	0	0	0	0	0	0	0	0	0	0	0	0	0
BRR2	YER172C	0	0	0	0	0	0	0	0	0	0	0	0	0	0	0	0	0	0	0	0	0	0	0	0	0	0	0	0	3	0	0	0	0	0	0	0	0	0	0	0	0	0	0	0	0	0	0	0
BOI2	YER114C	0	0	0	0	0	0	0	0	0	0	0	0	0	0	0	0	0	0	0	0	0	0	0	0	0	0	0	0	0	0	0	0	0	0	0	0	0	0	0	0	0	0	0	0	0	0	0	0
DDI1	YER143W	0	0	0	0	0	0	0	0	0	0	0	0	0	0	0	0	0	0	0	0	0	0	0	0	0	0	0	0	0	0	0	0	0	0	0	0	0	0	0	0	0	0	0	0	0	0	0	0
GRX4	YER174C	0	0	0	0	0	0	0	0	0	0	0	0	0	0	0	0	0	0	0	0	0	0	0	0	0	0	0	0	0	0	0	0	0	0	0	0	0	0	0	0	0	0	0	0	0	0	0	0
SLX8	YER116C	0	0	0	0	0	0	0	0	0	0	0	0	0	0	0	0	0	0	0	0	0	0	0	0	0	0	0	0	3	0	0	0	0	0	0	0	0	0	0	0	0	0	0	0	0	0	0	0
FTR1	YER145C	0	-3	0	-1	0	0	0	0	0	0	0	0	0	0	0	0	-3	0	0	0	0	0	0	0	0	0	0	0	0	0	0	0	0	0	0	0	0	0	0	0	-3	0	0	0	0	0	0	0
ECM32	YER176W	0	0	0	0	0	0	0	0	0	0	0	0	0	0	0	0	0	0	0	0	0	0	0	0	0	0	0	0	3	0	0	0	0	0	0	0	0	0	0	0	0	0	0	0	0	0	0	0
SHO1	YER118C	0	0	0	0	0	0	0	0	0	0	0	0	0	0	0	0	0	0	0	0	0	0	0	0	0	0	0	0	0	0	0	0	0	0	0	0	0	0	0	0	-3	0	0	0	0	0	0	0
SCC4	YER147C	0	0	0	0	0	0	0	0	0	0	0	0	0	0	0	0	0	0	0	0	0	0	0	0	0	0	0	0	3	0	0	0	0	0	0	0	0	0	0	0	0	0	0	0	0	0	0	0
PDA1	YER178W	-0.1	-0.1	0	0	0	0	0	-0.1	0	0	0	0	0	0	-0.1	0	-0.1	0	0	0	0	0	0	0	0	-0.1	0	0	0	0	0	0	0	0	0	0	0	0	-0.1	0	0	0	0	0.1	0	0	0	0
PMR1	YGL167C	0	0	0	0	0	0	0	0	0	0	0	0	0	0	0	0	0	0	0	0	0	0	0	0	0	0	0	0	0	0	0	0	0	0	0	0	0	0	0	0	0	0	0	0	0	0	0	0
YGL199C	YGL199C	0	0	0	0	0	0	0	0	0	0	0	0	0	0	0	0	-3	0	0	0	-3	0	0	0	0	-3	0	0	0	0	0	0	0	0	0	0	0	0	0	0	0	0	0	0	0	0	0	0
YGL230C	YGL230C	0	0	0	0	0	0	0	0	0	0	0	0	0	0	0	0	0	0	0	0	0	0	0	0	0	0	0	0	3	0	0	0	0	0	0	0	0	0	0	0	0	0	0	0	0	0	0	0
SUA5	YGL169W	0	0	0	0	0	0	0	0	0	0	0	0	0	0	0	0	0	0	0	0	0	0	0	0	0	-0.1	0	0	0	0	0	0	0	0	0	0	0	0	0	0	0	0	0	0	0	0	0	0
MCM6	YGL201C	0	0	0	0	0	0	0	0	0	0	0	0	0	0	0	0	0	0	0	0	0	0	0	0	0	0	0	0	0	0	0	0	0	0	0	0	0	0	0	0	0	0	0	0	0	0	0	0
TAN1	YGL232W	0	0	0	0	0	0	0	0	0	0	0	0	0	0	0	0	0	0	0	0	0	0	0	0	0	0	0	0	0	0	0	0	0	0	0	0	0	0	0	0	0	0	0	0	0	0	0	0
ROK1	YGL171W	0	0	0	0	0	0	0	0	0	0	0	0	-3	0	0	0	0	0	0	0	0	0	-3	0	0	0	0	0	0	0	0	0	0	0	0	0	0	0	0	0	-3	0	0	0	0	0	0	0
KEX1	YGL203C	0	0	0	0	0	0	0	-3	0	0	0	0	0	0	-3	0	0	0	0	0	0	0	0	0	0	0	0	-3	0	0	0	0	0	0	0	0	0	0	0	0	0	0	0	0	0	0	0	0
ADE5	YGL234W	0	-3	0	0	0	0	0	0	0	0	0	0	0	0	0	0	-3	0	0	0	0	0	0	0	0	-3	0	0	0	-3	0	0	0	0	0	-3	0	0	0	0	-3	0	0	0	0	0	0	0
KEM1	YGL173C	0	0	0	0	0	0	0	0	0	0	0	0	0	0	0	3	0	0	0	0	0	0	0	0	0	0	0	0	0	0	0	0	0	0	0	0	0	0	0	0	-3	0	0	3	0	0	0	0
POX1	YGL205W	0	-3	0	0	0	0	0	0	0	0	0	0	0	0	0	0	0	0	0	0	0	0	0	0	3	0	0	0	0	0	0	0	0	0	0	0	0	0	0	0	0	3	0	0	0	0	0	0
MTO1	YGL236C	0	0	0	0	0	0	0	0	0	0	0	0	0	0	0	0	0	0	0	-3	0	0	0	0	0	0	0	0	0	0	0	0	0	0	0	0	0	0	0	0	0	0	0	0	0	0	0	0
RNH70	YGR276C	0	0	0	0	0	0	0	0	0	0	0	0	0	0	0	0	0	0	0	0	0	0	0	0	0	0	0	0	0	0	0	0	0	0	0	0	0	0	0	0	0	0	0	0	0	0	0	0
YHL010C	YHL010C	0	0	0	0	0	0	0	0	0	0	0	0	0	0	-3	0	0	0	0	0	0	0	0	0	0	0	0	0	0	0	0	0	0	0	0	0	0	0	0	0	0	0	0	0	0	0	0	0
YHL042W	YHL042W	0	0	0	0	0	0	0	0	0	0	0	0	0	0	0	0	0	0	0	0	0	0	0	0	0	0	0	0	3	0	0	0	0	0	0	0	0	0	0	0	0	0	0	0	0	0	0	0
CWC22	YGR278W	0	0	0	0	0	0	0	0	0	0	0	0	0	0	0	0	0	0	0	0	0	-3	0	0	0	0	0	0	0	0	0	0	0	0	0	0	0	0	0	0	0	0	0	0	0	0	0	0
YHL012W	YHL012W	0	0	0	0	0	0	0	0	0	0	0	0	0	0	0	3	0	0	0	0	0	0	0	0	0	0	0	0	0	0	0	0	0	0	0	0	0	0	0	0	0	0	0	0	0	0	0	0
YHL044W	YHL044W	-3	0	0	0	0	0	0	-3	0	0	0	0	0	0	0	0	0	0	0	0	0	0	0	0	0	0	0	0	3	0	0	0	0	0	0	0	0	0	0	0	0	0	0	0	0	0	0	0
PXR1	YGR280C	3	0	0	0	0	0	0	3	0	0	0	0	0	0	3	0	3	0	0	3	0	0	0	0	0	3	0	3	0	3	0	0	0	0	0	0	0	0	3	0	0	0	0	0	0	0	0	0
YLF2	YHL014C	0	-0.1	0	0	0	0	0	0	0	0	0	0	0	0	-0.1	0	0	0	0	0	0	0	0	0	0	0	0	0	0	0	0	0	0	0	0	0	0	0	0	0	0	0	-0.1	0	0	0	0	0
YHL046C	YHL046C	0	0	0	0	0	0	0	0	0	0	0	0	0	0	0	0	0	0	0	0	0	0	0	0	0	0	0	0	3	0	0	0	0	0	0	0	0	0	0	0	0	0	0	0	0	0	0	0
BGL2	YGR282C	-1	0	0	0	0	0	0	0	0	0	0	0	0	0	-1	0	-3	0	0	3	0	0	0	3	0	-3	0	0	0	0	0	0	0	0	0	0	0	0	-3	0	0	0	0	0	0	0	0	0
DUR3	YHL016C	0	0	0	0	0	0	0	0	0	0	0	0	0	3	0	0	-3	0	0	0	0	0	0	0	3	-3	0	0	0	0	0	0	3	0	0	0	0	0	0	0	3	0	0	3	1	0	0	0
COS8	YHL048W	0	0	0	0	0	0	0	0	0	0	0	0	3	0	0	0	0	0	0	0	0	0	0	3	0	0	0	0	3	0	0	0	0	0	0	0	0	-3	0	0	0	0	0	3	0	3	0	0
THS1	YIL078W	0	0	0	0	0	0	0	0	0	0	0	0	0	0	0	0	0	0	0	0	0	0	0	0	0	0	0	0	0	0	0	0	0	0	0	0	0	0	0	0	-3	0	0	0	0	0	0	0
YIL110W	YIL110W	0	0	0	0	0	0	0	0	0	0	0	0	0	0	0	0	0	0	0	0	0	0	0	0	0	0	0	0	0	0	0	0	0	0	0	0	0	0	0	0	0	0	0	0	0	0	0	0
CCT2	YIL142W	0	0	0	0	0	0	0	0	0	0	0	0	0	0	0	0	0	0	0	0	0	0	0	0	0	0	0	0	0	0	0	0	0	0	0	0	0	0	0	0	0	0	0	0	0	0	0	0
YIL080W	YIL080W	0	0	0	0	0	0	0	0	-0.1	0	0	0	0	0	0	0	0	0	0	0	0	0	0	0	0	0	0	0	0	0	0	0	0	0	0	0	0	0	0	0	0	0	0	-0.1	0	-0.1	0	0
HOS4	YIL112W	0	0	0	0	0	0	0	0	0	0	0	0	0	0	0	0	0	0	0	0	0	0	0	0	0	0	0	0	0	0	0	0	0	0	0	0	0	0	0	0	0	0	0	0	0	0	0	0
TID3	YIL144W	0	3	0	0	0	0	0	0	0	0	0	0	0	0	0	0	0	0	0	0	3	0	0	0	0	0	0	0	0	0	0	0	0	0	0	0	0	0	0	0	0	0	0	0	0	0	0	0
YIL082W.A	YIL082W-A	0	0	0	0	0	0	0	-0.1	0	0	0	0	0	0	-0.1	0	0	0	0	0	0	0	0	0	0.1	0	0	-0.1	0	-0.1	0	0	0	0	0	0	0	0	0	0	0	0	0	0	0	0	0	0
ECM37	YIL146C	0	0	0	0	0	0	0	0	0	0	0	0	0	0	0	0	0	0	0	0	0	0	0	0	3	0	0	0	0	0	0	0	0	0	0	0	0	0	0	0	0	0	0	0	0	0	0	0
SDS3	YIL084C	0	0	0	0	0	0	0	3	0	0	0	0	0	0	0	0	0	0	0	0	0	0	0	0	0	0	0	0	0	0	0	0	0	0	0	0	0	0	0	0	-3	0	0	0	0	0	0	0
HIS5	YIL116W	-3	0	0	0	0	0	0	0	0	0	0	0	-3	0	0	0	0	0	0	0	0	0	0	0	0	0	0	0	0	0	0	0	0	0	0	0	0	0	0	0	-3	0	0	0	0	0	0	0
RPL40A	YIL148W	0	0	0	0	0	0	0	0	0	0	0	0	0	0	3	0	3	0	0	3	0	0	0	0	0	3	0	0	0	0	0	3	0	0	0	0	0	0	3	0	-3	0	0	0	0	3	0	0
ILV3	YJR016C	0	0	0	-3	0	0	0	0	0	0	0	0	-3	0	0	0	0	0	0	0	0	0	0	0	0	0	0	0	-3	0	0	0	0	-3	0	0	0	0	0	0	-3	0	0	0	-3	0	0	0
CYC1	YJR048W	-3	0	3	-3	0	3	0	0	0	0	3	0	0	0	0	0	0	0	0	3	0	0	0	0	0	0	0	0	3	0	0	0	-3	3	0	0	0	3	0	0	0	0	0	0	3	3	0	0
YJR080C	YJR080C	-3	0	0	0	0	0	0	0	0	0	0	0	0	0	0	0	0	0	0	0	0	0	0	0	0	0	0	0	0	0	0	0	0	0	0	0	0	0	0	0	0	0	0	0	0	0	0	0
YJR018W	YJR018W	0	0	0	0	0	0	0	0	0	0	0	0	0	0	0	0	0	0	0	0	0	0	0	0	0	0	0	0	0	0	0	0	0	0	0	0	0	0	0	0	0	0	0	0	0	0	0	0
ISY1	YJR050W	0	0	0	0	0	0	0	0	0	0	0	0	0	0	0	0	0	0	0	0	0	0	0	0	0	3	0	0	0	0	0	0	0	0	0	0	0	0	0	0	0	3	0	0	0	0	0	0
ACF4	YJR083C	0	0	0	0	0	0	0	0	0	0	0	0	0	0	0	0	0	0	0	0	0	0	0	0	0	0	0	0	3	0	0	0	0	0	0	0	0	0	0	0	0	0	0	0	0	0	0	0
YJR020W	YJR020W	-0.1	0	0	0	0	0	0	-0.1	0	0	0	0	0	0	0	0	-0.1	0	0	0	0	0	0	0	0	-0.1	0	0	0	0	0	0	0	0	0	0	0	0	0	0	0	0	0	0	0	0	0	0
RAD7	YJR052W	0	0	0	0	0	0	0	0	0	0	0	0	0	0	0	0	0	0	0	0	0	0	0	0	0	0	0	0	3	0	0	0	0	0	0	0	0	0	0	0	0	0	0	0	0	0	0	0
YJR085C	YJR085C	0	3	0	0	0	3	0	0	0	0	0	0	0	0	3	0	0	0	0	3	0	0	0	0	0	3	0	0	3	3	3	3	0	0	0	0	0	0	3	0	0	0	0	0	0	3	0	0
LSM8	YJR022W	0	0	0	0	0	0	0	0	0	0	0	0	0	0	0	0	0	0	0	0	0	0	0	0	0	0	0	0	0	0	0	0	0	0	0	0	0	0	3	0	0	0	0	0	0	0	0	0
YJR054W	YJR054W	0	0	0	-3	0	-3	0	0	0	0	0	0	0	0	0	0	0	0	0	0	0	0	0	0	0	0	0	0	0	0	0	-3	0	0	0	0	0	0	0	0	-3	0	0	0	0	0	0	0
YJR087W	YJR087W	-3	0	0	-1	0	0	0	0	0	0	0	0	0	0	0	0	3	0	0	0	0	0	0	0	0	0	0	0	0	0	0	0	0	0	0	0	0	0	0	0	0	0	0	0	0	0	-3	0
RSC4	YKR008W	0	0	0	0	0	0	0	0	0	0	0	0	0	0	0	0	0	0	0	0	0	0	0	0	0	0	0	0	0	0	0	0	0	0	0	0	0	0	0	0	-3	0	0	0	0	0	3	0
GAP1	YKR039W	-3	0	0	0	0	0	0	0	0	0	0	0	0	0	0	0	0	0	0	0	0	0	0	0	0	0	0	0	0	0	0	0	1	0	0	0	0	0	0	0	3	0	0	0	0	0	0	0
DRE2	YKR071C	0	0	0	0	0	0	0	0	0	0	0	0	0	0	0	0	0	0	0	0	0	0	0	0	0	0	0	0	0	0	0	0	0	0	0	0	0	0	0	0	0	0	0	0	0	0	0	0
TOF2	YKR010C	0	0	0	0	0	0	0	0	0	0	0	0	0	0	-3	0	0	0	0	0	0	0	0	0	0	0	0	0	3	0	0	0	0	0	0	0	0	0	0	0	0	0	0	0	0	0	0	0
YKR041W	YKR041W	0	0	0	0	0	0	0	0	0	0	0	0	0	0	0	0	0	0	0	0	0	0	0	0	0	0	0	0	0	0	0	0	0	0	0	0	0	0	0	0	0	0	0	3	0	0	0	0
YKR073C	YKR073C	0	0	0	0	0	0	0	0	0	0	0	0	0	0	0	0	0	0	0	0	0	0	0	0	0	0	0	0	0	0	0	0	0	0	0	0	0	0	0	0	0	0	0	0	0	0	0	0
YKR012C	YKR012C	0	3	0	0	0	0	0	0	0	0	0	0	3	0	-3	0	-3	0	0	0	0	0	0	0	0	-3	0	0	0	0	0	0	0	0	0	-3	0	0	-3	0	-3	0	0	3	0	0	3	0
YKR043C	YKR043C	0	0	0	0	0	0	0	0	0	0	0	0	0	0	0	0	0	0	0	3	0	0	0	0	0	0	0	0	0	0	0	3	0	0	0	0	0	0	0	0	0	0	0	0	0	0	3	0
YKR075C	YKR075C	0	0	0	0	-3	0	0	0	0	0	0	0	0	0	0	0	0	0	0	0	0	0	0	0	0	0	0	0	0	0	0	0	0	0	0	0	0	0	0	0	0	0	0	-1	0	0	0	0
YPT52	YKR014C	0	0	0	0	0	0	0	0	0	0	0	0	0	0	0	0	0	0	0	0	0	0	0	0	0	0	0	0	0	0	0	0	0	0	0	0	0	0	0	0	3	0	0	0	0	0	3	0
YKR045C	YKR045C	0	0	0	0	0	0	0	0	0	0	0	0	0	0	0	0	0	0	0	0	0	0	0	0	0	0	0	0	0	0	0	0	0	0	0	0	0	0	0	0	0	0	0	0	0	0	3	0
MSA2	YKR077W	-3	-3	0	0	0	0	0	-3	0	0	0	0	0	0	0	0	-3	0	0	0	0	0	0	0	0	0	0	0	0	0	0	0	0	0	0	0	0	0	0	0	0	0	0	0	0	0	0	0
FRE1	YLR214W	0	0	0	0	0	0	0	0	0	0	0	0	0	0	0	0	0	0	0	0	0	0	0	0	0	0	0	0	-3	0	0	0	0	0	0	0	0	0	0	0	-3	0	0	0	0	0	0	0
MAP1	YLR244C	0	0	0	0	0	0	0	0	0	0	0	0	0	0	0	0	0	0	0	0	0	0	0	0	0	0	0	0	0	0	0	0	0	0	0	0	0	0	0	0	-3	0	0	0	0	0	0	0
MCM5	YLR274W	0	0	0	0	0	0	0	0	0	0	0	0	0	0	0	0	0	0	0	0	0	0	0	0	0	0	0	0	0	0	-3	0	0	0	0	0	0	0	0	0	0	0	0	0	0	-3	0	0
CPR6	YLR216C	0	0	0	-3	-3	0	0	0	0	0	0	0	0	0	0	-3	0	0	0	0	0	0	0	0	0	0	0	0	0	0	0	-3	0	0	0	0	0	0	-3	0	-1	0	0	0	0	0	0	-3
ERF2	YLR246W	0	0	0	0	0	0	0	0	0	0	0	0	0	0	0	0	0	0	0	0	0	0	0	0	0	0	0	0	0	0	0	0	0	0	0	0	0	0	0	0	0	0	0	0	0	0	0	0
DBP9	YLR276C	0	0	0	0	0	0	3	0	0	0	0	0	0	0	0	0	0	0	0	0	0	0	0	0	0	0	0	0	0	0	0	0	0	0	0	0	0	0	0	0	0	0	0	0	0	0	0	0
YLR218C	YLR218C	3	0	0	0	0	0	0	0	0	0	0	0	0	0	0	0	0	0	0	0	0	0	0	0	0	0	0	0	0	0	0	0	0	0	0	0	0	0	0	0	0	0	0	0	0	0	0	0
RCK2	YLR248W	0	0	0	-3	0	0	0	0	0	0	0	0	0	0	0	0	-3	0	0	0	0	0	0	0	0	0	0	0	0	0	0	0	0	0	0	0	0	0	0	0	0	0	0	0	0	0	-3	0
YLR278C	YLR278C	0	0	0	0	0	0	0	0	0	0	0	0	0	0	0	0	-3	0	0	0	0	0	0	0	0	0	0	0	0	0	0	0	0	0	0	0	0	0	0	0	-3	0	0	3	0	0	0	0
CCC1	YLR220W	-3	0	0	-3	0	0	0	0	0	0	0	0	0	0	0	0	0	0	0	0	0	0	0	3	0	0	0	0	0	0	0	3	0	0	0	0	0	0	0	0	0	0	0	0	0	0	0	0
SSP120	YLR250W	0	3	0	0	0	0	0	0	0	0	0	0	0	0	3	0	3	0	0	3	0	0	0	0	0	3	0	0	0	3	0	0	0	0	0	0	0	0	3	0	0	0	0	0	0	0	0	0
YLR280C	YLR280C	0	0	0	0	0	0	0	0	0	0	0	0	0	0	0	0	0	0	0	0	0	0	0	0	0	0	0	0	0	0	0	0	0	0	0	0	0	0	0	0	0	0	0	0	0	0	0	0
CTK3	YML112W	0	0	0	0	0	0	0	0	0	0	0	0	0	0	0	0	-3	0	0	0	0	0	0	0	0	0	0	-3	0	-3	0	0	0	0	0	0	0	0	0	0	0	0	0	0	0	0	0	0
YMR010W	YMR010W	0	0	0	0	0	0	0	0	0	0	0	0	0	0	0	3	-3	0	0	3	0	0	0	0	0	-3	0	0	0	0	0	0	0	0	0	0	0	0	0	0	0	0	0	0	0	0	0	0
ARA2	YMR041C	0	0	0	3	0	0	0	0	0	0	0	0	3	0	0	0	0	0	0	0	0	0	0	0	0	0	0	0	0	0	0	0	0	0	0	3	0	0	0	0	3	0	0	0	0	0	0	0
TAF8	YML114C	0.1	0	0	0	0.1	0	0	0	0	0	0	0	0	0	0	0	0	0	0.1	0	0	0	0	0	0	0	0	0	0	0	0	0	0	0	0	0	0	0	0	0	0	0.1	0	0	0	0	0	0
CLU1	YMR012W	0	0	0	-3	0	0	0	0	0	0	0	0	0	0	0	0	0	0	0	0	0	0	0	0	0	0	0	0	0	0	0	0	0	0	0	0	0	0	0	0	0	0	3	0	0	0	-3	0
MCM1	YMR043W	0	0	0	0	0	0	0	0	0	0	0	0	0	0	0	0	0	0	0	0	0	0	0	0	0	-3	0	0	0	-3	0	0	0	0	0	0	0	0	0	0	0	0	0	0	0	0	0	0
ATR1	YML116W	0	0	0	3	0	0	0	0	0	0	0	0	-3	0	-1	0	-3	0	0	0	0	0	0	0	0	-3	0	0	0	-3	0	0	0	-3	0	0	0	0	-3	0	-3	0	0	0	0	0	3	0
BUD22	YMR014W	0	0	0	0	0	0	0	0	0	0	0	0	-3	0	0	0	3	0	0	0	0	0	0	0	0	3	0	3	0	3	0	0	0	0	0	0	0	0	0	0	0	0	0	0	0	0	0	0
YMR045C	YMR045C	-3	0	0	3	0	0	0	0	0	0	-3	0	0	0	0	0	0	0	0	0	0	0	0	0	0	0	0	0	0	0	0	-3	0	0	0	0	0	0	0	0	0	0	0	-3	0	0	-3	0
YML117W.A	YML117W-A	-0.1	0.1	0	0	0	0	0	0	0	0	0	0	0	0	0	0	0	0	0	0	0	0	0	0	0	0	0	0	0	0	0	0	0	0	0	0	0	0	0	0	0	0	0	0	0	0	0	0
YMR046W.A	YMR046W-A	-3	3	0	3	0	0	0	0	0	0	0	0	0	0	0	0	3	0	0	0	0	0	0	0	0	3	0	0	0	0	0	0	0	0	0	3	0	0	3	0	3	0	0	-3	0	0	0	0
PUB1	YNL016W	0	-3	0	0	0	0	0	-3	0	0	0	0	0	0	-1	0	0	0	0	0	0	0	-3	0	0	0	0	-3	0	-3	0	0	0	0	0	-3	0	0	-3	0	0	0	0	0	0	0	-3	0
ALG11	YNL048W	0	0	0	0	0	0	0	0	0	0	0	0	0	0	0	0	0	0	0	0	0	0	0	0	0	0	0	0	0	0	0	0	0	0	0	0	0	0	0	0	0	0	0	0	0	0	0	0
TPM1	YNL079C	0	0	0	0	0	0	3	0	0	0	0	0	0	0	0	0	0	0	0	3	0	0	0	0	0	0	0	0	0	0	0	0	0	0	0	0	0	0	0	0	3	0	0	0	0	0	0	0
YNL018C	YNL018C	0	0	0	0	0	0	0	0	0	0	0	0	0	0	0	0	0	0	0	0	0	0	0	0	0	0	0	0	3	0	0	0	0	0	0	0	0	0	0	0	0	0	0	0	0	0	0	0
YNL050C	YNL050C	0	0	0	0	0	0	0	0	0	0	0	0	0	0	0	0	3	0	0	0	0	0	0	0	0	3	0	0	0	0	0	0	0	0	0	0	0	0	0	0	3	0	0	0	0	0	0	0
SWS2	YNL081C	0	0	0	0	0	0	0	0	0	0	0	0	0	0	3	0	3	0	0	0	0	0	0	0	0	3	0	0	0	0	0	0	0	0	0	0	0	0	3	0	3	0	0	0	0	0	0	0
ARK1	YNL020C	0	0	0	0	0	0	0	0	0	0	0	0	0	0	0	0	0	0	0	0	0	0	0	0	0	-0.1	0	0	0	0	0	0	0	0	0	0	0	0	0	0	0	0	0	0	0	0	0	0
COX5A	YNL052W	0	0	0	-3	0	3	0	0	0	0	0	0	0	0	0	0	0	0	0	3	0	0	0	1	0	0	0	0	3	0	3	0	0	0	-1	0	0	0	0	0	0	0	0	0	0	0	0	0
SAL1	YNL083W	0	0	0	0	0	0	0	0	0	0	0	0	0	0	0	0	0	0	0	0	0	0	0	0	0	0	0	0	0	0	0	0	0	0	0	0	0	0	0	0	0	0	0	0	0	0	0	0
YNL022C	YNL022C	0	0	0	0	0	0	0	0	0	0	0	0	0	0	0	0	0	0	0	0	0	0	0	0	0	0	0	0	-0.1	0	0	0	0	0.1	0	0	0	0	0	0	0	0	0	0	0	0	0	0
MKT1	YNL085W	0	0	0	0	0	0	0	0	0	0	0	0	0	0	0	0	-3	0	0	0	0	0	0	0	0	0	0	0	0	0	0	0	0	0	0	0	0	0	0	0	0	0	0	0	0	0	-3	0
BIO4	YNR057C	0	0	0	0	0	0	0	0	0	0	0	0	0	0	0	0	0	0	0	0	0	0	0	0	0	0	0	0	0	0	0	0	0	0	0	0	0	0	0	0	0	0	0	0	0	0	0	0
HTZ1	YOL012C	0	0	0	0	0	0	0	0	0	0	0	0	0	0	0	0	0	0	0	3	0	0	0	0	0	0	0	0	0	0	0	3	0	0	0	0	-3	0	0	0	-3	0	0	0	0	0	0	0
NTG2	YOL043C	0	0	0	0	0	0	0	0	0	0	0	0	0	0	0	0	0	0	0	0	0	0	0	0	0	0	0	0	0	0	0	0	0	0	0	0	0	0	0	0	3	0	0	0	0	0	0	0
MNT4	YNR059W	0	0	0	0	0	0	0	0	0	0	-3	0	3	0	0	0	0	0	0	0	0	0	0	0	0	0	0	0	0	0	0	0	0	0	0	0	0	-3	0	0	0	0	0	0	0	0	0	0
YOL013W.A	YOL013W-A	-0.1	0.1	0	0	0	0	0	0	0	0	-0.1	0	0	0	0	0	0	0	0	0	0	0	0	0	0	0.1	0	0	0	0	0	0	0	0	0	0	0	0	0	0	0.1	0	0	-0.1	0	0	0	0
PSK2	YOL045W	0	0	0	0	0	0	0	0	0	0	0	0	0	0	0	0	0	0	0	0	0	0	0	-3	0	0	0	0	0	0	0	-3	0	0	0	0	0	0	0	0	0	0	3	0	0	0	0	0
YNR061C	YNR061C	0	0	0	0	0	0	0	0	0	0	0	0	0	0	0	0	0	0	0	3	0	0	0	0	0	-3	0	0	0	0	0	3	0	0	0	0	0	0	0	0	0	0	0	0	0	0	0	0
IRC10	YOL015W	0	0	0	0	0	0	0	0	0	0	0	0	0	0	0	0	0	0	0	0	0	0	0	0	0	0	0	0	0	0	0	0	0	0	0	0	0	0	0	0	0	0	0	0	0	0	0	0
YOL047C	YOL047C	0	0	0	0	0	0	0	0	0	0	0	0	0	0	0	0	0	0	0	0	0	0	0	0	0	0	0	0	0	0	0	0	0	0	0	0	0	0	0	0	0	0	0	0.1	0	0.1	0	0
YNR063W	YNR063W	0	0	0	0	0	0	0	0	0	0	0	0	0	0	0	0	0	0	0	0	0	0	0	0	0	0	0	0	0	0	0	0	0	0	0	0	0	0	0	0	0	0	0	0	0	0	0	0
ESC8	YOL017W	3	0	0	0	0	0	0	0	0	0	0	0	0	0	0	0	0	0	0	0	0	0	0	0	0	0	0	0	0	0	0	0	0	0	0	0	0	0	0	0	0	0	0	0	0	0	0	1
GSH2	YOL049W	0	0	0	0	0	0	0	0	0	0	0	0	0	0	0	0	0	0	0	0	0	0	0	0	0	0	0	0	0	0	0	0	0	0	0	0	0	0	0	0	0	3	0	0	0	0	0	0
ULS1	YOR191W	0	0	0	0	0	0	3	0	0	0	0	0	0	0	0	0	0	0	0	0	0	0	0	0	0	0	0	0	0	0	0	0	0	0	0	0	0	0	0	0	0	0	0	0	0	0	0	0
NAT5	YOR253W	0	0	0	0	0	0	0	0	0	0	0	0	0	0	3	0	3	0	0	3	0	0	0	0	0	3	0	0	0	0	0	0	0	0	0	0	0	0	3	0	0	0	0	0	0	0	0	0
YOR192C.A	YOR192C-A	0	0	0	3	0	0	0	0	0	0	-3	0	0	0	0	0	0	0	0	0	0	0	0	0	0	0	0	0	3	0	0	0	0	0	0	0	0	0	0	0	-3	0	0	-3	0	0	0	0
YOR223W	YOR223W	0	0	0	0	0	0	0	0	0	0	0	0	0	0	0	0	0	0	0	0	0	0	0	0	0	0	0	0	3	0	0	0	0	0	0	0	0	0	0	0	0	0	0	-3	0	0	0	0
OSW1	YOR255W	0	0	0	0	0	0	0	0	0	0	0	0	0	0	0	0	0	0	0	0	0	0	0	0	0	0	0	0	0	0	0	0	0	0	0	0	0	0	0	0	0	0	0	0	0	0	0	0
PEX27	YOR193W	0	0	0	0	0	0	0	0	0	0	0	0	3	0	0	0	0	0	0	0	0	0	0	0	0	0	0	0	-3	0	0	0	0	0	0	0	0	0	0	0	3	0	0	-3	0	0	0	0
YOR225W	YOR225W	0	0.1	0	0.1	0	0	0	0.1	0	0	0	0.1	-0.1	-0.1	0.1	-0.1	0.1	0	0	0	0	0	0	0	0	0.1	0	0.1	0	0	0	0	0	-0.1	0	0.1	0	0	0.1	0	-0.1	0	0	0	-0.1	0	0	0
CDC31	YOR257W	0	3	0	0	0	0	0	3	0	0	0	0	0	0	3	0	3	0	0	0	0	0	0	0	0	3	0	0	0	0	0	0	0	0	0	0	0	0	3	0	0	0	0	0	0	0	0	0
SLK19	YOR195W	0	0	0	0	-3	0	0	0	0	0	0	0	0	0	0	0	3	0	0	0	0	0	0	0	0	0	0	0	0	3	0	0	0	0	0	0	0	0	0	0	0	0	0	0	0	0	0	0
HER1	YOR227W	0	0	0	3	0	0	0	0	0	0	0	0	0	0	-3	0	-3	0	0	0	0	0	0	0	0	-3	0	0	0	0	0	0	0	0	0	0	0	0	-3	0	0	0	0	3	0	0	0	0
RPT4	YOR259C	3	0	0	0	0	0	0	0	0	0	0	0	0	0	0	0	0	0	0	0	0	0	0	0	0	0	0	0	0	0	0	0	0	0	0	0	0	0	0	0	3	0	0	0	0	0	0	0
NIP100	YPL174C	0	0	0	0	0	0	0	0	0	0	0	0	-0.1	0	0	0	0	0	0	0	0	0	-0.1	0	0	0	0	0	0	0	0	0	0	0	0	0	0	0	0	0	0	0	0	0	0	0	0	0
YPL205C	YPL205C	0	0	0	0	0	0	0	0	0.1	0	0	0	0	0	0	0	0	0	0	0	0	0	0	0	0	0	0	0	0	0	0	0	0	0	0	0	0	0	0	0	0	0	0	0	0	0	0	0
SUI3	YPL237W	0	0	0	0	0	0	0	0.1	0	0	0	0	0	0	0	0	0	0	0	0	0	0	0	0	0	0	0	0	0	0	0	0	0	0	0	0	0	0	0	0	-0.1	0	0	0	0	0	0	0
TRE1	YPL176C	0	0	0	-3	0	0	0	0	0	0	0	0	-3	0	0	0	0	0	0	0	0	0	0	0	0	0	0	0	0	0	0	0	0	0	0	0	0	0	0	0	0	0	0	0	0	0	0	0
TYW1	YPL207W	0	0	0	0	0	0	3	3	0	0	0	0	0	0	0	0	0	0	0	3	0	0	0	0	0	0	0	3	0	0	0	0	0	0	0	0	0	0	0	0	-3	0	3	0	0	0	0	0
YAR1	YPL239W	0	0	0	0	0	0	3	3	0	0	0	0	0	0	3	0	3	0	0	3	0	0	0	0	0	3	0	0	0	3	0	0	0	0	0	0	0	0	3	0	0	0	0	0	0	0	0	0
CBC2	YPL178W	0	0	0	0	0	0	0	0	0	0	0	0	0	0	0	0	3	0	0	0	0	0	0	0	0	0	0	0	0	0	0	0	0	0	0	0	0	0	0	0	0	0	0	0	0	0	0	0
IPL1	YPL209C	3	0	0	0	0	0	0	0	0	0	0	0	0	0	0	0	0	0	0	0	0	0	0	0	0	0	0	0	0	0	0	0	0	0	0	0	0	0	0	0	0	0	0	0	0	0	0	0
CIN2	YPL241C	0	0	0	0	0	0	0	0	0	0	0	0	0	0	0	0	0	0	0	0	0	0	0	0	0	0	0	0	0	3	0	0	0	0	0	0	0	0	0	0	0	0	0	0	0	0	0	0
TCO89	YPL180W	0	0	0	0	0	0	0	0	0	0	0	0	0	0	0	0	0	0	0	0	0	0	0	0	0	0	0	0	0	0	0	0	0	0	0	0	0	0	0	0	0	0	0	0	0	0	0	0
NIP7	YPL211W	0	0	0	1	3	0	3	0	0	0	3	0	0	0	3	0	3	0	0	3	0	0	0	0	0	3	0	0	0	0	0	3	0	0	0	0	0	0	3	0	-3	0	0	0	0	0	0	0
SRP68	YPL243W	0	0	0	0	0	0	0.1	0	0	0	0	0	0	0	0	0	0	0	0	0	0	0	-0.1	0	0	0	0	0	0	0	0	0	0	0	0	0	0	0	0	0	0	0	0	0	0	0	0	0
SSA1	YAL005C	0	0	0	-3	0	0	0	0	0	0	0	0	0	0	0	0	0	0	0	0	0	0	0	0	0	0	0	0	0	0	0	0	0	0	0	0	0	0	0	0	0	0	0	0	0	3	0	0
YEL073C	YEL073C	0	0	0	0	0	0	0	0	0	0	0	0	0	0	0	0	0	0	0	-3	0	0	0	0	0	0	0	0	0	0	0	0	0	0	0	0	0	0	0	0	0	0	0	0	0	0	0	0
LTE1	YAL024C	0	0	0	0	0	0	0	0	0	0	0	0	0	0	0	0	0	0	0	-3	0	0	0	0	0	0	0	0	0	0	0	0	0	0	0	0	0	0	0	0	0	0	0	0	0	0	0	0
YEL077C	YEL077C	0	0	0	0	0	0	0	0	0	0	0	0	0	0	0	0	0	0	0	0	3	0	0	0	0	0	0	0	0	0	0	0	0	0	0	0	0	0	0	0	0	0	0	0	0	0	0	0
PRP22	YER013W	0	0	0	0	0	0	0	0	0	0	0	0	0	0	0	0	0	0	0	0	0	0	0	0	0	0	0	0	0	0	0	0	0	0	0	0	0	0	0	0	0	0	0	0	0	0	0	0
VPS41	YDR080W	0	0	0	0	0	0	0	0	0	0	0	0	0	0	0	0	0	0	0	0	0	0	0	0	0	0	0	0	0	0	0	0	0	0	0	0	0	0	0	0	0	0	0	0	0	0	0	0
SPT23	YKL020C	0	0	0	0	0	0	0	0	0	0	0	0	0	0	0	0	0	0	0	0	0	0	0	0	0	0	0	0	0	0	0	0	0	0	0	0	0	0	0	0	0	0	0	0	0	0	3	0
YKL083W	YKL083W	0	0	0	0	0	0	0	0	0	0	0	0	0	0	0	0	0	0	0	0	0	0	0	0	0	0	0	0	0	0	0	0	0	0	0	0	0	0	0	0	0	0	0	0	0	0	3	0
SRP21	YKL122C	0	0	0	0	0	0	3	0	0	0	0	0	0	0	3	0	3	0	0	0	0	0	0	0	0	3	0	0	0	0	0	0	0	0	0	0	0	0	3	0	0	0	0	0	0	0	3	0
MDN1	YLR106C	0	0	0	0	0	0	0	0	0	0	0	0	0	0	0	0	0	0	0	0	0	0	0	0	0	0	0	0	0	0	0	-3	0	0	0	0	0	0	0	0	0	0	0	0	0	0	0	0
EST2	YLR318W	0	0	0	0	0	0	0	0	0	0	0	0	0	0	0	0	0	0	0	0	0	0	0	0	0	0	0	0	0	-3	0	0	0	0	0	0	0	0	0	0	0	0	0	0	0	0	0	0
SOK2	YMR016C	0	0	0	0	0	0	0	0	0	0	0	0	0	0	0	-3	0	0	0	0	0	0	0	0	0	0	0	0	0	0	0	0	0	0	0	0	0	0	0	0	0	0	0	-3	0	0	0	0
MYO5	YMR109W	0	0	0	0	0	0	0	0	0	0	0	0	0	0	0	0	0	0	0	0	0	0	-3	0	0	0	0	0	0	0	0	-3	0	0	0	0	0	0	0	0	0	0	0	0	0	0	-3	0
HLJ1	YMR161W	0	0	0	0	0	0	0	0	0	0	0	0	0	0	0	0	0	0	0	0	0	0	0	0	0	0	0	0	0	0	0	0	0	0	0	0	0	0	0	0	0	0	0	0	0	0	0	0
APJ1	YNL077W	0	0	0	0	0	0	0	0	0	0	0	0	0	0	0	0	0	0	0	0	0	0	0	0	0	0	0	0	0	0	0	0	0	0	0	0	0	0	0	0	0	0	0	0	0	0	0	0
TOM22	YNL131W	0	0	0	0	0	0	0	0	0	0	0	0	0	0	0	0	0	0	0	0	0	0	0	0	0	0	0	0	0	0	0	0	0	0	0	0	0	0	0	0	0	0	0	0	0	0	0	0
VPS8	YAL002W	0	0	0	0	0	0	0	0	0	0	0	0	0	0	0	0	0	0	0	0	0	0	0	0	0	0	0	0	3	0	0	0	0	0	0	0	0	0	0	0	0	0	0	0	0	0	0	0
YAL034W.A	YAL034W-A	3	0	0	0	0	0	0	0	0	0	0	0	0	0	0	0	0	0	0	0	0	3	0	0	0	0	0	0	3	0	0	0	0	0	0	0	0	0	0	0	0	0	0	0	0	0	0	0
YAL064W.B	YAL064W-B	0	0	0	0	0	0	0	0	0	0	0	0	0	0	0	0	-0.1	-0.1	0	0	0	0	0	0	0	0	0	0	0.1	0	0	0	0	0	0	0	0	0	0	0	0	0	0	0	0	0	0	0
YAL004W	YAL004W	0	0	0	0	0	0	0	0	0	0	0	0	0	0	0	0	0	0	0	3	0	0	0	0	0	0	0	0	0	0	0	0	0	0	0	0	0	0	0	0	0	0	0	0	0	0	0	0
YAL066W	YAL066W	0	0	0	0	0	0	0	0	0	0	0	0	0	0	0	0	0	0	0	0	0	0	0	0	0	0	0	0	0.1	0	0	0	0	0	0	0	0	0	0	0	0	0	0	0	0	0	0	0
ERP2	YAL007C	-3	0	0	0	0	0	0	0	0	0	0	0	0	0	0	0	0	0	0	0	0	0	0	0	0	0	0	0	3	0	0	0	0	0	0	0	0	0	0	0	0	0	0	-3	0	0	0	0
YAL037W	YAL037W	0	0	0	0	0	0	0	0	0	0	0	0	0	0	0	0	0	0	0	0	0	0	0	0	0	0	0	0	3	0	0	0	0	0	0	0	0	0	0	0	0	0	0	0	0	0	0	0
YAL068C	YAL068C	0	0	-3	0	0	0	0	0	0	0	0	0	0	0	0	0	0	0	0	0	0	0	0	0	0	-3	0	0	0	-3	0	0	0	0	0	0	0	0	0	0	0	0	0	0	0	0	0	0
SPO7	YAL009W	0	0	0	0	0	0	0	0	0	0	0	0	0	0	0	0	0	0	0	0	0	0	0	0	0	0	0	0	0	0	0	0	0	0	0	0	0	0	0	0	0.1	0	0	0	0	0	0	0
CYC3	YAL039C	0	0	0	0	0	0	0	0	0	0	0	0	0	0	-3	0	0	0	0	0	0	0	0	0	0	-3	0	0	0	0	0	0	0	0	0	0	0	0	0	0	0	0	0	0	0	0	3	0
YAR002C.A	YAR002C-A	0	0	0	0	0	0	0	0	0	0	0	0	0	0	0	0	0	0	0	0	0	0	0	0	0	0	0	0	0	0	0	0	0	0	0	0	0	0	0	0	0	0	0	0	0	0	0	0
GDT1	YBR187W	0	0	0	-3	0	0	0	0	0	0	0	0	-3	0	0	0	-3	0	0	0	0	0	0	0	0	-3	0	0	-3	-3	0	0	0	0	0	0	0	0	-3	0	-3	0	0	0	0	0	0	0
YBR219C	YBR219C	0	0	0	-3	0	0	0	0	0	0	0	0	0	0	0	0	0	0	0	0	0	0	0	0	0	0	0	0	0	0	0	0	0	0	0	0	0	0	0	0	0	0	0	0	-3	0	-3	0
AMN1	YBR158W	3	-1	0	0	0	0	0	0	0	0	0	0	0	0	0	0	0	0	0	0	0	0	0	0	0	0	0	0	0	0	0	0	0	0	-3	0	0	0	0	0	-3	0	0	0	0	0	0	0
RPS9B	YBR189W	0	0	0	-3	0	0	0	0	0	0	0	0	-3	0	0	0	0	0	0	3	0	0	0	0	0	0	0	0	-3	0	0	0	0	0	0	0	0	0	0	0	-3	0	0	-3	0	0	0	0
PDB1	YBR221C	0	0	0	0	0	0	0	0	0	0	0	0	0	0	0	0	-0.1	0	0	0	0	0	0	0	0	-0.1	0	0	0	0	0	0	0	0	0	0	0	0	-0.1	0	0	0	0	0	0	0	0	0
CDC28	YBR160W	3	0	0	0	0	0	0	0	0	0	0	0	0	0	0	-3	0	0	0	0	0	0	0	0	0	0	0	0	0	0	0	0	0	0	0	0	0	0	0	0	3	0	0	0	0	0	0	0
RPL21A	YBR191W	3	0	0	0	0	0	0	0	0	0	0	0	0	0	0	0	0	0	0	3	0	0	0	0	0	3	0	0	-3	0	0	3	0	0	0	0	0	0	0	0	-3	0	0	0	0	0	0	0
TDP1	YBR223C	0	0	0	0	0	0	0	0	0	0	0	0	0	0	0	0	0	0	0	0	0	0	0	0	0	0	0	0	0	0	0	0	0	0	0	0	0	0	0	0	0	0	0	0	0	0	0	0
TOS1	YBR162C	3	0	0	0	0	0	0	0	0	0	0	0	0	0	0	0	-3	0	0	0	0	0	0	0	0	-3	0	0	0	0	0	0	0	0	0	0	0	0	0	0	-3	0	0	0	0	0	0	0
MED8	YBR193C	3	0	0	0	0	0	0	0	0	0	0	0	0	0	0	0	0	0	0	0	0	0	0	0	0	0	0	0	0	0	0	0	0	0	0	0	0	0	0	0	3	0	0	0	0	0	0	0
YBR225W	YBR225W	0	0	0	0	0	0	-3	0	0	0	0	0	0	0	0	0	0	-3	0	0	0	0	0	0	0	0	0	0	0	0	0	0	0	0	0	0	0	0	0	0	0	0	0	0	0	0	0	0
YDL062W	YDL062W	0	0	0	0	0	0	0	0	0	0	0	0	0	0	0	0	0	0	0	0	0	0	0	0	0	0	0	0	0	0	0	0	0	0	0	0	0	0	0	0	0	0	0	0	0	0	0	0
YDL094C	YDL094C	0	0	0	0	0	0	0	0	0	0	0	0	0	0	0	0	0	0	0	0	0	0	0	0	0	0	0	0	0	0	0	0	0	0	0	0	0	0	0	0	0	0	0	0	0	0	0	0
CDC48	YDL126C	0	0	0	0	0	0	0	0	0	0	0	0	0	0	0	0	0	0	0	0	0	0	0	0	0	0	0	0	0	0	0	0	0	0	0	0	0	0	0	0	0	0	0	0	0	0	0	0
UBC9	YDL064W	0	0	0	0	0	0	0	0	0	0	0	0	0	0	3	0	3	0	0	0	0	0	0	0	0	3	0	0	0	0	0	0	0	0	0	0	0	0	0	0	0	0	0	0	0	0	0	0
OPI6	YDL096C	0	0	0	0	0	0	0	0	0	0	0	0	0	0	0	0	0	0	0	0	0	0	0	0	0	0	0	0	0	0	0	0	0	0	0	0	0	0	0	0	0	0	0	0	0	0	0	0
VCX1	YDL128W	0	0	0	0	0	0	0	0	0	0	0	0	0	0	0	0	-3	0	0	0	0	0	0	0	0	-3	0	0	0	-3	0	0	0	0	0	0	0	0	0	0	-3	0	0	0	0	0	0	0
IDP1	YDL066W	0	0	0	0	0	0	0	0	0	0	0	0	0	0	0	0	0	0	0	0	0	0	0	0	0	0	0	0	0	0	0	0	0	0	0	0	0	0	0	0	0	0	0	0	0	0	0	0
SNU23	YDL098C	0	0	0	0	0	0	0	0	0	0	0	0	0	0	0	0	0	0	0	0	0	0	0	0	0	0	0	0	0	0	0	0	0	0	0	0	0	0	0	0	0	0	0	0	0	0	0	0
RPP1B	YDL130W	0	0	0	0	0	3	0	0	0	0	3	0	0	0	0	0	0	0	0	3	0	0	0	0	0	0	0	0	0	0	3	3	0	0	0	0	0	0	0	0	-3	0	0	0	0	3	0	0
YDL068W	YDL068W	0	0	0	0	0	0	0	0	0	0	0	0	0	0	0	0	0	0	0	0	0	0	0	0	0	0	0	0	0	0	0	0	0	0	0	0	0	0	0	0	0	0	0	0	0	0	0	0
GET3	YDL100C	0	0	0	-0.1	0	0	0	0	0	0	0	0	0	0	0	0	0	0	0	0	0	0	0	0	0	0	0	0	-0.1	0	0	0	0	0	0	0	0	0	0	0	0	0	0	0	0	0	0	0
LYS21	YDL131W	0	-3	0	-3	0	0	0	-3	0	0	0	0	-3	0	-3	0	-3	0	-3	0	0	0	0	0	0	-3	0	-3	-3	0	0	0	0	0	0	0	0	0	-3	0	0	0	0	-3	0	0	0	0
CCT6	YDR188W	0	0	0	0	0	0	0	0	0	0	0	0	0	0	0	0	-3	0	0	0	3	0	0	0	0	-3	0	0	0	-3	0	0	0	0	0	0	0	0	-3	0	0	0	0	0	0	0	0	0
ADR1	YDR216W	0	0	0	0	0	0	0	0	0	0	0	0	0	0	0	0	0	0	0	0	0	0	0	0	0	0	0	0	0	0	0	0	0	0	0	0	0	0	0	0	0	0	0	0	0	0	0	0
YDR248C	YDR248C	0	0	0	0	0	0	0	0	0	0	0	0	0	0	0	0	0	0	0	0	0	0	0	0	0	0	0	0	0	0	0	0	0	0	0	0	0	0	0	0	0	0	0	0	0	0	0	0
RVB1	YDR190C	0	0	0	0	0	0	0	0	0	0	0	0	0	0	0	0	0	0	0	0	0	0	0	0	0	0	0	0	0	0	0	0	0	0	0	0	0	0	0	0	0	0	0	0	0	0	0	0
SPR28	YDR218C	0	0	0	0	0	0	0	0	0	0	0	0	0	0	0	0	0	0	0	0	0	0	0	0	0	0	0	0	0	0	0	0	0	0	0	0	0	0	0	0	0	0	0	0	0	0	0	0
YDR250C	YDR250C	0	0	0	0	0	0	0	0	0	0	0	0	0	0	-3	0	0	0	0	0	0	0	0	0	0	0	0	0	0	0	0	0	0	0	0	0	0	0	0	0	0	0	0	0	0	0	0	0
NUP42	YDR192C	0	0	0	0	0	0	0	-3	0	0	0	0	0	0	0	0	-3	0	0	0	0	0	0	-3	0	-3	0	0	3	-3	-3	0	0	0	0	0	0	0	-3	0	0	0	0	0	0	0	0	0
YDR220C	YDR220C	0	0	0	0	0	0	0	0	0	0	0	0	0	0	0	0	0	0	0	0	0	0	0	0	0	0	0	0	3	0	0	0	0	0	0	0	0	0	0	0	0	0	0	0	0	0	0	0
BTT1	YDR252W	-3	0	0	0	0	0	0	0	0	0	0	0	0	0	0	0	0	0	0	0	0	0	0	0	0	0	0	0	3	0	0	0	0	0	0	0	0	0	0	0	0	0	0	0	0	0	0	0
MSS116	YDR194C	1	0	0	0	0	0	0	0	0	0	0	0	0	0	0	0	0	0	0	0	0	0	0	0	0	0	0	0	-3	0	0	0	0	0	0	0	0	0	0	0	0	0	0	0	0	0	0	0
YDR222W	YDR222W	0	3	0	0	0	3	0	0	0	0	0	0	3	0	0	0	0	0	0	0	0	0	0	0	0	0	0	0	3	0	0	0	0	0	0	0	0	0	0	0	-3	3	0	-3	0	3	0	0
CHL4	YDR254W	0	0	0	0	0	0	0	0	0	0	0	0	0	0	0	0	0	0	0	0	0	0	0	0	0	0	0	0	0	0	0	-3	0	0	0	0	0	0	0	0	0	0	0	0	0	0	0	0
UBC8	YEL012W	0	0	0	0	0	0	0	0	0	0	0	0	0	0	0	0	0	0	0	0	0	0	0	0	0	0	0	0	3	0	0	0	0	0	0	0	0	0	0	0	3	0	0	0	0	0	0	0
GDA1	YEL042W	0	0	0	0	0	0	0	0	0	0	0	0	0	0	0	0	-3	0	0	0	0	0	0	0	0	-3	0	0	0	0	0	0	0	0	0	0	0	0	-3	0	-3	0	0	0	0	0	0	0
YEL014C	YEL014C	0	0	0	0	0	0	0	0	0	0	0	0	0	0	0	0	0	0	0	0	0	0	0	0	0	0	0	0	0	0	0	0	0	0	0	0	0	0	0	0	0	0	0	0	0	0	0	0
IES6	YEL044W	-3	0	0	0	0	0	0	0	0	0	0	0	0	0	0	0	0	0	0	0	0	0	0	0	0	0	0	0	0	0	0	0	0	0	0	0	0	0	0	0	0	0	0	0	0	0	0	0
YEL075C	YEL075C	0	0	0	0	0	0	0	0	0	0	0	0	0	0	0	0	0	0	0	0	0	0	0	0	0	0	0	0	0	0	0	0	0	0	0	0	0	0	0	0	0	0	0	0	0	0	0	0
NPP2	YEL016C	0	0	0	0	0	0	0	0	0	0	0	0	0	0	0	0	0	0	0	0	0	0	0	0	0	0	0	0	0	0	0	0	0	0	0	0	0	0	0	0	0	0	0	0	0	0	0	0
GLY1	YEL046C	0	0	0	0	0	0	0	0	0	0	0	0	0	0	-1	0	-3	0	0	0	0	0	0	0	0	-3	0	0	0	0	0	0	0	0	0	0	0	0	-3	0	-3	0	0	0	0	0	0	0
GTT3	YEL017W	-1	0	0	0	0	0	0	0	0	0	0	0	0	0	0	0	0	0	0	0	0	0	0	0	0	0	0	0	0	0	0	0	0	0	0	0	0	0	0	0	0	0	0	-3	0	0	0	0
YEL048C	YEL048C	0	0	0	0	0	0	0	0	0	0	0	0	0	0	0	0	0	0	0	3	0	0	0	0	0	0	0	0	0	0	0	0	0	0	0	0	0	0	0	0	0	0	0	0	0	0	0	0
YFR032C.A	YFR032C-A	0	3	0	0	0	0	0	3	0	0	0	0	0	0	3	0	3	0	0	3	0	0	0	0	0	3	0	3	0	3	0	0	0	0	0	3	0	0	3	0	-3	0	0	0	0	0	0	0
BRP1	YGL007W	0	0	0	0	0	0	0	0	0	0	0	0	0	0	0	0	0	0	0	0	0	0	0	0	0	0	0	0	0	0	0	0	0	0	0	0	0	0	0	0	0	0	0	0	0	0	0	0
YGL039W	YGL039W	0	0	-3	3	0	0	0	0	0	0	0	0	-3	0	0	0	0	0	0	0	0	0	0	0	0	-3	0	0	0	-3	0	0	0	0	0	0	0	0	-3	0	-3	0	0	0	0	0	0	0
PHO4	YFR034C	0	0	0	0	0	0	0	0	0	0	0	0	0	0	0	0	0	0	0	0	0	0	0	0	0	0	0	0	0	0	0	0	0	0	0	0	0	0	0	0	-3	0	0	0	0	0	0	0
LEU1	YGL009C	-3	3	0	-3	0	0	0	3	0	0	-3	3	-3	-3	1	0	3	0	0	0	0	0	0	0	0	3	0	3	0	3	0	0	0	-3	0	3	0	0	3	0	0	0	0	3	-3	0	-3	0
YGL041C	YGL041C	0	0	0	0	0	0	0	0	0	0	0	0	0	0	0	0	0	0	0	0	0	0	0	0	0	0	0	0	0	0	0	0	0	0	0	0	0	0	0	0	0	0	0	0	0	0	0	0
CDC26	YFR036W	0	0	0	0	0	0	0	0	0	0	0	0	0	0	0	0	0	0	0	0	0	0	0	0	0	0	0	0	0	0	0	0	0	0	0	0	0	0	0	0	0	0	0	0	0	0	0	0
SCL1	YGL011C	0	0	0	0	0	0	0	0	0	0	0	0	0	0	0	0	0	0	0	0	0	0	0	0	0	0	0	0	0	0	0	0	0	0	0	0	0	0	0	0	0	0	0	0	0	0	0	0
DST1	YGL043W	0	0	0	0	0	0	0	0	0	0	0	0	0	0	0	0	0	0	0	0	0	0	0	0	0	0	0	0	3	0	0	0	0	0	0	0	0	0	0	0	0	0	0	0	0	0	0	0
IRC5	YFR038W	0	0	0	0	0	0	0	0	0	0	0	0	0	0	0	0	0	0	0	0	0	0	0	0	0	0	0	0	0	0	0	0	0	0	0	0	0	0	0	0	0	0	0	0	0	0	0	0
PDR1	YGL013C	0	0	0	0	0	0	0	0	0	0	0	0	0	0	0	0	0	0	0	0	0	0	0	0	0	0	0	0	0	0	0	-3	0	0	0	0	0	0	0	0	0	0	0	0	0	0	0	0
RIM8	YGL045W	0	0	0	0	0	0	0	0	0	0	0	0	0	0	0	0	0	0	0	0	0	0	0	0	0	0	0	0	0	0	0	0	0	0	0	0	0	0	0	0	0	0	0	0	0	0	0	0
PRP31	YGR091W	0	0	0	0	0	0	0	0	0	0	0	0	0	0	0	0	0	0	0	0	0	0	0	0	0	0	0	0	0	0	0	0	0	0	0	0	0	0	0	0	0	0	0	0	0	0	0	0
MEP1	YGR121C	0	0	0	0	0	0	0	0	0	0	0	0	0	0	-1	0	-3	0	0	0	0	0	0	0	0	-3	0	0	0	0	0	0	3	0	0	-3	0	0	0	0	3	0	0	0	0	0	0	0
RSR1	YGR152C	0	0	0	0	0	0	0	0	0	0	0	0	0	0	0	0	0	0	0	0	0	0	0	0	0	0	0	0	0	0	0	0	0	0	0	0	0	0	0	0	0	0	0	0	0	0	0	0
YGR093W	YGR093W	0	0	0	0	0	0	0	0	0	0	0	0	0	0	0	0	0	0	0	0	0	0	-3	0	0	0	0	0	0	0	0	0	0	0	0	0	0	0	0	0	0	0	0	0	0	0	0	0
YGR122W	YGR122W	0	0	0	0	0	0	0	0	0	0	0	0	0	0	0	0	0	0	0	0	0	0	0	0	0	0	0	0	0	0	0	0	0	0	0	0	0	0	0	0	0	0	0	0	0	0	0	0
GTO1	YGR154C	0	0	0	0	0	0	0	0	0	0	0	0	0	0	0	0	0	0	0	0	0	0	0	0	0	0	0	0	0	0	0	0	0	0	0	0	0	0	0	0	0	0	0	0	0	0	0	0
RRP46	YGR095C	0	0	0	0	0	0	0	0	0	0	0	0	0	-3	0	-3	0	0	0	0	0	0	-3	0	0	0	0	0	0	0	0	0	0	0	0	0	0	0	0	0	0	0	0	-3	0	0	0	0
ASN2	YGR124W	0	0	0	-3	0	0	0	0	0	0	0	0	0	0	-3	0	-3	0	0	0	0	0	0	0	0	-3	0	0	-3	0	0	0	0	0	0	0	0	0	-3	0	0	0	0	0	0	0	0	0
PTI1	YGR156W	0	0	0	0	0	0	0	0	0	0	0	0	0	0	0	0	0	0	0	0	0	0	0	0	0	0	0	0	0	0	0	0	0	0	0	0	0	0	0	0	0	0	0	0	0	0	0	0
ASK10	YGR097W	0	0	0	0	0	0	0	0	0	0	0	0	0	3	0	0	0	0	0	0	0	0	0	0	0	0	0	0	0	0	0	0	0	0	0	0	0	0	0	0	0	0	0	0	0	0	0	0
YGR126W	YGR126W	0	0	0	0	0	0	0	0	0	0	0	0	0	0	-3	0	0	0	0	0	0	0	0	0	0	0	0	0	0	0	0	0	0	0	0	0	0	0	0	0	0	0	0	0	0	0	0	0
MTR3	YGR158C	0	0	0	0	0	0	0	0	0	0	0	0	0	0	0	0	0	0	0	0	0	0	0	0	0	0	0	0	0	0	0	0	0	0	0	0	0	0	0	0	0	0	0	0	0	0	0	0
YHR113W	YHR113W	0	0	0	-3	0	0	0	0	-3	0	0	0	0	0	0	0	0	0	0	0	0	0	0	0	0	0	0	0	0	0	0	0	0	0	0	0	0	0	0	0	0	0	0	0	0	0	0	0
DSE2	YHR143W	-3	-1	0	0	0	0	0	-3	0	0	0	0	0	0	-3	0	-3	0	0	0	0	0	0	0	0	-3	0	0	0	-3	0	0	0	0	-3	-3	0	0	-3	0	-3	0	0	0	0	0	0	0
ENO2	YHR174W	0	0	0	0	0	0	0	-3	0	0	0	0	0	0	-3	0	-3	0	0	0	0	0	0	0	0	-3	0	0	-1	-3	0	0	0	0	0	-3	0	0	-3	0	-1	0	0	0	0	0	0	0
DMA1	YHR115C	0	0	0	0	0	0	0	0	0	0	0	0	0	0	-3	0	-3	0	0	0	0	0	0	0	0	-3	0	0	0	-3	0	0	0	0	0	0	0	0	0	0	0	0	0	0	0	0	0	0
DCD1	YHR144C	0	0	0	0	0	0	0	0	0	0	0	0	0	0	0	0	0	0	0	0	0	0	0	0	0	0	0	0	0	0	0	0	0	0	0	0	0	0	0	0	0	0	0	0	0	0	0	0
FMO1	YHR176W	0	0	0	0	0	0	0	0	0	0	0	0	0	0	0	0	0	0	0	0	0	0	0	0	0	0	0	0	0.1	0	0	0	0	0	0	0	0	0	0	0	0	0	0	0	0	0	0	0
TOM71	YHR117W	0	0	0	-3	0	0	0	0	0	0	0	0	0	0	0	0	0	0	0	0	0	0	0	0	0	0	0	0	0	0	0	0	0	0	0	0	0	0	0	0	0	0	0	0	0	0	0	0
CRP1	YHR146W	0	0	0	-3	-3	-3	0	0	0	0	-3	0	0	-3	0	-3	0	-3	0	0	0	-3	-3	-3	-3	0	0	0	0	0	-3	-3	-3	0	0	0	-3	-3	0	0	0	0	0	0	0	0	0	0
STB5	YHR178W	0	0	0	0	0	0	0	0	0	0	0	0	0	0	0	0	0	0	0	0	0	0	0	0	0	0	0	0	3	0	0	0	0	0	0	0	0	0	0	0	0	0	0	0	0	0	0	0
SET1	YHR119W	3	0	0	0	0	0	0	0	0	0	0	0	0	0	0	0	0	0	0	0	0	0	0	0	0	0	0	0	0	0	0	0	0	0	0	0	0	0	0	0	0	0	0	0	0	0	0	0
IMP3	YHR148W	3	0	0	-3	0	0	0	0	0	0	0	0	0	0	0	0	0	0	0	0	0	0	0	0	0	0	0	0	0	0	0	0	0	0	0	0	0	0	0	0	0	0	0	0	0	0	0	0
YHR180W	YHR180W	0	0	0	0	0	0	0	0	0	0	0	0	0	0	0	0	0	0	0	0	0	0	0	0	0	0	0	0	0	0	0	0	0	0	0	0	0	0	0	0	0	0	0	0	0	0	0	0
YJL049W	YJL049W	0	0	0	0	0	0	0	0	0	0	0	0	0	0	0	0	0	0	0	0	0	0	0	0	0	0	0	0	0	0	0	0	0	0	0	0	0	0	0	0	3	0	0	0	0	0	0	0
ARP4	YJL081C	0	0	0	0	0	0	0	0	0	0	0	0	0	0	0	0	0	0	0	0	0	0	0	0	0	0	0	0	0	0	0	0	0	0	0	0	0	0	0	0	0	0	0	0	0	0	0	0
YJL113W	YJL113W	0	0	0	0	0	0	0	0	0	0	0	0	0	0	0	0	0	0	0	0	0	0	0	0	0	0	0	0	0	0	0	0	0	0	0	0	0	0	0	0	0	0	0	0	0	0	0	0
IRC8	YJL051W	0	0	0	0	0	0	0	0	0	0	0	0	0	0	0	0	-3	0	0	0	0	0	0	0	0	0	0	0	0	0	0	0	0	0	0	0	0	0	0	0	0	0	0	3	0	0	0	0
TAX4	YJL083W	0	0	0	0	0	0	0	0	0	0	0	0	0	0	0	0	0	0	0	0	0	0	0	0	0	0	0	0	0	0	0	0	0	0	0	0	0	0	0	0	0	0	0	0	0	0	0	0
ASF1	YJL115W	0	0	0	-3	-3	-3	0	0	0	0	0	0	-1	0	0	0	0	0	0	0	0	0	0	0	0	0	0	0	0	0	0	0	0	0	0	0	0	0	0	0	0	0	0	0	0	0	0	0
PEP8	YJL053W	0	0	0	0	-0.1	0	0	0	0	0	0	0	0	0	0	-0.1	0	-0.1	0	0	0	0	0	0	-0.1	0	0	0	0	0	0	0	0	0	0	0	0	0	0	0	0	0	0	0	0	0	0	0
EXO70	YJL085W	0	0	0	0	0	0	0	0	0	0	0	0	0	0	0	0	0	0	0	0	0	0	0	0	0	0	0	0	0	0	0	0	0	0	0	0	0	0	0	0	0	0	0	0	0	0	0	0
PHO86	YJL117W	0	0	0	0	0	0	0	0	0	0	0	0	0	0	0	0	0	0	0	0	0	0	0	0	0	0	0	0	0	0	0	0	0	0	0	0	0	0	0	0	0	0	0	0	0	0	0	0
YJL055W	YJL055W	0	0	0	0	0	0	0	0	0	0	0	0	0	0	3	0	3	0	0	0	0	0	0	0	0	3	0	0	0	0	0	0	0	0	0	0	0	0	0	0	0	0	0	0	0	0	0	0
TRL1	YJL087C	0	0	0	0	0	0	0	0	0	0	0	0	0	0	0	0	0	0	0	0	0	0	0	0	0	0	0	0	0	0	0	0	0	0	0	0	0	0	0	0	0	0	0	0	0	0	0	0
YJL119C	YJL119C	-3	0	0	3	0	0	0	0	0	0	0	0	0	0	0	0	0	0	0	0	0	0	0	0	0	0	0	0	0	0	0	0	0	0	0	0	0	0	0	0	0	0	0	0	0	0	0	3
PHD1	YKL043W	0	0	0	-3	-3	0	0	0	-3	0	0	0	0	0	0	0	0	0	0	0	0	0	0	0	0	0	0	0	-3	-3	0	0	0	0	0	0	0	0	0	-3	-3	-3	0	0	0	0	0	0
MUD2	YKL074C	0	0	0	0	0	0	0	0	0	0	0	0	0	0	0	0	0	0	0	0	0	0	0	0	0	0	0	0	0	0	0	0	0	0	0	0	0	0	0	0	0	0	0	0	0	0	0.1	0
YKL105C	YKL105C	0	0	0	0	0	0	0	0	0	0	0	0	0	0	0	0	0	0	0	0	0	0	0	0	0	0	0	0	3	0	0	0	0	0	0	0	0	0	0	0	0	0	0	0	0	0	3	0
PRI2	YKL045W	0	0	0	0	0	0	0	0	0	0	0	0	0	0	0	0	0	0	0	0	0	0	0	0	0	0	0	0	0	0	0	0	0	0	3	0	0	0	0	0	0	0	0	1	0	0	3	3
PSY1	YKL076C	0	0	0	0	0	0	0	0	0	0	0	0	0	0	0	0	0	0	0	0	0	0	0	0	0	0	0	0	0	0	0	0	0	0	0	0	0	0	0	0	0	0	0	0	0	0	0.1	0
YKL107W	YKL107W	0	0	0	0	0	0	0	0	0	0	0	0	0	0	0	0	0	0	0	0	0	0	0	0	0	0	0	0	3	0	0	0	0	0	0	0	0	0	0	0	0	0	0	0	0	0	0	0
YKL047W	YKL047W	0	0	0	0	0	0	0	0	0	0	0	0	0	0	0	0	0	-0.1	0	0	0	0	0	0	0	0	0	0	0	0	0	0	0	0	0	0	0	0	0	0	0	0	0	0	0	0	0.1	0
DHR2	YKL078W	0	0	0	0	0	0	0	0	0	0	0	0	0	0	0	0	0	0	0	0	0	0	0	0	0	0	0	0	0	0	0	0	0	0	0	0	0	0	0	0	-3	0	0	0	0	0	3	0
CSE4	YKL049C	0	3	0	0	0	0	3	0	0	0	0	0	0	0	0	0	3	0	0	0	0	0	0	0	0	3	0	0	0	3	0	0	0	3	0	0	0	0	0	0	3	0	3	0	0	0	3	0
VMA5	YKL080W	0	0	0	0	0	0	0	0	0	0	0	0	0	0	0	0	-3	0	0	0	0	0	0	0	0	-3	0	0	0	0	0	0	0	0	0	0	0	0	0	0	0	0	0	0	0	0	3	0
YKL111C	YKL111C	0	0	0	0	0	0	0	0	0	0	0	0	0	0	0	0	0	0	0	0	0	0	0	0	0	0	0	0	0	0	0	0	0	0	0	0	0	0	0	0	0	0	0	0	0	0	0	0
SNF7	YLR025W	0	3	0	0	0	0	0	3	0	0	0	0	0	0	3	0	3	0	0	0	0	0	0	0	0	3	0	0	0	3	0	0	0	0	0	0	0	0	3	0	3	0	0	0	0	0	0	0
ERG3	YLR056W	0	-3	0	3	0	0	0	0	0	0	0	0	0	0	-3	0	-3	0	0	0	1	0	0	0	0	-3	0	0	0	0	0	0	0	0	0	0	0	0	-3	0	0	0	0	0	0	0	0	0
GAA1	YLR088W	0	0	0	0	0	0	0	-0.1	0	0	0	0	0	0	0	0	-0.1	0	0	0	0	0	0	0	0	-0.1	0	0	0	0	0	0	0	0	0	0	0	0	0	0	0	0	0	0	0	0	0	0
AAT2	YLR027C	-3	0	0	-3	0	0	0	0	0	0	0	0	0	0	0	0	-3	0	0	0	0	0	0	0	0	-3	0	0	0	0	0	0	0	0	0	0	0	0	0	0	0	0	0	0	0	0	0	0
SHM2	YLR058C	-3	0	0	0	0	0	0	0	0	0	0	0	-3	0	0	0	-3	0	0	0	0	0	0	0	0	-3	0	0	0	-3	0	0	-3	0	0	-3	0	0	0	0	-3	0	0	0	0	0	0	0
XDJ1	YLR090W	0	0	0	0	0	0	0	0	0	0	0	0	0	0	0	0	0	0	0	0	0	0	0	0	0	0	0	0	-3	0	0	0	0	0	0	0	0	0	0	-3	0	0	0	0	0	0	0	0
RPL15A	YLR029C	0	0	0	0	0	0	0	0	0	0	0	0	0	0	0	-3	0	0	0	0	0	0	0	0	0	0	0	0	0	0	0	0	0	0	0	0	0	0	0	0	-3	0	0	0	0	0	0	0
FRS1	YLR060W	0	0	0	0	0	0	0	0	0	0	0	0	0	0	-3	0	-3	0	0	0	0	0	0	0	0	-3	0	0	0	0	0	0	0	0	0	-3	0	0	-3	0	0	0	0	0	0	0	-3	0
SUL2	YLR092W	0	0	0	0	0	0	0	0	0	0	0	0	0	0	0	0	0	0	0	0	0	0	0	0	0	0	0	0	0	0	0	0	0	0	0	0	0	0	0	0	0	0	0	0	0	0	0	0
YLR031W	YLR031W	0	0	0	0	0	0	0	0	0	0	0	0	0	0	0	0	0	0	0	0	0	0	0	0	0	0	0	0	0	0	0	0	0	0	0	0	0	0	0	0	0	0	0	0	0	0	0	3
BUD28	YLR062C	0	3	0	0	0	0	0	3	0	0	0	0	0	0	3	0	3	0	0	3	0	0	0	0	0	3	0	3	-3	0	0	0	0	0	0	0	0	0	3	0	-3	0	0	0	0	0	0	0
GIS3	YLR094C	0	0	0	0	0	0	0	0	0	0	0	0	0	0	0	0	0	0	0	0	0	0	0	0	0	0	0	0	0	0	0	0	0	0	0	0	0	0	0	0	3	0	0	0	0	0	0	0
YLR400W	YLR400W	0	0	0	0	0	0	0	0	0	0	0	0	0	0	0	0	0	0	0	0	0	0	0	0	0	0	0	0	0	0	0	0	0	0	0	0	0	0	0	0	0	0	0	0	0	0	0	0
SEN1	YLR430W	0	0	0	0	0	0	0	0	0	0	0	0	0	0	0	0	0	0	0	0	0	0	0	0	0	0	0	0	0	0	0	0	0	0	0	0	0	0	0	0	0	0	0	0	0	0	0	0
PAU4	YLR461W	0	0	-3	0	0	0	0	0	0	0	-3	0	0	0	0	0	0	-3	0	-3	0	0	0	0	0	0	0	0	0	0	0	0	0	0	0	0	0	0	0	0	0	0	0	0	0	0	0	0
YLR402W	YLR402W	0	0	0	0	0	0	0	0	0	0	0	0	0	0	0	0	0	0	0	0	0	0	0	0	0	0	0	0	0	0	0	0	0	0	0	0	0	0	0	0	0	0	0	0	0	0	0	0
IMD3	YLR432W	0	0	0	-0.1	0	0	0	0	0	0	0	0	0	0	-0.1	0	-0.1	0	0	0	0	0	0	0	0	-0.1	0	0	0.1	0	0	0	0	0	0	0	0	0	-0.1	0	-0.1	0	0	0	0	0	-0.1	0
YLR463C	YLR463C	0	0	0	0	0	0	0	0	0	0	0	0	0	0	0	0	0	0	0	0	0	0	0	0	0	0	0	0	0	0	0	0	0	0	0	0	0	0	0	0	0	0	0	3	0	0	0	0
FLD1	YLR404W	0	0	0	0	0	0	0	0	0	0	0	0	0	0	0	0	0	0	0	0	0	0	0	0	0	0	0	0	0	0	0	0	0	0	0	0	0	0	0	0	0	0	0	0	0	0	0	0
YLR434C	YLR434C	0	0	0	0	0	0	0	0	0	0	0	0	0	0	0	0	0.1	0	0	0	0	0	0	0	0	0.1	0	0	0	0	0	0	0	0	0	0	0	0	0	0	0	0	0	0	0	0	0	0
BSC3	YLR465C	3	0	0	0	0	0	0	0	0	0	0	0	0	0	0	0	0	0	0	0	0	0	0	0	0	0	0	0	0	0	0	0	0	0	0	0	0	0	0	0	0	0	0	3	0	0	0	0
RPL31B	YLR406C	0	0	0	0	0	0	0	0	0	0	0	0	0	0	3	0	3	0	0	0	0	0	0	0	0	3	0	0	0	0	0	0	0	0	0	0	0	0	3	0	-3	0	0	0	0	0	0	0
ECM30	YLR436C	0	0	0	0	0	0	0	0	0	0	0	0	0	0	0	0	-3	0	0	0	0	0	0	0	0	0	0	0	0	0	0	0	0	0	0	0	0	0	0	0	0	0	0	0	0	0	0	0
YRF1-5	YLR467W	0	0	0	0	0	0	0	0	0	0	0	0	0	0	0	0	0	0	0	0	0	0	0	0	0	0	0	0	0	0	0	-3	0	0	0	0	0	0	0	0	0	0	0	3	0	0	-3	0
YMR160W	YMR160W	0	0	0	0	0	0	0	0	0	0	0	0	0	0	0	0	0	0	0	0	0	0	0	0	0	0	0	0	0	0	0	0	0	0	0	0	0	0	0	0	0.1	0	0	0	0	0	0	0
SGS1	YMR190C	0	0	0	0	0	0	0	0	0	0	0	0	0	0	0	0	0	0	0	0	0	0	0	0	0	0	0	0	0	0	0	0	0	0	0	0	0	0	0	0	0	0	0	0	0	0	0	0
ERG8	YMR220W	0	0	0	0	0	-3	0	0	0	0	-1	0	0	0	0	0	0	0	0	0	0	0	-3	0	-3	0	0	0	-3	0	0	0	0	-3	0	0	0	-3	0	0	0	0	0	0	0	-3	-3	-3
DNF3	YMR162C	0	0	0	0	0	0	0	0	0	0	0	0	0	0	0	0	0	0	0	-0.1	0	0	0	0	0	0	0	0	0.1	0	0	0	0	0	0	0	0	0	0	0	0	0	0	0	0	0	0	0
GYL1	YMR192W	0	0	-3	-3	0	-3	0	0	0	0	-3	0	0	0	0	-3	0	0	0	0	0	-3	-3	0	0	0	0	0	0	0	-3	-3	0	0	0	0	0	-3	0	0	0	0	0	0	0	0	0	-3
FSH2	YMR222C	0	0	0	0	0	0	0	0	0	0	0	0	0	0	0	0	0	0	0	0	0	0	0	0	0	0	0	0	0	-3	0	0	0	-3	0	0	0	0	0	0	0	0	0	0	0	0	0	0
MSS11	YMR164C	0	0	0	0	0	0	0	0	0	0	0	0	0	0	0	0	0	0	0	0	0	0	0	0	0	0	0	0	0	0	0	0	0	0	0	0	0	0	0	0	0	0	0	0	0	0	0	0
MRPL24	YMR193W	0	0	0	0	0	0	0	0	0	0	0	0	0	0	3	0	1	0	0	0	0	0	0	0	0	3	0	0	0	0	0	0	0	0	0	0	0	0	0	0	3	0	0	0	0	0	0	0
MRE11	YMR224C	0	0	0	0	0	0	0	0	0	0	0	0	0	0	0	0	0	0	0	0	0	0	0	0	0	0	0	0	0	0	0	0	0	0	0	0	0	0	0	0	0	0	0	0	0	0	0	0
YMR166C	YMR166C	0	0	0	0	0	-3	0	0	0	0	0	0	0	0	0	0	0	0	0	0	0	0	0	0	0	0	0	0	0	0	0	0	0	0	0	0	0	0	0	0	0	0	0	0	0	-3	0	0
RPL36A	YMR194W	0	3	0	0	0	0	0	1	0	0	0	0	0	-3	3	-3	3	0	0	3	0	0	0	0	0	3	0	3	-3	0	0	0	0	0	0	0	0	0	3	0	-3	0	0	0	0	0	0	0
YMR226C	YMR226C	0	0	0	-3	0	0	0	0	0	0	0	0	0	0	0	0	0	0	0	0	0	0	0	0	0	0	0	0	0	0	0	0	0	0	0	3	0	0	0	0	0	0	0	0	0	0	0	0
RIO2	YNL207W	0	0	0	0	0	0	0	0	0	0	0	0	0	0	0	0	0	0	0	0	0	0	0	0	0	0	0	0	0	0	0	0	0	0	0	0	0	0	0	0	0	0	0	0	0	0	0	0
LAP3	YNL239W	0	-3	0	0	0	0	0	0	0	0	0	0	0	0	-3	0	0	0	0	0	0	0	0	0	0	-3	0	0	3	0	0	0	0	0	0	0	0	0	-3	0	3	0	0	0	0	0	0	0
BNI1	YNL271C	0	0	0	0	0	0	0	0	0	0	0	0	0	0	0	0	0	0	0	0	0	0	0	0	0	0	0	0	0	0	0	0	0	0	0	0	0	0	0	0	0	0	0	0	0	0	0	0
SSB2	YNL209W	0	0	0	0	0	0	0	0	0	0	0	0	0	0	0	0	-3	0	0	0	0	0	0	0	0	-3	0	0	0	0	0	0	0	0	0	0	0	0	0	0	-3	0	0	0	0	0	0	0
ZWF1	YNL241C	0	0	0	0	0	0	0	0	0	0	0	0	0	0	0	0	0	0	0	0	0	0	0	0	0	-3	0	0	0	0	0	-3	0	0	0	0	0	0	0	0	0	0	0	0	-3	0	0	0
TOF1	YNL273W	0	0	0	0	0	0	0	0	0	0	0	0	0	0	0	0	0	0	0	0	0	0	0	0	0	0	0	0	0	0	0	0	0	0	0	0	0	0	0	0	0	0	0	0	0	0	0	0
YNL211C	YNL211C	0	0	0	0	0	0	0	0	0	0	0	0	0	0	3	0	3	0	0	0	0	0	0	0	0	3	0	0	0	0	0	0	0	0	0	0	0	0	3	0	0	0	0	0	0	0	0	0
SLA2	YNL243W	0	0	0	1	0	0	0	0	0	0	0	0	0	0	0	0	-3	0	0	0	0	0	0	0	0	-3	0	0	0	0	0	-3	0	0	0	0	0	0	0	0	0	0	0	0	0	0	-3	0
BOR1	YNL275W	0	0	0	0	0	0	0	0	0	0	0	0	0	0.1	0	0	-0.1	0	0.1	0.1	0	0	0	0	0	0	0	0	0	0	0	0	0	0	0	0	0	0	0	0	0	0	0	0	0	0	0	0
YNL213C	YNL213C	0	0	0	0	0	0	0	0	0	0	0	0	0	0	0	0	0	0	0	0	0	0	0	0	0	0	-3	0	0	0	0	0	0	0	0	0	0	0	0	0	0	0	0	0	0	0	0	0
CWC25	YNL245C	0	0	0	0	0	0	0	0	0	0	0	0	0	0	0	0	0	0	0	0.1	0	0	0	0	0	-0.1	0	0	0	0	0	0	0	0	0	0	0	0	0	0	0	0	0	0	0	0	0	0
MET2	YNL277W	0	0	0	0	0	0	0	0	0	0	0	0	0	0	0	0	-3	0	0	0	0	0	0	0	0	-3	0	0	0	-3	0	0	0	0	0	0	0	0	0	0	3	0	0	0	0	0	0	0
ALG6	YOR002W	0	0	0	0	0	0	0	0	0	0	0	0	0	0	0	0	-0.1	0	0	0	0	0	0	0	0	-0.1	0	0	0	0	0	0	0	0	0	0	0	0	0	0	0	0	0	0	0	0	0	0
EXO1	YOR033C	0	0	0	0	0	-3	0	0	0	0	0	0	-3	0	0	0	0	0	0	0	0	0	0	0	0	0	0	0	0	0	0	0	0	0	0	0	0	0	0	0	0	0	0	0	0	0	0	0
CYT1	YOR065W	0	0	0	-3	-3	0	0	0	-3	0	0	0	0	0	0	0	-3	0	0	0	0	0	0	0	0	-3	0	0	3	0	0	0	-3	0	-1	0	0	0	0	0	3	0	0	0	0	0	0	0
UTP23	YOR004W	0	0	0	0	0	0	0	0	0	0	0	0	-3	0	1	0	3	0	0	3	0	0	-3	0	0	0	0	0	-3	0	0	0	0	0	0	0	0	0	0	0	0	0	0	0	0	0	0	0
SHE4	YOR035C	0	0	0	0	0	0	0	0	0	0	0	0	0	0	0	0	0	0	0	0	0	0	0	0	0	0	0	0	0	0	0	0	0	0	0	0	0	0	0	0	0	0	0	0	0	0	0	0
ALG8	YOR067C	0	0	0	0	0	0	0	0	0	0	0	0	0	0	0	0	-3	0	0	0	0	0	0	0	0	-3	0	0	0	0	0	0	0	0	0	-3	0	0	0	0	0	0	0	0	0	0	0	0
YOR006C	YOR006C	0	0	0	0	0	0	0	0.1	0	0	0	0	0	0	0.1	0	0.1	0	0	0	0	0	0	0	0	0.1	0	0	0	0	0	0	0	0	0	0	0	0	0	0	0	0	0	0	0	0	0	0
CYC2	YOR037W	0	0	0	0	0	0	0	0	-0.1	0	0	0	0	0	0	0	0	0	0	0	0	-0.1	-0.1	0	0	0	0	0	0	0	0	0	0	0	0	0	0	-0.1	0	0	0	0	0	0	0	0	0	0
VPS5	YOR069W	0	0.1	0	0	0	0	0	0	0	0	0	0	0	0	0	0	0	0	0	0	0	0	0	0	0	0	0	0	0	0	0	0	0	0	0	0	0	0	0	0	0	0	0	0	0	0	0	0
SLG1	YOR008C	0	0	0	0	0	0	0	0	0	0	0	0	0	0	-3	0	-3	0	0	0	0	0	0	0	0	-3	0	0	-3	0	0	0	0	0	0	0	0	0	-3	0	0	0	0	0	0	0	-3	0
CKB2	YOR039W	0	0	0	0	0	0	0	0	0	0	0	0	0	0	0	-3	0	0	0	0	-3	0	-3	0	0	0	0	0	0	0	0	0	0	0	0	0	0	3	0	0	0	0	0	-3	0	0	0	0
NRT1	YOR071C	0	0	0	0	0	0	0	0	0	0	0	0	0	0	-3	0	-3	0	0	0	0	0	0	0	0	-3	0	0	0	0	0	0	0	0	0	0	0	0	-3	0	-3	0	0	3	0	0	0	0
ATF1	YOR377W	0	0	-3	3	0	-3	0	0	0	0	-3	0	-3	0	0	-3	0	0	-3	0	0	-3	0	0	0	0	0	0	-3	-3	-3	0	0	0	0	-3	0	-3	0	0	0	0	0	-3	0	0	-3	0
HST2	YPL015C	0	0	0	0	0	0	0	0	0	0	0	0	0	0	0	0	0	0	-3	0	0	0	0	0	0	-3	0	0	0	0	0	0	0	0	0	0	0	0	0	0	0	0	0	3	0	0	0	0
SGF11	YPL047W	0	0	0	0	0	0	0	0	0	0	0	0	0	0	0	0	0	0	0	0	0	0	0	0	0	0	0	0	0	0	0	0	0	0	0	0	0	0	0	0	0	0	0	0.1	0	0.1	0	0
YOR379C	YOR379C	0	0	0	0	0	0	0	0	0	0	0	0	0	0	0	0	0	0	0	0	0	0	0	0	0	0	0	0	0	0	0	0	0	0	0	0	0	0	0	0	0	0	0	0	0	0	0	0
IRC15	YPL017C	0	0	0	0	0	0	0	0	0	0	0	0	0	0	0	0	0	0	0	0	3	0	0	0	0	0	0	3	3	-3	0	0	0	0	0	0	0	0	0	0	0	0	0	0	0	0	0	0
DIG1	YPL049C	0	-3	0	-3	0	0	0	0	0	0	0	0	-3	-3	-3	0	0	0	0	0	0	0	0	0	-3	-3	0	0	-3	-3	0	0	0	0	0	-3	0	0	-3	0	0	0	0	0	0	0	-3	0
FRE3	YOR381W	0	0	0	3	0	0	0	0	0	0	0	0	0	0	0	0	-3	0	0	0	0	0	0	0	0	0	0	0	0	0	0	0	3	0	0	0	0	0	0	0	0	0	0	0	0	0	0	0
VTC3	YPL019C	0	0	0	0	0	0	0	0	0	0	0	0	0	0	0	0	0	0	0	3	0	0	0	0	0	0	0	3	0	0	0	0	3	0	0	0	0	0	0	0	-3	0	0	0	0	0	0	0
ARL3	YPL051W	0	0	0	0	0	0	0	0	0	0	0	0	0	0	0	0	3	0	0	0	0	0	0	0	0	0	0	0	3	0	0	0	0	0	0	0	0	0	0	0	0	0	0	0	0	0	0	0
ECM23	YPL021W	0	0	0	0	0	0	0	0	0.1	0	0	0	0	0	0	0	0	0	0	0	0	0	0	0	0	0	0	0	0	0	0	0	0	0	0	0	0	0	0	0	0	0.1	0	0	0	0	0	0
KTR6	YPL053C	0	0	0	-0.1	0	0	0	0	0	0	0	0	-0.1	0	0	0	0	0	0	0	0	0	0	0	0	0	0	0	0	0	0	0	0	0	0	0	-0.1	0	0	0	0	0	0	0	0	0	0	0
YPR078C	YPR078C	0	0	0	0	0	0	0	0	0	0	0	0	0	0	0	0	0	0	0	3	0	0	0	0	0	0	0	0	0	0	0	0	0	0	0	0	0	0	0	0	0	0	0	0	0	0	0	0
RPC40	YPR110C	0	0	0	0	0	0	0	0	0	0	0	0	0	0	0	0	0	0	0	0	0	0	0	0	0	0	0	0	0	0	0	0	0	-3	0	0	0	0	0	0	0	0	0	0	0	0	0	0
VPS66	YPR139C	0	0	0	0	0	0	0	0	0	0	0	0	0	0	0	0	0	0	0	0	0	0	0	0	0	0	0	0	0	0	0	0	0	0	0	0	0	0	0	0	0	0	0	0	0	0	0	0
TEF1	YPR080W	0	0	0	0	0	0	-3	0	0	0	0	0	0	0	0	0	0	0	0	0	0	0	0	0	0	0	0	0	0	0	0	0	0	-3	0	0	0	0	0	0	0	0	0	0	0	0	0	0
MRD1	YPR112C	0	0	0	0	0	0	0	0	0	0	0	0	0	0	0	0	0	0	0	0	0	0	0	0	0	0	0	0	0	0	0	0	0	0	0	0	0	0	0	0	0	0	0	0	0	0	0	0
KAR3	YPR141C	0	0	0	0	0	0	0	0	0	0	0	0	0	0	0	0	0	0	0	0	0	0	0	0	0	0	0	0	0	0	0	0	0	-3	0	0	0	0	0	0	0	0	0	0	0	0	0	0
DIB1	YPR082C	0	0	0	0	0	0	0	0	0	0	0	0	0	0	0	0	0	0	0	0	0	0	0	0	0	0	0	0	0	0	0	0	0	0	0	0	0	0	0	0	0	0	0	0	0	0	0	0
YPR114W	YPR114W	0	3	0	0	0	0	0	0	0	0	0	0	0	0	0	0	0	0	0	0	0	0	0	0	0	0	0	0	0	0	0	0	0	0	0	0	0	0	0	0	0	0	0	0	0	0	0	0
RRP15	YPR143W	0	0	0	0	0	0	0	0	0	0	0	0	0	0	0	0	0	0	0	0	0	0	0	0	0	0	0	0	0	0	0	0	0	0	0	0	0	0	0	0	0	0	0	0	0	0	0	0
YPR084W	YPR084W	0	0	0	0	0	0	0	0	0	0	0	0	0	0	0	0	0	0	0	0	0	0	0	0	0	0	0	0	0	0	0	0	0	0	0	0	0	0	0	0	0	0	0	0	0	0	0	0
YPR116W	YPR116W	0	0	0	0	0	0	0	0	0	0	0	0	0	0	0	0	0	0	0	0	0	0	0	0	0	0	0	0	0	0	0	0	0	0	0	0	0	0	0	0	0	0	0	0	0	0	0	0
ASN1	YPR145W	0	0	0	0	0	0	0	0	0	0	0	0	0	0	0	0	0	0	0	0	0	0	0	0	0	0	0	0	0	0	0	0	0	0	0	0	0	0	0	0	0	0	0	0	0	0	0	0
NUP170	YBL079W	0	0	0	0	0	0	0	0	0	0	0	0	0	0	0	0	0	0	0	-3	0	0	0	0	0	0	0	0	0	0	0	0	0	0	0	0	0	0	0	0	0	0	0	0	0	0	0	0
BRN1	YBL097W	0	0	0	0	0	0	0	0	0	0	0	0	0	0	0	0	0	0	0	0	0	0	0	0	0	0	0	0	0	0	0	0	0	0	0	0	0	0	0	0	0	0	0	0	0	0	0	0
EDS1	YBR033W	0	0	0	0	0	0	0	0	0	0	0	0	0	0	0	0	0	0	0	0	0	0	0	0	0	0	0	0	0	0	0	0	0	0	0	0	0	0	0	0	0	0	0	0	0	0	0	0
MRC1	YCL061C	0	0	0	0	0	0	0	0	0	0	0	0	0	0	0	0	0	0	0	0	0	0	0	0	0	0	0	0	0	0	0	0	0	0	0	0	0	0	0	0	0	0	0	-3	0	0	0	0
PWP2	YCR057C	0	0	0	0	0	0	0	0	0	0	0	0	0	0	0	0	0	0	0	0	0	0	0	0	0	0	0	0	-3	0	0	0	0	0	0	0	0	0	0	0	0	0	0	0	0	-3	0	0
UBP1	YDL122W	0	0	0	0	0	0	0	0	0	0	0	0	0	0	0	0	0	0	0	0	0	0	0	0	0	0	0	0	0	0	0	0	0	0	0	0	0	0	0	0	0	0	0	0	0	0	0	0
YCF1	YDR135C	0	0	0	0	0	0	0	0	0	0	0	0	0	0	0	0	0	0	0	-3	0	0	0	0	0	0	0	0	0	0	0	0	0	0	0	0	0	0	0	0	0	0	0	0	0	0	0	0
UME6	YDR207C	0	0	0	0	-3	0	0	0	0	0	-3	0	0	0	0	0	0	0	-3	0	0	0	-3	-3	-3	0	0	0	-3	0	0	0	0	0	-3	0	-3	0	0	0	0	0	0	0	-1	0	0	0
CFT1	YDR301W	-3	0	0	0	0	0	0	0	0	0	0	0	0	0	0	0	0	0	0	0	0	0	0	0	0	0	0	0	-3	0	0	0	0	0	0	0	0	-3	0	0	0	0	0	0	0	0	-3	0
TOM1	YDR457W	0	0	0	0	0	0	0	0	0	0	0	0	0	0	0	0	0	0	0	-3	0	0	0	0	0	0	0	0	3	0	0	0	0	0	0	0	0	0	0	0	0	0	0	0	0	0	0	0
GIN4	YDR507C	0	0	0	0	0	0	0	0	0	0	0	0	0	0	0	0	0	0	0	0	0	0	0	0	0	0	0	0	0	0	0	0	0	0	0	0	0	0	0	0	0	0	0	0	0	0	0	0
YEL007W	YEL007W	0	0	0	0	0	0	0	0	0	0	0	0	0	0	0	0	0	0	0	0	0	0	0	0	0	0	0	0	0	0	0	0	0	0	0	0	0	0	0	0	0	0	0	0	0	0	0	0
CWC27	YPL064C	0	0	0	0	0	0	0	0	0	0	0	0	0	0	3	0	3	0	0	0	0	0	0	0	0	0	0	0	0	0	0	0	0	0	0	0	0	0	0	0	0	0	0	0	0	0	0	0
YPR157W	YPR157W	0	0	0	0	0	0	-3	0	0	0	0	0	0	0	0	0	0	0	0	0	0	0	0	0	0	0	0	0	0	0	0	0	0	0	0	0	0	0	0	0	0	0	0	0	0	0	0	0
RPO21	YDL140C	0	0	0	0	0	0	0	0	0	0	0	0	0	0	0	0	0	0	0	0	0	0	0	0	0	0	0	0	0	0	0	0	0	0	0	0	0	0	0	0	0	0	0	0	0	0	-3	0
YBL083C	YBL083C	0	0	0	0	0	0	0	0	0	0	0	0	0	0	0	0	-3	0	0	0	0	0	0	0	0	-3	0	0	0	0	0	0	0	0	0	0	0	0	0	0	0	0	0	0	0	0	0	0
YBL112C	YBL112C	3	0	0	0	0	0	0	0	0	0	0	0	0	0	0	0	0	0	0	0	0	0	0	0	0	0	0	0	0	0	-3	-3	0	0	0	0	0	0	0	0	0	0	0	0	0	0	-3	0
CDS1	YBR029C	0	-3	0	0	0	0	0	-3	0	0	0	0	0	0	0	0	-3	0	0	0	0	0	0	0	0	-3	0	0	0	0	0	0	0	0	0	0	0	0	0	0	0	0	1	0	0	0	0	0
BOI1	YBL085W	0	0	0	0	0	0	0	0	0	0	0	0	0	0	0	0	0	0	0	0	0	0	0	0	0	0	0	0	0	0	0	0	0	0	0	0	0	0	0	0	0	0	0	0	0	0	0	0
NTH2	YBR001C	0	0	0	0	0	0	0	0	0	0	0	0	0	0	0.1	0	0.1	0	0	0	0	0	0	0	0	0.1	0	0	0	0	0	0	0	0	0	0	0	0.1	0.1	0	-0.1	0	0	0	0	0	0	0
RPL4A	YBR031W	-1	-3	0	0	0	0	0	-3	0	0	0	0	0	0	-3	0	-3	0	0	0	0	0	0	0	0	-3	0	-3	0	-3	0	0	0	0	0	-3	0	0	-3	0	-3	0	0	0	0	0	0	0
RPL23A	YBL087C	0	0	0	0	0	3	0	0	0	0	3	0	0	0	3	0	3	0	0	0	0	0	0	0	0	3	0	0	0	0	0	0	0	0	0	0	0	0	3	0	-3	0	0	0	0	0	0	0
COQ1	YBR003W	3	0	0	0	0	0	0	0	0	0	0	0	0	0	0	0	0	0	0	0	0	0	0	0	0	0	0	0	0	0	0	0	0	0	0	0	0	0	0	0	3	0	0	0	0	0	0	0
AVT5	YBL089W	0	0	0	0	0	0	0	0	0	0	0	0	0	0	0	0	0	0	0	0	0	0	0	0	0	0	0	0	0	0	0	0	0	0	0	0	0	0	0	0	0	0	0	0	0	0	0	0
RCR1	YBR005W	0	0	0	-3	0	0	0	0	0	0	0	0	3	0	0	-3	0	0	-3	0	0	0	0	0	0	0	0	0	0	0	0	0	0	0	0	0	0	0	0	0	-3	0	0	0	0	0	0	0
PDX3	YBR035C	3	0	0	0	0	0	0	0	0	0	0	0	0	0	0	0	0	0	0	0	0	0	0	0	0	0	0	0	0	0	0	0	0	0	0	0	0	0	0	0	3	0	0	0	0	0	0	0
YCL047C	YCL047C	0	0	0	0	0	0	0	0	0	0	0	0	0	0	0	0	0	0	0	0	0	0	0	0	0	0	0	0	0	0	0	0	0	0	0	0	0	0	0	0	0	0	0	0	0	0	0	0
RVS161	YCR009C	0	0	0	-3	0	0	0	0	0	0	0	0	0	0	0	-3	3	0	0	0	0	0	-3	0	0	0	0	0	0	0	0	0	0	0	0	0	0	0	0	0	0	0	0	0	0	0	-3	0
PHO87	YCR037C	0	0	0	0	0	0	0	0	0	0	0	0	0	0	0	0	0	0	0	0	0	0	0	0	0	0	0	0	0	0	0	0	0	0	0	0	0	0	0	0	0	0	0	3	0	0	0	0
YCL049C	YCL049C	-3	0	0	0	0	0	0	0	0	0	0	0	0	0	0	0	0	0	0	0	0	0	0	0	0	-3	0	0	0	3	0	0	0	0	0	0	0	0	0	0	3	0	0	0	0	0	3	0
ADP1	YCR011C	0	0	0	0	0	0	0	0	0	0	0	0	0	0	0	0	0	0	0	0	0	0	0	0	0	0	0	0	0	0	0	0	0	0	0	0	0	0	0	0	0	0	0	0	0	0	0	0
MATALPHA2	YCR039C	0	0	0	0	0	0	0	0	0	0	0	0	0	0	0	0	0	0	0	0	0	0	0	0	0	0	0	0	0	0	0	0	0	0	0	0	0	0	0	0	3	0	0	0	0	0	0	0
LRE1	YCL051W	0	0	0	0	0	0	0	0	0	0	0	0	0	0	0	0	0	0	0	0	0	0	0	0	0	0	0	0	0	0	0	0	0	0	0	0	0	0	0	0	0	0	0	0	0	0	0	0
YCR013C	YCR013C	-3	-3	0	0	0	0	0	-3	0	0	0	0	0	0	-3	0	-3	0	0	0	0	0	0	0	0	-3	0	0	-3	-3	0	-3	0	-3	0	-3	0	0	-3	0	-3	0	0	0	0	0	0	0
YCR041W	YCR041W	0	-3	0	0	0	0	0	0	0	0	0	0	0	0	0	0	-3	0	0	0	0	0	0	0	0	0	0	0	0	0	0	0	0	0	0	-3	0	0	-3	0	0	0	0	0	0	0	0	0
SPB1	YCL054W	3	0	0	0	0	0	0	3	0	0	0	0	0	0	0	0	0	0	0	0	0	0	0	0	0	0	0	3	0	3	0	0	0	0	0	0	0	0	0	0	0	0	0	0	0	0	0	0
YCR015C	YCR015C	0	0	0	0	0	0	0	0	0	0	0	0	0	0	0	0	0	0	0	0	0	0	0	0	0	0	0	0	0	0	0	0	0	0	0	0	0	0	0	0	0	0	3	0	0	0	0	0
YCR043C	YCR043C	0	0	0	0	0	0	0	0	0	0	3	0	0	0	0	0	0	0	0	0	0	0	0	0	0	0	0	0	0	0	0	0	0	0	0	0	0	0	0	0	0	0	0	0	0	0	0	0
RCR2	YDR003W	0	0	0	0	0	0	0	0	0	0	0	0	0	0	0	0	0	0	0	0	0	0	0	0	0	0	0	0	0	0	0	0	0	0	0	0	0	0	0	0	0	0	0	0	0	0	0	0
YDR034C.A	YDR034C-A	-3	3	0	0	0	0	0	0	0	0	0	0	0	0	0	0	3	0	0	0	0	0	0	0	0	3	0	0	0	0	0	-3	0	0	0	0	0	0	0	0	0	0	0	-3	0	-3	0	0
YDR063W	YDR063W	0	0	0	-1	0	0	0	0	0	0	0	0	0	0	1	0	1	0	0	0	0	0	0	0	0	3	0	0	0	0	0	0	0	0	0	0	0	0	3	0	0	0	0	0	0	0	0	0
MAF1	YDR005C	0	0	0	0	0	0	0	0	0	0	0	0	0	0	0	0	0	0	0	-3	0	0	0	0	0	0	0	0	0	0	0	0	0	0	0	0	0	0	0	0	0	0	0	0	0	0	0	0
YDR034C.D	YDR034C-D	-3	0	0	0	0	0	0	0	0	0	-3	0	0	0	0	0	0	0	0	0	0	0	0	-3	0	0	0	0	0	0	0	-3	0	0	0	0	0	0	0	-3	0	0	0	-3	0	-3	-3	0
YDR065W	YDR065W	0	0	0	0	0	0	0	0	0	0	0	0	0	0	0	0	0	0	0	0	0	0	0	0	0	0	0	0	0	0	0	0	0	0	0	0	0	0	0	0	0	0	3	0	0	0	0	0
TRP1	YDR007W	0	0	0	0	0	0	0	0	0	0	0	0	0	0	0	0	0	0	0	0	0	0	0	0	0	0	0	0	0	0	0	0	0	0	0	0	0	0	0	0	0	0	0	0	0	0	0	0
ARO3	YDR035W	0	-3	0	-3	0	0	0	0	0	0	0	0	0	0	0	0	0	0	0	0	0	0	0	0	0	0	0	-1	0	0	0	0	0	0	0	0	0	0	0	0	0	0	0	0	0	0	0	0
YDR067C	YDR067C	0	0	0	0	0	0	0	0	0	0	0	0	0	0	0	0	0	0	0	0	0	0	0	0	0	0	0	0	0	0	0	0	0	0	0	0	0	0	0	0	0	0	0	0	0	0	0	0
GAL3	YDR009W	0	0	0	0	0	0	0	0	0	0	0	0	0	0	-3	0	0	0	0	0	0	0	0	0	0	0	0	0	0	0	0	0	0	0	0	0	0	0	0	0	0	0	0	0	0	0	0	0
KRS1	YDR037W	0	0	0	-3	0	0	0	0	0	0	0	0	0	0	0	0	0	0	0	0	0	0	0	0	0	0	0	0	0	0	0	0	0	0	0	0	0	0	0	0	0	0	0	0	0	0	0	0
DOA4	YDR069C	0	0	0	0	0	0	0	0	0	0	0	0	0	0	0	0	0	0	0	0	0	0	0	0	0	0	0	0	0	0	0	0	0	0	0	0	0	0	0	0	0	0	0	0	0	0	0	0
YDR365W.B	YDR365W-B	-0.1	0	0	0	0	0	0	0	0	0	-0.1	0	0	0	0	0	0	0	0	0	0	0	0	-0.1	0	0	0	0	0	0	0	-0.1	0	0	0	0	0	0	0	-0.1	0	0	0	-0.1	-0.1	-0.1	0	0
NCB2	YDR397C	0	0	0	0	0	0	0	0	0	0	0	0	0	0	3	0	3	0	0	0	0	0	0	0	0	3	0	0	0	0	0	0	0	0	0	0	0	0	3	0	-3	0	0	0	0	0	0	0
TIF35	YDR429C	0	0	0	0	0	0	0	0	0	0	0	0	-3	0	0	0	3	0	0	0	0	0	0	0	0	0	0	0	0	0	0	0	0	0	0	0	0	0	0	0	-3	0	0	0	0	0	0	0
YDR367W	YDR367W	0	-3	0	0	0	0	0	0	0	0	0	0	0	0	0	0	0	0	0	0	0	0	0	0	0	0	0	0	0	0	0	0	0	0	0	0	0	0	0	0	0	0	0	0	0	0	0	0
HPT1	YDR399W	0	0	0	0	0	0	0	0	0	0	0	0	0	0	0	0	3	0	0	0	0	0	0	0	0	0	0	0	0	-3	0	0	0	0	0	0	0	0	0	0	-3	0	0	0	0	0	0	0
YDR431W	YDR431W	0	0	0	0	0	0	0	0	0	0	0	0	0	0	0	0	0	0	0	0.1	0	0	0	0	0	0	0	0	0	0	0	0	0	0	0	0	0	0	0	0	0	0	0	0	0	0	0	0
XRS2	YDR369C	0	0	0	0	0	0	0	0	0	0	0	0	0	0	0	0	0	0	0	0	0	0	0	0	0	0	0	0	3	3	0	0	0	0	0	0	0	0	0	0	0	0	0	0	0	0	0	0
YDR401W	YDR401W	0	0	0	0	0	0	0	0	0	0	0	0	0	0	-3	0	0	0	0	0	0	0	0	0	0	0	0	0	0	0	0	0	0	0	0	0	0	0	0	0	0	0	3	0	0	0	0	0
YDR433W	YDR433W	0	0	0	0	0	0	0	0	0	0	0	0	0	0	0	0	0	0	0	0	0	0	0	0	0	0	0	0	0	0	0	0	0	0	0	0	0	0	0	0	0	0	0	0	0	0	0	0
CTS2	YDR371W	0	0	0	0	0	0	0	0	0	0	0	0	0	0	0	0	0	0	0	0	0	0	0	0	0	0	3	0	0	0	0	0	0	0	0	0	3	0	0	0	0	0	0	0	0	0	0	0
DIT1	YDR403W	0	0	0	0	0	0	0	0	0	0	0	0	0	0	0	0	0	0	0	0	0	0	0	0	0	0	0	0	0	0	0	-3	0	0	0	0	0	0	0	0	0	0	0	0	0	0	0	0
PPM1	YDR435C	0	0	0	0	0	0	0	0	0	0	0	0	0	0	0	0	0	0	0	-3	0	0	0	0	0	0	0	-3	0	0	0	0	0	0	0	0	0	0	0	0	0	0	0	0	0	0	0	0
SWI4	YER111C	0	0	0	0	0	0	0	0	0	0	0	0	0	0	0	0	0	0	0	0	0	0	0	0	0	0	0	0	0	0	0	0	0	0	0	0	0	0	0	0	0	0	0	0	0	0	0	0
YER140W	YER140W	0	0	0	0	0	0	0	0	0	0	0	0	0	0	0	0	0	0	0	0	0	0	0	0	0	0	0	0	0	0	0	3	0	0	0	0	0	0	0	0	0	0	0	0	0	0	0	0
RAD3	YER171W	0	0	0	0	0	0	0	0	0	0	0	0	0	0	0	0	0	0	0	0	0	0	0	0	0	0	0	0	0	0	0	0	0	0	0	0	0	0	0	0	0	0	3	0	0	0	0	0
TMN3	YER113C	0	0	0	0	0	0	0	0	0	0	0	0	0	0	0	0	-0.1	0	0	0	0	0	0	0	0	0	0	0	0	0	0	-0.1	0	0	0	0	0	0	0	0	0	0	0	0	0	0	0	0
MAG1	YER142C	0	0	0	0	0	0	0	0	0	0	0	0	0	3	0	0	0	0	0	0	0	0	0	0	0	0	0	0	0	0	0	0	0	0	0	0	0	0	0	0	0	0	0	0	0	0	0	0
RAD24	YER173W	0	0	0	0	0	0	0	0	0	0	0	0	0	0	0	0	0	0	0	0	0	0	0	0	0	0	0	0	0	0	0	0	0	0	0	0	0	0	0	0	0	0	0	0	0	0	0	0
SPR6	YER115C	0	0	0	0	0	0	0	0	0	0	0	0	0	0	0	0	0	0	0	0	0	0	0	0	0	0	0	0	0	0	0	0	0	0	0	0	0	0	0	0	0	0	0	0	0	0	0	0
UBP5	YER144C	0	0	0	0	0	0	0	0	0	0	0	0	0	0	0	0	0	0	0	-3	0	0	0	0	0	0	0	0	0	0	0	-3	0	0	0	0	0	-3	0	0	-3	0	0	0	0	0	0	0
TMT1	YER175C	0	0	0	-3	0	0	-3	0	0	0	0	0	0	0	0	0	0	0	0	-3	0	0	0	0	0	0	0	0	0	0	-3	0	0	0	0	0	0	-3	0	0	0	0	0	0	0	0	0	0
RPL23B	YER117W	0	0	0	0	0	0	0	0	0	0	3	0	0	0	3	0	3	0	0	3	0	0	0	0	0	3	0	0	0	0	0	0	0	0	0	0	0	0	3	0	-3	0	0	0	0	0	0	0
LSM5	YER146W	0	0	0	0	0	0	0	3	0	0	0	0	0	0	3	0	3	0	0	3	0	0	0	0	0	3	0	3	0	0	0	0	0	0	0	0	0	0	3	0	0	0	0	0	0	0	0	0
BMH1	YER177W	-3	0	0	0	0	0	0	0	0	0	0	0	0	0	0	0	0	0	0	0	0	0	0	0	0	0	0	0	0	0	0	0	0	0	0	0	0	-3	0	0	0	0	0	0	0	0	0	0
CUP2	YGL166W	0	0	0	0	-3	0	0	0	0	0	0	0	0	0	0	-3	0	0	0	0	0	0	0	0	0	0	0	0	0	0	0	0	0	0	0	0	0	0	0	0	3	0	0	0	0	0	0	0
YIP4	YGL198W	0	0	0	0	0	0	0	0	0	0	0	0	0	0	0	0	0	0	0	0	0	0	0	0	0	0	0	0	0	-3	0	0	0	0	0	0	0	0	0	0	0	0	0	0	0	0	0	0
SAP4	YGL229C	0	0	0	0	0	0	0	0	0	0	0	0	0	0	0	0	0	0	0	0	0	0	0	0	0	0	0	0	0	0	0	0	0	0	0	0	0	0	0	0	0	0	0	0	0	0	0	0
HUR1	YGL168W	0	0	0	0	0	0	0	0	0	0	-0.1	0	0	0	0	0	0	0	0	0	0	0	0	0	0	0	0	0	-0.1	0	0	-0.1	0	0	-0.1	0	0	0	0	0	0	0	0	0	-0.1	0	0	0
EMP24	YGL200C	0	0	0	0	0	0	0	0	0	0	0	0	0	0	0	0	0	0	0	0	0	0	0	0	0	0	0	0	0	0	0	0	0	0	0	0	0	0	0	0	0	0	0	0	0	0	0	0
YGL231C	YGL231C	0	0	0	0	0	0	0	0	0	0	0	0	0	0	0	-3	3	0	0	0	0	0	0	0	0	3	0	0	0	0	0	0	0	0	0	0	0	0	0	0	0	0	0	0	0	0	0	0
SPO74	YGL170C	0	0	0	0	0	0	0	0	0	0	0	0	0	0	0	0	0	0	0	0	0	0	0	0	0	0	0	0	0	0	0	0	0	0	0	0	0	0	0	0	0	0	0	0	0	0	0	0
ARO8	YGL202W	0	0	0	0	0	0	0	0	0	0	0	0	0	0	0	0	0	0	0	0	0	0	0	0	0	0	0	0	0	0	0	0	0	0	0	0	0	0	0	0	0	0	0	0	0	0	0	0
NUP49	YGL172W	0	0	0	0	0	0	0	0	0	0	0	0	0	0	0	0	0	0	0	0	0	0	0	0	0	0	0	0	0	-3	0	3	0	0	0	0	0	0	0	0	0	0	0	0	0	0	0	0
YGL204C	YGL204C	-0.1	0	0	0	0	0	0	0	0	0	0	0	0	0	0	0	0	0	0	0	0	0	0	0	0	0	0	0	0	0	0	0.1	0	0	0	0	0	0	0	0	0	0	0	0	0	0	0	0
YGL235W	YGL235W	0	0	0	0	0	0	0	0	0	0	0	0	0	0	0	0	0	0	0	0	0	0	0	0	0	0	0	0	0	0	0	0	0	0	0	0	0	0	0	0	0	0	0	0	0	0	0	0
RTT102	YGR275W	0	0	0	0	0	0	0	0	0	0	0	0	0	0	0	0	0.1	0	0	0	0	0	0	0	0	0.1	0	0	0	0	0	0	0	0	0	0	0	0	0	0	0.1	0	0	0	0	0	0	0
YHL009W.B	YHL009W-B	0	0	0	0	0	0	0	0	0	0	0	0	0	0	0	0	0	0	0	0	0	0	0	0	0	0	0	0	0	0	0	0	0	0	0	0	0	0	0	0	0	0	0	0	0	0	0	0
YHL041W	YHL041W	-3	0	0	0	0	0	0	0	0	0	0	0	0	0	0	0	0	0	0	0	0	0	0	0	0	0	0	0	0	0	0	0	0	0	0	0	0	0	0	0	0	0	0	0	0	0	0	0
YGR277C	YGR277C	-3	0	0	0	0	0	0	0	0	0	0	0	0	0	0	0	0	0	0	0	0	0	0	0	0	0	0	0	0	0	0	0	0	0	0	0	0	0	0	0	0	0	0	0	0	0	0	0
PRS3	YHL011C	0	0	0	0	0	0	0	0	0	0	0	0	0	0	0	0	0	0	0	0	0	0	0	0	0	0	0	0	0	0	0	0	0	0	0	0	0	0	0	0	-0.1	0	0	0	0	0	0	0
ECM34	YHL043W	0	0	0	0	0	0	0	0	0	0	0	0	0	0	0	0	0	0	0	0	0	0	0	0	0	0	0	0	0	0	0	0	0	0	0	0	0	0	0	0	3	0	0	0	0	0	0	0
SCW4	YGR279C	-3	-3	0	0	0	0	0	-3	0	0	0	0	0	0	-3	0	-3	0	0	0	0	0	0	0	0	-3	0	-3	0	0	0	0	0	0	0	0	0	0	-3	0	-3	0	0	1	0	0	0	0
OTU2	YHL013C	0	0	0	0	0	0	0	0	0	0	0	0	0	0	0	0	0	0	0	0	0	0	0	0	0	0	0	0	0	0	0	0	0	0	0	0	0	0	0	0	3	0	0	0	0	0	0	0
YHL045W	YHL045W	-3	0	0	0	0	0	0	0	0	0	0	0	0	0	-1	0	0	0	0	0	0	0	0	0	0	0	0	0	0	0	0	0	0	0	0	0	0	0	0	0	0	0	0	0	0	0	0	0
YOR1	YGR281W	0	0	0	0	0	0	0	0	0	0	0	0	0	0	0	0	0	0	0	0	0	0	0	0	0	-3	0	0	0	0	0	0	0	0	0	0	0	0	0	0	0	0	0	0	0	0	0	0
RPS20	YHL015W	0	0	0	0	0	0	0	0	0	0	0	0	0	0	0	0	0	0	0	0	0	0	0	0	0	0	0	0	-3	0	0	0	0	0	0	0	0	0	0	0	-3	0	0	0	0	0	0	0
ARN2	YHL047C	0	0	0	-1	0	0	0	0	0	0	0	0	0	0	0	0	0	0	0	0	0	0	0	0	0	0	0	0	0	3	0	0	0	0	0	3	0	0	0	0	0	0	0	0	0	0	0	0
YIL077C	YIL077C	0	0	0	0	0	0	0	0	0	0	0	0	0	0	-3	0	0	0	0	0	0	0	0	0	0	0	0	0	0	0	0	0	0	0	0	0	0	0	-3	0	0	0	0	0	0	0	0	0
SEC24	YIL109C	0	0	0	0	0	0	0	0	0	0	0	0	0	0	0	0	0	0	0	0	0	0	0	0	0	0	0	0	0	0	0	0	0	0	0	0	0	0	0	0	0	0	0	0	0	0	0	0
YIL141W	YIL141W	0	0	0	0	0	0	0	0	0	0	0	0	0	0	-3	0	0	0	0	0	0	0	0	0	0	0	0	0	0	0	0	0	0	0	0	0	0	0	0	0	0	0	0	3	0	0	0	0
AIR1	YIL079C	0	0	0	0	0	0	0	0	0	0	0	0	0	0	0	0	0	0	0	0	0	0	0	0	0	0	0	0	0	0	0	0	0	0	0	0	0	0	0	0	0	0	0	0	0	0	0	0
COX5B	YIL111W	0	0	0	0	0	0	0	0	0	0	0	0	0	0	0	0	0	0	0	0	3	0	0	0	0	0	0	0	3	0	0	0	0	0	0	0	0	0	0	0	0	0	0	0	0	0	0	0
SSL2	YIL143C	3	0	0	0	0	0	0	0	0	0	0	0	0	0	0	0	0	0	0	0	0	0	0	0	0	0	0	0	0	0	0	0	0	0	0	0	0	0	0	0	0	0	0	0	0	0	0	0
YIL082W	YIL082W	0	-0.1	0	0	0	0	0	0	0	0	0	-0.1	0	0	-0.1	0	-0.1	0	0	0	0	0	0	0	0	-0.1	0	0	0	0	0	0.1	0	0	0	0	0	0	-0.1	0	0	0	0	0	0	0	0	0
SDP1	YIL113W	0	0	0	0	0	0	0	-3	0	0	0	0	0	0	-3	0	0	0	0	0	0	0	0	0	0	-3	0	0	0	-3	0	3	0	0	0	0	0	0	0	0	0	0	0	0	0	0	0	0
PAN6	YIL145C	0	-3	0	0	0	0	0	0	0	0	0	0	0	0	0	0	0	0	0	0	0	0	0	0	0	0	0	0	0	-3	0	0	0	0	0	0	0	0	0	0	0	0	0	0	0	0	0	0
YIL083C	YIL083C	0	-3	0	0	0	0	0	0	0	0	0	0	0	0	0	0	0	0	0	0	0	0	0	0	0	0	0	0	0	0	0	0	0	0	0	0	0	0	0	0	0	0	0	0	0	0	0	0
SLN1	YIL147C	3	0	0	0	0	0	0	0	0	0	0	0	0	0	0	0	0	0	0	0	0	0	0	0	0	0	0	0	0	0	0	0	0	0	0	0	0	0	0	0	0	0	0	0	0	0	0	0
YJR015W	YJR015W	-3	-3	0	-3	0	0	0	0	0	0	0	0	0	0	0	0	-1	0	0	0	0	0	0	0	0	-3	0	0	-3	-3	0	0	0	0	0	0	0	0	0	0	-3	0	0	-3	0	0	0	0
ANB1	YJR047C	0	0	0	-3	0	0	0	0	0	0	3	0	0	0	0	0	0	0	0	3	0	0	0	0	0	0	0	0	-3	0	0	0	0	0	0	0	0	0	0	0	0	0	0	0	0	0	0	0
YJR079W	YJR079W	0	0	0	0	0	0	0	0	0	0	0	0	0	0	0	0	0	0	0	0	0	0	0	0	0	0	0	0	0	0	0	0	0	0	0	0	0	0	0	0	3	0	0	0	0	0	0	0
ESS1	YJR017C	-3	0	0	0	0	0	0	0	0	0	0	0	0	0	0	0	0	0	0	0	0	0	0	0	0	0	0	0	0	0	0	0	0	0	0	0	0	0	0	0	0	0	0	0	0	0	0	0
UTR1	YJR049C	-3	0	0	0	0	0	0	0	0	0	0	0	0	0	0	0	0	0	0	0	0	0	0	0	0	0	0	0	0	0	0	0	0	0	0	0	0	0	0	0	0	0	0	0	0	0	0	0
EAF6	YJR082C	-3	0	0	0	0	0	0	0	0	0	0	0	0	0	0	0	0	0	0	0	0	0	0	0	0	0	0	0	0	0	0	0	0	0	0	0	0	0	0	0	0	0	0	0	0	0	0	0
TES1	YJR019C	0	0	0	0	0	0	0	0	0	0	0	0	0	0	0	0	0	0	0	0	0	0	0	0	0	0	0	0	0	0	0	0	0	0	0	0	0	0	0	0	0	0	0	0	0	0	0	0
OSM1	YJR051W	-3	0	0	0	0	0	0	0	0	0	0	0	0	0	-3	0	0	0	0	0	0	0	0	0	0	0	0	0	0	0	0	0	0	0	0	0	0	0	0	0	0	0	0	0	0	0	0	0
CSN12	YJR084W	0	0	0	0	0	0	0	0	0	0	0	0	0	0	0	0	0	0	0	0	0	0	0	0	0	0	0	0	0	0	0	0	0	0	0	0	0	0	0	0	0	0	0	0	0	0	0	0
REC107	YJR021C	0	0	0	0	0	0	0	0	0	0	0	0	0	0	0	0	0	0	0	0	0	0	0	0	0	0	0	0	0	0	0	0	0	0	0	0	0	0	0	0	0	0	0	0	0	0	0	0
BFA1	YJR053W	0	0	0	0	0	0	0	0	0	0	0	0	0	0	0	0	0	0	0	0	0	0	0	0	0	0	0	0	0	0	0	0	0	0	0	0	0	0	0	0	0	0	0	0	0	0	0	0
STE18	YJR086W	0	0	0	0	0	0	0	0	0	0	0	0	0	0	0	0	3	0	0	0	0	0	0	0	0	3	0	0	0	0	0	0	0	0	0	0	0	0	0	0	0	0	0	0	0	0	0	0
MEH1	YKR007W	0	0	0	0	0	0	0	0	0	0	0	0	0	0	0	0	0	0	0	0	0	0	0	0	0	0	0	0	0	0	0	0	0	0	0	0	0	0	0	0	0	0	0	0	0	0	1	0
KAE1	YKR038C	0	0	0	0	0	0	0	0	0	0	0	0	0	0	-3	0	0	0	0	0	3	0	0	0	0	0	0	0	0	0	0	0	0	0	0	0	0	0	0	0	0	0	3	0	0	0	0	0
YKR070W	YKR070W	0	0	0	0	0	0	0	0	0	0	0	0	0	0	0	0	0	0	0	0	0	0	0	0	0	0	0	0	0	0	0	0	0	0	0	0	0	0	0	0	0	0	0	0	0	0	3	0
FOX2	YKR009C	0	0	0	0	0	0	0	0	0	0	0	0	0	0	0	0	0	0	0	0	0	0	0	0	0	0	0	0	0	0	0	3	0	0	0	0	0	0	0	0	0	0	0	0	0	0	3	0
YKR040C	YKR040C	0	0	0	0	0	0	0	0	0	0	0	0	0	0	0	0	0	0	0	0	0	0	0	0	0	0	0	0	0	0	0	3	0	0	0	0	0	0	0	0	0	0	0	3	0	0	0	0
SIS2	YKR072C	0	0	0	0	0	0	0	0	0	0	0	0	-3	0	0	0	0	0	0	0	0	0	0	0	0	0	0	0	0	0	0	-3	0	0	0	-3	0	0	0	0	0	0	0	0	0	0	3	0
YKR011C	YKR011C	-3	0	0	0	0	0	0	0	0	0	0	0	0	0	0	0	0	0	0	0	0	0	0	0	0	0	0	0	0	0	0	0	0	3	0	0	0	0	0	0	0	0	0	3	0	0	3	0
UTH1	YKR042W	0	-1	0	0	0	0	0	-3	0	0	0	0	0	0	-3	0	-3	0	0	0	0	0	0	0	0	-3	0	-3	0	0	0	0	0	0	0	0	0	0	-3	0	3	0	0	0	0	0	3	0
YKR074W	YKR074W	0	0	0	0	0	0	0	0	0	0	0	0	0	0	0	0	0	0	0	0	0	0	0	0	0	0	0	0	0	0	0	0	0	0	0	0	0	0	0	0	0	0	0	0	0	0	3	0
PRY2	YKR013W	0	0	0	-3	0	0	0	-3	0	0	0	0	3	0	-3	0	-3	0	0	0	0	0	0	0	0	-3	0	-3	0	0	0	0	0	0	0	-3	-3	0	-3	0	-3	0	0	3	0	0	3	0
UIP5	YKR044W	0	0	0	0	0	0	0	0	0	0	0	0	0	0	0	0	0	0	0	0	0	0	0	0	0	0	0	0	0	0	0	0	0	0	0	0	0	0	0	0	0	0	0	0	0	0	3	0
ECM4	YKR076W	0	0	0	3	0	0	0	0	0	0	0	0	0	0	0	0	0	0	0	0	0	0	0	0	0	0	0	0	0	3	0	0	0	0	0	3	0	0	0	0	3	0	0	1	0	0	3	0
CRR1	YLR213C	0	0	0	0	0	0	0	0	0	0	0	0	0	0	0	0	0	0	0	0	0	0	0	0	0	0	0	0	0	0	0	0	0	0	0	0	0	0	0	0	0	0	0	3	0	0	0	0
YLR243W	YLR243W	0	0	0	0	0	0	0	0	0	0	0	0	0	0	0	0	0	0	0	0	0	0	-3	0	0	0	0	0	-3	0	0	0	0	0	0	0	0	0	0	0	0	0	0	-3	0	0	0	0
PIG1	YLR273C	0	0	0	0	0	0	0	0	0	0	0	0	0	0	0	0	0	0	0	0	0	0	0	0	0	0	0	0	0	0	0	0	0	0	0	0	0	0	0	0	0	0	0	0	0	0	0	0
CDC123	YLR215C	0	0	0	0	0	0	0	0	0	0	0	0	0	0	0	0	0	0	0	0	0	0	0	0	0	0	0	0	0	0	0	0	0	0	0	0	0	0	0	0	0	0	0	0	0	0	0	0
CDD1	YLR245C	0	0	0	0	0	0	0	0	0	0	0	0	0	0	0	0	0	0	0	0	0	0	0	0	0	0	0	0	0	0	0	0	0	0	0	0	0	0	0	0	0	0	0	0	0	0	0	0
SMD2	YLR275W	3	0	0	0	0	0	0	0	0	0	0	0	0	0	0	0	3	0	0	0	0	0	0	0	0	3	0	0	0	0	0	0	0	0	0	0	0	0	3	0	3	0	0	0	0	0	0	0
YLR217W	YLR217W	0	0	0	-3	0	0	0	0	-3	0	0	0	0	0	0	0	0	0	0	0	0	0	0	0	0	0	0	0	0	0	0	-3	0	0	0	0	0	0	-3	0	-1	0	0	0	0	0	0	-3
IRC20	YLR247C	0	0	0	0	0	0	0	0	0	0	0	0	0	0	0	0	0	0	0	0	0	0	0	0	0	0	0	0	0	0.1	0	0	0	0	0	0	0	0	0	0	0	0	0	0	0	0	0	0
YSH1	YLR277C	0	0	0	0	0	0	0	0	0	0	0	0	0	0	0	0	-3	0	0	0	0	0	0	0	0	0	0	0	0	0	0	-3	0	0	0	0	0	0	0	0	0	0	0	0	0	0	0	0
MSC3	YLR219W	0	0	0	-3	0	0	0	0	0	0	0	0	0	0	0	0	0	0	0	0	0	0	0	0	0	-3	0	0	0	0	0	0	0	0	0	-1	0	0	0	0	0	0	0	0	0	0	0	0
YEF3	YLR249W	0	0	0	0	0	0	0	0	0	0	0	0	0	0	0	0	-3	0	0	0	0	0	0	0	0	-3	0	0	0	0	0	-3	0	0	0	0	0	0	0	0	-3	0	0	0	0	0	0	0
YLR279W	YLR279W	0	0	0	0	0	0	0	0	0	0	0	0	0	0	-3	0	-3	0	0	0	0	0	0	0	0	0	0	0	0	0	0	0	0	0	0	0	0	0	0	0	0	0	0	0	0	0	0	0
ADI1	YMR009W	0	0	0	0	-3	0	0	0	0	0	0	0	0	0	0	-3	0	0	0	0	0	0	0	0	0	0	0	0	0	0	0	3	0	0	0	0	0	0	0	0	-3	0	0	0	0	0	0	0
YET2	YMR040W	0	0	0	0	0	0	0	0	0	0	0	0	0	0	0	0	0	0	0	0	0	0	0	0	0	0	0	0	3	0	0	0	0	0	0	0	0	0	0	0	0	0	0	0	0	0	0	0
DAT1	YML113W	0	-0.1	0	0	0	0	0	0	0	0	0	0	-0.1	0	0	0	0	0	0	0	0	0	0	0	0	0	0	0	-0.1	-0.1	0	0	0	0	0	0	0	0	0	0	0	0	0	0	0	0	0	0
HXT2	YMR011W	0	-3	0	0	0	0	0	0	0	0	0	0	0	0	0	0	-3	0	0	0	0	0	0	0	0	-3	0	0	-3	0	0	-3	0	-3	0	0	0	0	0	0	0	0	0	3	0	0	-3	0
ARG80	YMR042W	0	0	0	3	3	0	0	0	0	0	0	0	0	0	0	0	0	3	0	0	0	0	0	0	3	0	0	0	0	0	0	0	0	0	0	0	0	0	0	0	0	3	0	3	3	0	0	0
VAN1	YML115C	0	-3	0	-3	0	0	0	0	0	0	0	0	0	0	0	0	-3	0	0	0	0	0	0	0	0	-3	0	0	0	0	0	0	0	0	0	0	0	0	-3	0	-3	0	0	0	0	0	0	0
SEC59	YMR013C	0	-3	0	0	0	0	0	0	0	0	0	0	0	0	0	0	-1	0	0	0	0	0	0	0	0	-3	0	0	0	0	0	0	0	0	0	0	0	0	0	0	0	0	0	3	0	0	-3	0
IOC4	YMR044W	0	0	0	0	0	0	0	3	0	0	0	0	0	0	3	0	0	0	0	0	0	0	0	0	0	0	0	3	0	3	0	0	0	0	0	3	0	0	0	0	0	0	0	0	0	0	0	0
NAB6	YML117W	0	0	0	0	0	0	0	0	0	0	0	0	0	0	0	0	0	0	0	0	0	0	0	0	0	0	0	0	0	0	0	-3	0	0	0	-3	0	0	0	0	-3	0	0	0	0	0	0	0
ERG5	YMR015C	0	0	0	3	0	0	0	0	0	0	0	0	0	0	0	0	-3	0	0	0	0	0	0	0	0	-3	0	0	-3	0	0	0	0	0	0	0	0	0	-3	0	-3	0	0	0	0	0	0	0
YMR046C	YMR046C	0	0	0	3	0	0	0	0	0	0	0	0	0	0	0	0	0	0	0	0	0	0	0	0	0	0	0	0	0	0	0	-3	0	0	0	0	0	0	0	0	-3	0	0	-3	0	0	0	0
PBI2	YNL015W	0	0	0	0	0	0	0	0	0	0	0	0	0	0	0	0	0	0	0	0	0	0	0	0	0	0	0	0	0	0	0	0	0	0	0	0	0	0	0	0	0	0	0	0	0	0	0	0
SLM2	YNL047C	0	0	0	0	0	0	0	0	0	0	0	0	0	0	0	0	0	0	0	0	0	0	0	0	0	0	0	0	0	0	0	-3	0	0	0	0	0	0	0	0	0	0	0	0	0	0	-3	0
NIS1	YNL078W	0	-1	0	0	0	0	0	0	0	0	0	0	0	0	0	0	0	0	0	0	0	0	0	0	0	-3	0	0	0	-3	0	0	0	0	-3	0	0	0	-3	0	0	0	0	0	0	0	0	0
YNL017C	YNL017C	0	0	0	0	0	0	0	0	0	0	0	0	0	0	-3	0	0	0	0	0	3	0	0	0	0	0	0	0	0	0	0	0	0	0	0	0	0	0	0	0	0	0	0	0	0	0	0	0
SFB2	YNL049C	0	0	0	-3	0	-3	0	0	0	0	-3	0	0	0	-3	0	-3	0	0	0	0	0	0	0	0	-3	0	0	0	0	0	-3	0	0	0	0	0	0	-3	0	0	0	0	0	0	0	-3	0
EOS1	YNL080C	0	-3	0	0	0	0	0	0	0	0	0	0	0	0	0	0	-3	0	0	0	0	0	0	0	0	-3	0	0	0	0	0	0	0	0	0	0	0	0	-3	0	0	0	0	0	0	0	0	0
YNL019C	YNL019C	0	0	0	0	0	0	0	0	0	0	0	0	0	0	-3	0	-3	0	0	0	0	0	0	0	0	-3	0	0	0	0	0	0	0	0	0	0	0	0	0	0	0	0	0	0	0	0	0	0
COG5	YNL051W	0	0	0	-3	0	0	0	0	0	0	0	0	-3	0	0	0	0	0	0	0	0	0	-3	0	-3	0	0	0	0	0	0	0	0	0	0	0	-3	0	0	0	0	0	0	0	0	0	-3	0
PMS1	YNL082W	0	0	0	0	0	0	0	0	0	0	0	0	0	0	0	0	0	0	0	0	0	0	0	0	0	0	0	0	0	3	0	0	0	0	0	0	0	0	0	0	0	0	0	0	0	0	0	0
HDA1	YNL021W	0	0	0	0	0	0	0	0	0	0	0	0	0	0	0	0	0	0	0	0	0	0	0	0	0	0	0	0	0	0	0	0.1	0	0	0	0	0	0	0	0	0	0	0	0	0	0	0	0
MSG5	YNL053W	0	0	0	0	0	0	0	0	0	0	0	0	0	0	0	0	-3	0	0	0	0	0	-3	0	0	-3	0	0	0	-3	0	0	0	0	0	0	0	0	0	0	0	0	0	0	0	0	0	0
END3	YNL084C	0	0	0	0	0	0	0	0	0	0	0	0	0	0	0	0	0	0	0	0	0	0	0	0	0	0	0	0	0	0	0	0	0	0	0	0	0	0	0	0	0.1	0	0	0	0	0	0	0
BIO5	YNR056C	0	0	0	0	0	0	0	0	0	0	0	0	0	0	0	0	0	0	0	0	0	0	0	0	0	0	0	0	0	0.1	0	0	0	0	0	0	0	0	0	0	0	0	0	0	0	0	0	0
PLB3	YOL011W	0	0	0	0	0	0	0	0	0	0	0	0	3	0	0	0	-3	0	0	0	0	0	0	0	0	-3	0	0	0	0	0	0	0	0	0	0	0	0	0	0	3	0	0	0	0	0	0	0
NGL1	YOL042W	0	0	0	0	0	0	0	0	0	0	0	0	0	0	0	0	0	0	0	0	0	0	0	0	0	0	0	0	0	0	0	0	0	0	0	0	0	0	0	0	0	0	0	0	0	0	0	0
BIO3	YNR058W	0	0	0	0	0	0	0	0	0	0	0	0	0	0	0	0	0	0	0	0	0	0	0	0	0	0	0	0	0	0	0	0	0	0	0	0	0	0	0	0	0	0	0	3	0	0	0	0
HRD1	YOL013C	0	0	0	0	0	0	0	0	0	0	0	0	0	3	0	0	0	0	0	0	0	0	0	0	0	-3	0	0	0	0	0	0	0	0	0	0	0	-3	0	0	3	0	0	0	0	0	0	0
PEX15	YOL044W	0	0	0	0	0	0	0	0	0	0	0	0	0	0	0	0	0	0	0	0	0	0	0	0	0	0	0	0	0	0	0	0	0	0	0	0	0	0	0	0	0	0	0	0	0	0	0	0
FRE4	YNR060W	0	0	0	-1	0	0	0	0	0	3	0	0	0	0	0	0	0	0	0	0	0	0	0	0	0	0	0	0	0	0	0	0	0	0	0	0	0	0	0	0	0	0	0	0	0	0	0	0
YOL014W	YOL014W	-3	0	0	-1	0	0	0	0	0	0	0	0	0	0	0	-3	0	0	-3	0	0	0	0	0	0	0	0	0	0	0	0	0	0	0	0	0	0	0	0	0	-3	0	0	-3	0	0	0	0
YOL046C	YOL046C	0.1	0	0	0	0	0	0	0	0	0	0	0	0	0	0	0	0	0	0	0	0	0	0	0	0	0	0	0	0	0	0	0	0	0	0	0	0	0	0	0	0	0	0	0	0	0	0	0
YNR062C	YNR062C	0	0	0	0	0	0	0	0	0	0	0	0	0	0	-3	0	0	0	0	0	0	0	0	0	0	0	0	0	0	0	0	0	0	0	0	0	0	0	0	0	0	0	0	0	0	0	0	0
CMK2	YOL016C	0	0	0	-0.1	-0.1	0	0	0	0	0	0	0	0.1	0	0	-0.1	0	0	-0.1	-0.1	0	0	0	0.1	0	0	0	0	0	0	0	0	0	0	0	0	0	0	0	0	0	0	0	0	0	0	0	0
YOL048C	YOL048C	0	0	0	0	0	0	0	0	0	0	0	0	3	0	0	0	0	0	0	0	0	0	0	3	0	0	0	0	0	0	0	0	0	0	0	0	0	0	0	0	3	0	0	0	0	0	0	0
SPR1	YOR190W	0	0	0	0	-0.1	0	0	0	0	0	0	0	0	-0.1	-0.1	0	0	0	0	0	0	0	0	0	0	-0.1	0	0	0	0	0	0	0	0	0	0	0	0	-0.1	-0.1	0	0	0	0	0	0	0	0
YOR220W	YOR220W	0	0	0	-3	-3	0	0	0	-3	0	0	0	3	0	0	-3	0	0	-3	0	0	0	0	0	0	0	0	0	0	0	0	0	0	0	0	0	0	0	0	0	0	0	0	0	0	0	0	0
TMA16	YOR252W	0	0	0	0	0	0	0	3	0	0	0	0	0	0	3	0	3	0	0	3	0	0	0	0	0	3	0	3	0	3	0	0	0	0	0	0	0	0	3	0	0	0	0	0	0	0	0	0
THI72	YOR192C	0	-3	0	0	0	0	0	0	0	0	0	0	0	0	-3	0	-3	0	0	0	0	0	0	0	0	-3	0	0	0	0	0	0	0	0	0	0	0	0	-3	0	0	0	0	3	0	0	0	0
ODC2	YOR222W	0	0	0	0	0	0	0	0	0	0	3	0	0	0	0	0	0	0	0	3	0	0	0	0	0	0	0	0	3	3	0	0	0	0	0	0	0	0	0	0	0	0	0	0	0	0	0	0
SEC63	YOR254C	0	0	0	0	0	0	0	0	0	0	0	0	0	0	0	0	0	0	0	0	0	0	-3	0	0	-3	0	0	-3	0	0	-3	0	0	0	0	0	0	-3	0	0	0	0	0	0	0	-3	0
YOR192C.B	YOR192C-B	-3	0	0	3	0	0	0	0	0	0	-3	0	0	0	0	0	0	0	0	0	0	0	0	0	0	0	0	0	0	0	0	-3	0	0	0	0	0	0	0	0	0	0	0	-3	0	0	-3	0
RPB8	YOR224C	0	0	0	0	0	0	0	0	0	0	0	0	0	0	0	0	0	0	0	3	0	0	0	0	0	0	0	0	0	0	0	0	0	0	0	0	0	0	0	0	0	0	0	0	0	0	0	0
TRE2	YOR256C	0	0	0	-3	0	0	0	0	0	0	0	0	0	0	0	0	0	0	0	0	-3	0	-3	0	0	0	0	0	0	0	0	-3	0	0	0	0	0	0	0	0	0	0	0	0	0	0	-3	0
TOA1	YOR194C	3	0	0	0	0	0	0	3	0	0	0	0	0	0	3	0	3	0	0	0	0	0	0	3	0	3	0	0	0	3	0	0	0	3	0	0	0	0	3	0	0	3	0	0	0	0	0	0
ISU2	YOR226C	-3	3	0	3	-1	0	0	3	0	0	0	3	-3	-3	3	0	3	0	-3	0	0	0	0	0	0	3	0	3	0	0	0	0	0	-3	0	3	0	0	3	0	-3	0	0	0	-3	0	0	0
HNT3	YOR258W	0	3	0	0	0	0	0	0	0	0	-3	0	0	0	0	0	3	0	0	0	0	0	0	0	0	3	0	0	0	0	0	0	0	0	0	0	0	0	0	0	3	0	0	0	0	0	0	0
MRPL40	YPL173W	0	0	0	0	0	0	0	0	0	0	0	0	0	0	0	0	0	0	0	0	0	0	0	0	0	0	0	0	0	0	0	0	0	0	0	0	0	0	0	0	0.1	0	0	0	0	0	0	0
HRR25	YPL204W	0	0	0	0	0	0	0	0	0	0	0	0	0	0	0	0	0	0	0	0	0	0	-3	0	0	0	0	0	0	0	0	-3	0	0	0	0	0	0	0	0	0	0	0	0	0	0	0	0
YPL236C	YPL236C	0	0	0	0	0	0	0	0	0	0	0	0	0	0	0	0	0	0	0	0	0	0	3	0	0	0	0	0	0	0	0	0	0	0	0	0	0	0	0	0	0	0	0	0	0	0	0	0
SPT14	YPL175W	0	0	0	0	0	0	0	0	0	0	0	0	0	0	0	0	0	0	0	0	0	0	0	0	0	0	0	0	0	0	0	0	0	0	0	0	0	0	0	0	0	0	0	0	0	0	0	0
PGC1	YPL206C	0	0	0	0	0	0	0	0	0	0	0	0	0	0	0	0	0	0	3	0	0	0	0	3	0	0	0	0	0	0	0	0	0	0	0	0	0	0	0	0	0	0	0	0	0	0	0	0
YPL238C	YPL238C	0	0	0	0	0	0	0	0	0	0	0	0	0	0	0	0	0.1	0	0	0	0	0	-0.1	0	0	0	0	0	0	0	0	0	0	0	0	0	0	0	0	0	-0.1	0	0	0	0	0	0	0
CUP9	YPL177C	0	0	0	0	0	0	0	0	0	0	0	0	0	0	0	-3	-3	0	0	0	0	0	0	0	0	0	0	0	0	0	0	0	0	3	0	0	0	0	0	0	0	0	0	-3	0	0	0	0
RKM1	YPL208W	0	0	0	-3	0	0	0	0	0	0	0	0	-3	0	0	0	0	0	0	0	0	0	0	0	0	-3	0	0	0	0	0	-3	0	0	0	0	0	-3	0	0	0	0	0	0	0	0	-3	0
HSP82	YPL240C	0	0	0	-3	0	0	0	0	-3	0	0	0	-3	0	0	0	0	0	0	0	0	-3	0	0	0	0	0	0	-3	0	0	-3	0	0	-3	-3	0	0	0	0	-1	-3	0	0	0	0	-3	-3
PPQ1	YPL179W	0	0	0	0	0	0	0	0	0	0	0	0	0	0	0	0	0	0	0	0	0	0	0	0	0	-3	0	0	0	0	0	0	0	0	0	-3	0	0	0	0	0	0	0	0	0	0	0	0
SRP72	YPL210C	0	0	0	0	0	0	0	0	0	0	0	0	-0.1	0	0	0	0	0	0	0	0	0	0	0	0	0	0	0	-0.1	0	0	-0.1	0	0	0	0	0	0	0	0	0	0	0	0	0	0	0	0
IQG1	YPL242C	0	0	0	0	0	0	0	0	0	0	0	0	0	0	0	0	0	0	0	0	0	0	0	0	0	0	0	0	0	3	0	0	0	0	0	0	0	0	0	0	0	0	0	0	0	0	0	0
RAD28	YDR030C	0	0	0	0	0	0	0	0	0	0	0	0	0	0	0	0	0	0	0	0	0	0	0	0	0	0	0	0	0	0	0	0	0	0	0	0	0	0	0	0	0	0	0	0	0	0	0	0
ENA2	YDR039C	0	0	0	0	0	0	0	0	0	0	0	0	0	0	0	0	-3	0	0	-3	0	0	0	0	0	0	0	0	0	0	0	-3	0	0	0	0	0	0	0	0	0	0	0	0	0	0	0	0
RSM10	YDR041W	0	0	0	0	0	0	0	0	0	0	0	0	0	0	0	0	0	0	0	0	0	0	0	0	0	0	0	0	0	0	0	0	0	0	0	0	0	0	0	0	0	0	0	0	0	0	0	0
FLC2	YAL053W	0	0	0	0	0	0	0	-3	0	0	0	0	0	0	0	0	0	0	0	0	0	0	0	0	0	0	0	0	0	0	0	0	0	0	0	0	0	0	0	0	0	0	0	0	0	0	0	0
MPP10	YJR002W	3	0	0	0	0	0	0	0	0	0	0	0	0	0	0	0	0	0	0	0	0	0	0	0	0	0	0	0	0	0	0	0	0	0	0	0	0	0	0	0	0	0	0	0	0	0	0	0
BNA2	YJR078W	0	0	0	0	0	0	0	0	0	0	0	0	0	0	0	0	0	0	0	0	0	0	0	0	0	0	0	0	0	0	0	0	0	0	0	0	0	0	0	0	0	0	0	0	0	0	0	0
IML1	YJR138W	0	0	0	0	0	0	0	0	0	0	0	0	0	0	0	0	0	0	0	0	0	0	0	0	0	0	0	0	0	0	0	0	0	0	0	0	0	0	0	0	0	0	0	0	0	0	0	0
TOR2	YKL203C	-3	0	0	0	0	0	0	0	0	0	0	0	0	0	0	0	0	0	0	0	0	0	0	0	0	0	0	0	0	0	0	0	0	0	0	0	0	0	0	0	0	0	0	0	0	0	0	0
MLP1	YKR095W	0	0	0	0	0	0	-3	0	0	0	0	0	0	0	0	0	0	0	-3	0	0	0	0	0	0	0	0	0	0	0	0	0	0	0	0	0	0	0	0	0	0	0	0	0	0	0	0	0
YBT1	YLL048C	0	0	0	0	0	0	0	0	0	0	0	0	0	0	0	0	0	0	0	0	0	0	0	0	0	0	0	0	0	0	0	0	0	0	0	0	0	0	0	0	0	0	0	0	0	0	0	0
SIR3	YLR442C	0	0	0	0	0	0	0	0	0	0	0	0	0	0	0	0	0	0	0	0	3	0	0	0	0	0	0	0	0	0	0	0	0	0	0	0	0	0	0	0	0	0	0	0	0	0	0	0
OGG1	YML060W	0	0	0	0	0	0	-0.1	0	0	0	0	0	0	0	0	0	0	0	0	0	0	0	0	0	0	0	0	0	0	0	0	0	0	0	0	0	0	0	0	0	0	0	0	0	0	0	0	0
MDM1	YML104C	0	0	0	0	0	0	0	0	0	0	0	0	0	0	0	0	0	0	0	0	0	0	0	0	0	0	0	0	0	0	0	0	0	0	0	0	0	0	0	0	0	0	0	0	0	0	0	0
CIK1	YMR198W	0	0	0	0	0	0	0	0	0	0	0	0	-1	0	0	0	0	0	0	0	0	0	0	0	0	0	0	0	0	0	0	0	0	0	0	0	0	0	0	0	0	0	0	0	0	0	0	0
CUS1	YMR240C	0	0	0	0	0	0	0	0	0	0	0	0	0	0	0	0	0	0	0	0	0	0	0	0	0	0	0	0	0	0	0	0	0	0	0	0	0	0	0	0	0	0	0	0	0	0	0	0
RSN1	YMR266W	0	0	0	0	0	0	0	0	0	0	0	0	0	0	0	0	-3	0	0	0	0	0	0	0	0	0	0	0	-3	-3	0	3	0	0	0	0	0	0	0	0	0	0	0	-3	0	0	0	0
YCR097W.A	YCR097W-A	0	3	0	0	0	0	3	3	0	0	0	0	0	0	3	0	3	0	0	0	0	0	0	0	0	3	0	0	3	3	0	0	0	0	0	0	0	0	3	0	0	0	0	0	0	0	0	0
YKL123W	YKL123W	0	0	0	0	0	0	0	0	0	0	0	0	0	0	0	0	0	0	0	0	0	0	0	0	0	0	0	0	0	0	0	0	0	0	0	0	0	0	0	0	0	0	0	0	0	0	3	0
YML010W.A	YML010W-A	0	0	0	0	0	0	0	0	0	0	0	0	0	0	0	0	0	0	0	0	0	0	0	0	0	0	0	0	-0.1	0	0	0	0	0	0	0	0	0	0	0	0	0	0	0	0	0	-0.1	0
TFC3	YAL001C	0	0	0	0	0	0	0	0	0	0	0	0	0	0	-3	0	0	0	0	0	0	0	0	0	0	0	0	0	0	0	0	0	0	0	0	0	0	0	0	0	3	0	0	0	0	0	0	0
FUN19	YAL034C	0	0	0	0	0	0	0	0	0	0	0	0	3	0	-3	0	0	0	0	0	0	0	0	0	0	-3	0	0	0	0	0	0	0	0	0	0	0	0	-3	0	0	0	0	0	0	0	0	0
YAL064W	YAL064W	0	0	0	0	0	0	0	0	0	0	0	0	0	0	0	0	0	0	0	0	0	0	0	0	0	0	0	0	0	0	0	0	0	0	0	0	0	0	0	0	3	0	0	0	0	0	0	0
EFB1	YAL003W	-3	0	0	0	0	0	0	0	0	0	0	0	0	0	0	0	0	0	0	0	0	0	0	0	0	0	0	0	0	0	0	0	0	0	0	0	0	0	0	0	-3	0	0	-3	0	0	0	0
YAL035C.A	YAL035C-A	0	0	0	0	0	0	0	0	0	0	0	0	0	0	0	0	0	0	0	0	0	0	0	0	0	0	0	0	0	0	0	0	0	0	0	0	0	0	0	0	0	0	0	0	0	0	0	0
YAL065C	YAL065C	0	0	0	0	0	0	0	0	0	0	0	0	0	0	-3	0	0	0	0	0	0	0	0	0	0	0	0	0	3	0	0	0	0	0	0	0	0	0	0	0	3	0	0	0	0	0	0	0
RBG1	YAL036C	-3	0	0	0	0	0	0	0	0	0	0	0	0	0	0	0	0	0	0	0	0	0	-3	0	0	0	0	0	-3	0	0	0	0	0	0	0	0	0	0	0	-3	0	0	0	0	0	0	0
SEO1	YAL067C	0	0	0	0	0	0	0	0	0	0	0	0	0	0	-3	0	0	0	0	0	0	0	0	0	0	-3	0	0	-3	0	0	0	0	0	0	0	0	0	-3	0	0	0	0	0	0	0	0	0
FUN14	YAL008W	-3	0	0	0	0	0	0	0	-3	0	0	0	0	0	0	0	0	0	0	0	0	0	0	0	0	0	0	0	3	0	0	0	0	0	0	0	0	0	0	0	0	0	0	0	0	0	0	0
CDC19	YAL038W	0	0	0	0	0	0	0	-3	0	0	0	0	0	0	0	0	-3	0	0	0	0	0	0	0	0	0	0	0	-1	0	0	0	0	0	0	0	0	0	0	0	-3	0	0	0	0	0	0	0
YAL069W	YAL069W	0	0	0	0	0	0	0	-0.1	0	0	0	0	0	0	-0.1	0	-0.1	0	0	0	0	0	0	0	0	-0.1	0	0	-0.1	-0.1	0	0	0	0	0	-0.1	0	0	-0.1	0	0	0	0	0	0	0	0	0
CNS1	YBR155W	0.1	0	0	0	0	0	0	0	0	0	0	0	0	0	0	0	0.1	0	0	0	0	0	-0.1	0	0	0	0	0	-0.1	0	0	0	0	0	0	0	0	0	0	0	0	0	0	0	0	0	0	0
PCH2	YBR186W	0	0	0	0	0	0	0	0	0	0	0	0	-3	0	0	0	0	0	3	0	0	0	0	0	0	0	0	0	0	0	0	0	0	0	0	0	0	0	0	0	0	0	0	0	0	0	0	0
PYC2	YBR218C	0	0	0	0	0	0	0	0	0	0	0	0	0	0	0	0	0	0	0	0	0	0	0	0	0	0	0	0	0	0	0	0	0	0	0	0	0	0	0	0	0	0	0	0	0	0	0	0
ICS2	YBR157C	0	-1	0	-3	0	0	0	0	0	0	0	0	0	0	0	0	0	0	0	0	0	0	0	0	0	0	0	0	0	0	0	0	0	0	-3	0	0	0	0	0	-3	0	0	0	0	0	0	0
NTC20	YBR188C	0	0	0	0	0	0	0	0	0	0	0	0	-3	0	0	0	0	0	0	0	0	0	0	0	0	0	0	0	0	0	0	0	0	0	0	0	0	0	0	0	0	0	0	0	0	0	0	0
YBR220C	YBR220C	0	-3	0	0	0	0	0	0	0	0	0	0	0	0	-3	0	-3	0	0	0	0	0	0	0	0	-3	0	0	0	0	0	0	0	0	0	0	0	0	-3	0	-3	0	0	0	0	0	0	0
YBR159W	YBR159W	3	0	0	0	0	0	0	0	0	0	0	0	0	0	0	0	0	0	0	0	0	0	0	0	0	0	0	0	0	0	0	0	0	0	0	0	0	0	0	0	0	0	0	0	0	0	0	0
YBR190W	YBR190W	0	0	0	0	0	0	0	0	0	0	0	0	0	0	0	0	3	0	0	0	0	0	0	0	0	3	0	0	0	0	0	0	0	0	0	0	0	0	0	0	0	0	0	0	0	0	0	0
PCS60	YBR222C	0	-3	0	-1	0	0	0	0	0	0	0	0	0	0	-3	0	-3	0	0	0	0	0	0	0	0	-3	0	0	0	0	0	0	0	0	0	0	0	0	-3	0	0	0	0	0	0	0	0	0
CSH1	YBR161W	3	0	0	-3	0	0	0	0	0	0	0	0	0	0	0	0	0	0	0	0	0	0	0	0	0	0	0	0	0	0	0	0	0	0	0	0	0	0	0	0	0	0	0	0	0	0	0	0
RIM2	YBR192W	0	0	0	0	0	0	0	0	0	0	0	0	0	0	0	0	0	0	0	0	0	0	0	0	0	0	0	0	0	0	0	0	0	0	0	0	0	0	0	0	0	0	0	0	0	0	0	0
YBR224W	YBR224W	0	0	0	0	0	0	0	0	0	0	0	0	0	0	-3	0	0	0	0	0	0	0	0	0	0	0	0	0	0	0	0	0	0	0	0	0	0	0	0	0	0	0	0	0	0	0	0	0
RPS29B	YDL061C	-3	3	0	0	0	3	0	3	0	0	3	0	0	0	3	0	3	0	0	3	0	0	0	0	0	3	0	3	0	0	0	3	0	0	0	0	0	0	3	0	-3	0	0	0	0	0	0	0
PMT5	YDL093W	0	0	0	0	0	0	0	0	0	0	0	0	0	0	0	0	0	0	0	0	0	0	0	0	0	0	0	0	0	0	0	0	0	0	0	0	0	0	0	0	0	0	0	0	0	0	0	0
HNT1	YDL125C	0	0	0	0	0	0	0	0	0	0	3	0	0	0	0	0	0	0	0	0	0	0	0	0	0	0	0	0	0	0	0	0	0	0	0	0	0	0	0	0	0	0	0	0	0	0	0	0
YDL063C	YDL063C	0	0	0	0	0	0	0	0	0	0	0	0	0	0	0	0	0	0	0	0	0	0	-3	0	0	0	0	0	0	0	0	0	0	0	0	0	0	0	0	0	-3	0	0	0	0	0	0	0
PMT1	YDL095W	0	0	0	0	0	0	0	0	0	0	0	0	0	0	0	0	0	0	0	0	0	0	0	0	0	0	0	0	0	0	0	0	0	0	0	0	0	0	0	0	-3	0	0	0	0	0	0	0
PCL2	YDL127W	0	0	0	0	0	0	0	0	0	0	0	0	-3	0	0	0	0	0	0	0	0	0	0	0	0	0	0	0	0	0	0	0	-3	0	0	0	0	0	-3	0	-3	0	0	0	0	0	0	0
PEX19	YDL065C	0	0	0	0	0	0	0	0	0	0	0	0	0	0	0	0	0	0	0	0	0	0	0	0	0	0	0	0	0	0	0	0	0	0	0	0	0	0	0	3	0	0	0	0	0	0	0	0
RPN6	YDL097C	0	0	0	0	0	0	0	0	0	0	0	0	0	0	0	0	0	0	0	0	0	0	0	0	0	0	0	0	0	0	0	0	0	0	0	0	0	0	-3	0	0	0	0	0	0	0	0	0
YDL129W	YDL129W	0	0	0	0	0	0	0	0	0	0	0	0	0	0	0	0	0	0	0	0	0	0	0	0	0	0	0	0	0	0	0	0	0	0	0	0	0	0	0	0	-3	0	0	0	0	0	0	0
COX9	YDL067C	0	0	0	0	0	3	0	0	0	0	3	0	0	0	0	0	0	0	0	3	0	0	0	0	0	0	0	0	0	0	0	0	0	0	0	0	0	0	0	0	0	0	0	0	0	0	0	0
BUG1	YDL099W	0	0	0	0	0	0	0	0	0	0	0	0	0	0	0	0	0	0	0	0	0	0	0	0	0	0	0	0	0	0	0	0	0	0	0	0	0	0	0	0	0	0	0	0	0	0	0	0
YDL130W.A	YDL130W-A	0	0	0	0	0	0	0	0	0	0	0	0	0	0	0	0	0	0	0	0	0	0	0	0	0	0	0	0	0	0	0	0	0	0	0	0	0	0	0	0	0	0	0	0	0	0	0	0
YDR187C	YDR187C	0	0	0	0	0	0	-3	0	0	0	0	0	0	0	-3	0	-3	0	0	0	0	0	0	0	0	-3	0	0	0	-3	0	0	0	0	0	-3	0	0	-3	0	0	0	0	0	0	0	0	0
YDR215C	YDR215C	0	0	0	0	0	0	0	0	0	0	0	0	0	0	0	0	0	0	0	0	0	0	0	0	0	0	0	0	0	0	0	0	0	0	0	0	0	0	0	0	0	0	0	0	0	0	0	0
VHS1	YDR247W	0	0	0	0	0	0	0	0	0	0	0	0	0	0	0	0	0	0	0	0	0	0	0	0	0	0	0	0	0	0	0	0	0	0	0	0	0	0	0	0	0	0	0	0	0	0	0	0
SLY1	YDR189W	0	0	0	0	0	0	0	0	0	0	0	0	0	0	0	0	0	0	0	0	0	0	0	0	0	0	0	0	0	0	0	0	0	0	0	0	0	0	0	0	0	0	0	0	0	0	0	0
RAD9	YDR217C	0	0	0	0	0	0	0	0	0	0	0	0	0	0	0	0	0	0	0	0	0	0	0	0	0	0	0	0	0	0	0	0	0	0	0	0	-3	0	0	0	0	0	3	0	0	0	0	0
YDR249C	YDR249C	0	0	0	0	0	0	0	0	0	0	0	0	0	0	0	0	0	0	0	0	0	0	0	0	0	0	0	0	0	0	0	0	0	0	0	0	0	0	0	0	0	0	0	0	0	0	0	0
HST4	YDR191W	0	0	0	0	0	0	0	0	0	0	0	0	0	0	0	0	0	0	0	0	0	0	0	0	0	0	0	0	0	3	0	0	0	0	0	0	0	0	0	0	3	0	0	0	0	0	0	0
MFB1	YDR219C	0	0	0	0	0	0	0	0	0	0	0	0	0	0	0	0	0	0	0	0	0	0	0	0	0	0	0	0	0	0	0	0	0	0	0	0	0	0	0	0	0	0	0	0	0	0	0	0
PAM1	YDR251W	-3	0	0	0	0	0	0	0	0	0	0	0	0	0	0	0	0	0	0	0	0	0	0	0	0	0	0	0	0	0	0	0	0	0	0	0	0	0	0	0	0	0	0	0	0	0	0	0
YDR193W	YDR193W	0	0	0	0	0	0	0	0	0	0	0	0	0	0	-3	0	0	0	0	0	0	0	0	0	0	0	0	0	0	0	0	0	0	0	0	0	0	0	0	0	0	0	0	0	0	0	0	0
GTB1	YDR221W	0	0	0	0	0	0	0	0	0	0	0	0	0	0	0	0	0	0	0	0	0	0	0	0	0	0	0	0	0	3	0	0	0	0	0	0	0	0	0	0	0	0	0	3	0	0	0	0
MET32	YDR253C	0	0	0	0	0	0	0	0	0	0	0	0	0	0	-3	0	0	0	0	0	0	0	0	0	0	-3	0	0	0	0	0	0	0	0	0	0	0	0	0	0	0	0	0	0	0	0	0	0
GLC3	YEL011W	0	0	0	0	0	0	0	0	0	0	0	0	3	0	0	0	0	0	0	0	0	0	0	3	0	0	0	0	0	0	0	0	0	0	0	0	0	0	0	0	0	0	0	0	0	3	0	0
YEF1	YEL041W	0	0	0	0	0	0	0	0	3	0	0	0	0	0	-3	0	0	0	0	0	0	0	0	0	0	0	0	0	0	0	0	0	0	0	0	0	0	0	0	0	0	0	0	0	0	0	0	0
RMD6	YEL072W	0	0	0	0	0	0	0	0	0	0	0	0	0	0	0	0	0	0	0	0	0	0	0	0	0	0	0	0	0	0	0	0	0	0	0	0	0	0	0	0	0	0	0	0	0	0	0	0
VAC8	YEL013W	0	0	0	0	0	0	0	0	0	0	0	0	0	0	0	0	0	0	0	0	0	0	0	0	0	0	0	0	0	0	0	0	0	0	0	0	0	0	0	0	0	0	0	0	0	0	0	0
YEL043W	YEL043W	0	0	0	0	0	0	0	0	0	0	0	0	-1	0	0	0	0	0	0	0	0	0	0	0	0	0	0	0	0	0	0	0	0	0	0	0	0	0	0	0	0	0	0	0	0	0	0	0
YEL074W	YEL074W	0	0	0	0	0	0	0	0	0	0	0	0	0	0	0	0	0	0	0	0	0	0	0	0	0	0	0	0	0	0	0	0	0	0	0	0	0	0	0	0	0	0	0	0	0	0	0	0
EDC3	YEL015W	0	0	0	0	0	-3	0	0	0	0	0	0	0	0	0	0	0	0	0	0	0	0	-3	0	0	0	0	0	0	0	0	0	0	0	0	0	0	0	0	0	-3	0	0	0	0	0	0	0
YEL045C	YEL045C	0	0	0	0	0	0	0	0	0	0	0	0	0	0	0	0	0	0	0	0	0	0	0	0	0	0	0	0	0	0	0	0	0	0	0	0	0	0	0	0	-3	0	0	0	0	0	0	0
YEL076C	YEL076C	0	0	0	0	0	-3	0	0	0	0	0	0	0	0	0	0	0	0	0	0	0	0	0	0	0	0	0	0	0	0	0	0	0	0	0	0	0	0	0	0	0	0	0	0	0	0	0	0
YEL017C.A	YEL017C-A	0	0	0	0	0	3	0	0	0	0	3	0	0	0	0	0	0	0	0	3	0	0	0	0	0	0	0	0	0	0	0	0	0	0	0	0	0	0	0	0	-3	0	0	0	0	0	0	0
YEL047C	YEL047C	0	0	0	0	0	0	0	0	0	0	0	0	0	0	0	0	0	0	0	0	0	-3	0	0	0	0	0	0	0	0	0	0	0	0	0	0	0	0	0	0	-3	0	0	0	0	0	0	0
YEL076W.C	YEL076W-C	0	0	0	0	0	0	0	0	0	0	0	0	0	0	0	0	0	0	0	-0.1	0	0	0	0	0	0	0	0	0	0	0	0	0	0	0	0	0	0	0	0	0	0	0	0	0	0	0	0
YFR032C	YFR032C	0	0	0	0	0	0	0	0	0	0	0	0	0	0	0	0	0	0	0	0	0	0	0	0	0	0	0	0	0	0	0	0	0	0	0	0	0	0	0	0	0	0	0	0	0	0	0	0
PMC1	YGL006W	0	0	0	0	0	0	0	0	0	0	0	0	0	0	0	0	0	0	0	0	0	0	0	0	0	0	0	0	0	0	0	0	0	0	0	0	0	0	0	0	0	0	0	0	0	3	0	0
OCH1	YGL038C	0	0	0	-3	-3	0	0	0	0	0	0	0	0	0	0	0	0	0	0	0	0	0	0	0	0	0	0	0	0	0	0	0	0	0	0	0	0	0	0	0	0	0	0	0	0	0	-3	0
QCR6	YFR033C	0	0	0	0	0	0	0	0	0	0	0	0	0	0	0	0	0	0	0	0	0	0	0	0	0	0	0	0	0	0	0	0	-3	0	-1	0	0	0	0	0	0	0	0	0	0	0	0	0
PMA1	YGL008C	0	0	0	0	0	0	0	0	0	0	0	0	0	0	0	0	-3	0	0	0	0	0	0	0	0	0	0	0	0	0	0	0	0	0	0	0	0	0	0	0	-3	0	0	0	0	0	0	0
HEM2	YGL040C	-3	-3	0	0	0	0	0	0	0	0	0	0	0	0	0	0	0	0	0	0	0	0	0	0	0	-3	0	0	0	0	0	0	0	0	0	0	0	0	0	0	0	0	0	0	0	0	0	0
YFR035C	YFR035C	0	0	0	0	0	0	0	0	0	0	0	0	0	0	0	0	0	0	0	0	0	0	0	0	0	0	0	0	0	3	0	0	0	0	0	3	0	0	0	0	0	0	0	3	0	0	0	0
YGL010W	YGL010W	0	0	0	0	0	0	0	0	0	0	0	0	0	0	0	0	0	0	0	0	0	0	0	0	0	0	0	0	0	0	0	0	0	0	0	0	0	0	0	0	0	0	0	0	0	0	0	0
YGL042C	YGL042C	0	0	0	0	0	0	0	0	0	0	0	0	0	0	0	0	0	0	0	0	0	0	0	0	0	0	0	0	0	0	0	0	0	0	0	0	0.1	0	0	0	0	0	0	0	0	0	0	0
RSC8	YFR037C	0	0	0	0	0	0	0	0	0	0	0	0	0	0	0	0	0	0	0	0	0	0	0	0	0	0	0	0	0	-3	0	0	0	0	0	0	0	0	0	0	0	0	0	0	0	0	0	0
ERG4	YGL012W	-3	-3	0	0	0	0	0	-3	0	0	0	0	0	0	0	0	-3	0	0	0	-1	0	0	0	0	-3	0	0	0	3	0	0	0	0	0	0	0	0	-3	0	-3	0	0	0	0	0	0	0
RNA15	YGL044C	0	0	0	0	0	0	0	0	0	0	0	0	0	0	0	0	0	0	0	0	0	0	0	0	0	0	0	0	0	0	0	0	0	0	0	0	0	0	0	0	0	0	0	0	0	0	0	0
UTP22	YGR090W	0	0	0	0	0	0	0	0	0	0	0	0	0	0	0	0	0	0	0	0	0	0	0	0	0	0	0	0	0	0	0	0	0	0	0	0	0	0	0	0	-3	0	0	0	0	0	0	0
COG2	YGR120C	0	0	0	0	0	0	0	0	0	0	0	0	0	-3	0	-3	0	0	0	0	0	0	-3	0	0	0	0	0	0	0	0	0	0	0	0	0	0	0	0	0	0	0	0	0	0	0	0	0
YGR151C	YGR151C	3	0	0	0	0	0	0	0	0	0	0	0	0	0	0	0	0	0	0	0	0	0	0	3	0	0	0	3	0	3	0	0	0	0	0	0	0	0	0	0	0	0	0	0	0	0	0	0
DBF2	YGR092W	0	0	0	-3	0	-3	0	0	0	0	0	0	0	0	0	0	0	0	0	0	0	0	0	0	0	0	0	0	0	0	0	0	0	0	0	0	0	0	0	0	3	0	0	0	0	0	0	0
YGR122C.A	YGR122C-A	-3	3	0	3	0	0	0	0	0	0	-3	0	0	0	0	0	3	0	0	0	0	0	0	-3	0	3	0	0	0	0	0	-3	0	0	0	0	0	0	0	0	3	0	0	-3	0	-3	0	0
YGR153W	YGR153W	0	0	0	0	0	0	-3	0	0	0	0	0	0	0	0	0	0	0	0	0	0	0	0	0	0	0	0	0	0	0	0	0	0	0	0	0	0	0	0	0	3	0	0	0	0	0	0	0
VAS1	YGR094W	0	0	0	0	0	0	0	0	0	0	0	0	0	0	0	0	0	0	0	0	0	0	0	0	0	0	0	0	0	0	0	0	0	0	0	0	0	0	0	0	-3	0	0	0	0	0	0	0
PPT1	YGR123C	0	0	0	0	0	0	0	0	0	0	0	0	0	0	0	0	0	0	0	0	0	0	0	0	0	0	0	0	0	0	0	0	0	0	0	0	0	0	0	0	-3	0	0	0	0	0	0	0
CYS4	YGR155W	0	-3	0	0	0	0	0	-3	0	0	0	0	0	0	-3	0	-3	0	0	0	0	0	0	0	0	-3	0	0	0	-3	0	0	0	0	0	-3	0	0	-3	0	-3	0	0	0	0	0	0	0
TPC1	YGR096W	0	-3	0	0	0	0	0	0	0	0	0	0	0	0	-3	0	0	0	0	0	0	0	0	0	0	-3	0	0	0	0	0	0	0	0	0	0	0	0	0	0	0	0	0	0	0	0	0	0
YGR125W	YGR125W	0	0	0	0	0	0	0	0	0	0	0	0	0	0	0	0	-3	0	0	0	0	0	0	0	0	0	0	0	0	0	0	0	0	0	0	0	0	0	0	0	-3	0	0	0	0	0	0	0
CHO2	YGR157W	-3	-3	0	0	0	0	0	0	0	0	0	0	0	0	0	0	-3	0	0	0	0	0	0	0	0	-3	0	0	0	3	0	0	0	0	0	0	0	0	-3	0	-1	0	0	0	0	0	0	0
YHR112C	YHR112C	0	0	0	0	0	0	0	0	0	0	0	0	0	0	-3	0	0	0	0	0	0	0	0	0	0	-3	0	0	3	0	0	0	0	0	0	0	0	0	-3	0	0	0	0	0	0	0	0	0
CHS7	YHR142W	-3	0	0	0	0	0	0	0	0	0	0	0	0	0	-3	0	-3	0	0	0	0	0	0	0	0	-3	0	0	0	0	0	0	0	0	0	0	0	0	-3	0	-3	0	0	0	0	0	0	1
YHR173C	YHR173C	-3	0	0	0	0	0	0	0	0	0	0	0	0	0	0	0	0	0	0	0	0	0	0	0	0	0	0	0	0	0	0	0	0	0	0	0	0	0	0	0	0	0	0	0	0	0	0	3
BZZ1	YHR114W	0	0	0	0	0	0	0	0	0	0	0	0	0	0	0	0	0	0	0	0	0	0	0	0	0	0	0	0	0	0	0	0	0	0	0	0	0	0	0	0	0	0	0	0	0	0	0	0
YHR143W.A	YHR143W-A	0	3	0	0	0	0	0	3	0	0	3	0	0	0	3	0	3	0	0	0	0	0	0	0	0	3	0	3	0	3	0	0	0	0	0	0	0	0	3	0	-3	0	0	0	0	0	0	0
CTR2	YHR175W	0	0	0	0	0	0	0	0	0	0	0	0	0	0	0	0	0	0	0	0	0	0	0	0	0	0	0	0	0	0	0	0	0	0	0	0	0	0	0	0	0	0	0	0	0	0	0	0
COX23	YHR116W	0	0	0	0	0	0	0	0	0	0	0	0	0	0	-3	0	0	0	0	0	0	0	0	0	0	0	0	0	0	0	0	0	0	0	0	0	0	0	0	0	0	0	0	0	0	0	0	0
YHR145C	YHR145C	-3	3	-3	3	0	0	0	0	0	0	-3	0	0	-3	0	0	3	0	0	0	0	0	0	-3	0	3	0	0	0	0	0	-3	0	0	0	0	0	0	0	0	0	0	0	-3	-3	-3	0	0
YHR177W	YHR177W	0	0	0	0	0	0	0	0	0	0	0	0	0	0	-1	0	0	0	0	0	0	0	0	0	0	0	0	0	0	0	0	0	0	0	0	0	0	0	0	0	3	0	0	0	0	0	0	0
ORC6	YHR118C	0	0	0	0	0	0	0	0	0	0	0	0	0	0	0	0	0	0	0	0	0	0	0	0	0	0	0	0	0	0	0	0	0	0	0	0	0	0	0	0	0	0	0	0	0	0	0	0
MRPL6	YHR147C	0	0	0	0	0	0	0	0	0	0	0	0	0	0	0	0	3	0	0	0	0	0	0	0	0	3	0	0	0	0	0	0	0	0	0	0	0	0	0	0	0	0	0	0	0	0	0	0
OYE2	YHR179W	-3	0	0	0	0	0	-1	0	0	0	0	0	0	0	0	0	0	0	0	0	0	0	0	0	0	0	0	0	0	0	0	0	0	0	0	0	0	0	-3	0	-3	0	0	0	0	0	0	0
UBX6	YJL048C	-3	0	0	-3	0	3	0	0	0	0	0	0	3	0	0	0	0	0	0	0	0	0	0	1	0	0	0	0	0	0	0	0	0	0	0	0	0	0	0	0	0	0	0	0	0	0	0	0
SCP160	YJL080C	0	0	0	0	0	0	0	0	0	0	0	0	0	0	0	0	-3	0	0	0	0	0	0	0	0	0	0	0	0	0	0	0	0	0	0	0	0	0	0	0	-3	0	0	0	0	0	0	0
MDV1	YJL112W	0	0	0	0	0	0	0	0	0	0	0	0	0	0	0	0	0	0	0	0	0	0	0	0	0	0	0	0	0	0	0	0	0	0	0	0	0	0	0	0	0	0	0	0	0	0	0	0
IML2	YJL082W	0	0	0	0	0	0	0	0	0	0	0	0	0	0	0	0	0	0	0	0	0	0	0	0	0	0	0	0	0	0	0	0	0	0	0	0	0	0	0	0	0	0	3	0	0	0	0	0
YJL114W	YJL114W	0	0	0	0	0	0	0	0	0	0	0	0	0	0	0	0	0	0	0	0	0	0	0	0	0	0	0	0	0	0	0	0	0	0	0	0	0	0	0	0	0	0	0	0	0	0	0	0
TDH1	YJL052W	-3	-3	0	-3	0	0	0	-3	0	0	0	0	3	0	-3	0	-3	0	0	0	0	0	0	0	0	-3	0	-3	-3	0	0	0	0	0	0	0	0	0	-3	0	-3	0	0	0	0	3	0	0
ALY2	YJL084C	0	0	0	0	0	0	0	0	0	0	0	0	0	0	0	0	0	0	0	0	0	0	0	0	0	0	0	0	0	0	0	0	0	0	0	0	0	0	0	0	0	0	0	0	0	0	0	0
NCA3	YJL116C	0	0	0	0	0	0	0	0	0	0	0	0	1	0	0	0	0	0	0	0	0	0	0	0	0	0	0	0	0	0	0	0	0	0	0	0	0	0	0	0	0	0	3	0	0	0	0	0
TIM54	YJL054W	0	0	0	0	0	0	0	0	0	0	0	0	0	0	0	0	0	0	0	0	0	0	0	0	0	0	0	0	0	0	0	0	0	0	0	0	0	0	0	0	0	0	0	0	0	0	0	0
YJL086C	YJL086C	3	0	0	0	0	0	0	0	0	0	0	0	0	0	0	0	0	0	0	0	0	0	0	0	0	0	0	0	0	0	0	0	0	0	0	0	0	0	0	0	3	0	0	0	0	0	0	0
YJL118W	YJL118W	-3	0	0	3	0	0	0	0	0	0	0	0	0	0	0	0	-3	0	0	0	0	3	0	0	0	-3	0	0	0	0	0	0	0	0	0	0	0	0	-3	0	0	0	0	0	0	0	3	3
SPC42	YKL042W	0	0	0	0	0	0	0	0	0	0	0	0	0	0	0	0	0	0	0	0	0	0	0	0	0	0	0	0	0	0	0	0	0	0	0	0	0	0	0	0	0	0	0	0	0	0	3	0
LHS1	YKL073W	0	0	0	0	0	0	0	0	0	0	0	0	3	0	0	0	0	0	0	0	0	0	0	0	0	0	0	0	0	0	0	0	0	0	0	0	0	0	0	0	0	0	0	0	0	0	3	0
GFA1	YKL104C	-3	0	0	0	0	0	0	0	0	0	0	0	0	0	0	0	0	0	0	0	0	0	0	0	0	0	0	0	0	0	0	0	0	0	0	0	0	0	0	0	0	0	0	0	0	0	3	0
YKL044W	YKL044W	0	0	0	-3	0	0	0	0	0	0	0	0	0	0	0	0	0	0	0	0	0	0	0	0	0	0	0	0	0	0	0	0	0	0	0	0	0	0	0	0	0	-3	0	0	0	0	0	0
YKL075C	YKL075C	0	0	0	0	0	0	0	0	0	0	0	0	0	0	0	0	0	0	0	0	0	0	0	0	0	0	0	0	0	0	0	0	0	0	0	0	0	0	0	0	0	0	0	0	0	0	0	-3
AAT1	YKL106W	0	0	0	0	0	0	0	0	0	0	0	0	0	0	0	0	0	0	0	0	0	0	0	0	0	0	0	0	-3	-3	0	0	0	0	0	-3	0	0	0	0	0	0	0	0	0	0	3	0
DCW1	YKL046C	-3	0	0	0	0	0	0	0	0	0	0	0	0	0	0	0	0	0	0	0	0	0	0	0	0	0	0	0	0	0	0	0	0	0	0	0	0	0	0	0	0	0	0	0	0	0	3	0
YKL077W	YKL077W	0	0	0	0	0	0	0	0	0	0	0	0	0	0	0	0	0	0	0	0	0	0	0	0	0	0	0	0	0	0	0	0	0	0	0	0	0	0	0	0	0	0	0	0	0	0	3	0
SLD2	YKL108W	0	0	0	0	0	0	0	0	0	0	0	0	0	0	0	0	0	0	0	0	0	0	0	0	0	0	0	0	0	0	0	0	0	0	0	0	0	0	0	0	0	0	0	0	0	0	3	0
ELM1	YKL048C	0	0	0	0	0	-0.1	0	0	0	0	0	0	0	0	0	0	0	0	0	0	0	0	0	0	0	0	0	0	0	0	0	0	0	0	0	0	-0.1	0	0	0	0	0	0	0	0	0	0.1	0
SMY1	YKL079W	0	0	0	0	0	0	0	0	0	0	0	0	0	0	0	0	0	0	0	0	0	0	-3	0	0	0	0	0	0	0	0	0	0	0	0	0	0	0	0	0	0	0	0	0	0	0	3	0
KTI12	YKL110C	0	0	0	0	0	0	0	0	0	0	0	0	-3	0	0	0	0	0	0	0	0	0	-3	0	0	0	0	0	0	0	0	0	0	0	0	0	0	0	0	0	-3	0	0	0	0	0	3	0
UBR2	YLR024C	0	0	0	0	0	0	0	0	0	0	0	0	0	0	0	0	0	0	0	0	0	0	0	0	0	0	0	0	0	0	0	0	0	0	0	0	0	0	0	0	0	0	0	0	0	0	3	0
SPT8	YLR055C	0	0	0	0	0	0	0	0	0	0	0	0	0	0	0	0	0	0	0	0	0	0	0	0	0	0	0	0	-3	0	0	0	0	0	0	0	0	0	0	0	0	0	0	0	0	0	0	0
CSF1	YLR087C	0	0	0	0	0	0	0	0	0	0	0	0	0	0	0	0	0	0	0	0	0	0	0	0	0	0	0	0	0	0	0	0	0	0	0	0	0	0	0	0	0	0	0	0	0	0	0	0
SED5	YLR026C	0	0	0	0	-0.1	-0.1	0	0	0	0	0	0	0	0	0	0	0	0	0	0	0	0	-0.1	0	-0.1	0	0	0	0	0	0	0	0	0	0	0	0	0	0	0	0	0	0	0	0	0	0	0
YLR057W	YLR057W	0	0	0	0	0	0	3	0	0	0	0	0	0	0	0	0	0	0	0	0	0	0	0	0	0	0	0	0	0	0	0	0	0	0	0	0	0	0	0	0	0	0	0	0	0	0	0	0
ALT1	YLR089C	-3	-3	0	-3	0	0	0	0	0	0	-3	0	0	0	-3	0	-3	0	0	0	0	0	0	0	0	-3	0	0	-3	-3	0	-3	0	-3	0	0	0	-3	-3	0	3	0	0	0	0	0	3	-3
ADE16	YLR028C	-3	-3	0	-3	0	0	0	0	0	0	0	0	0	0	-3	0	-3	0	0	0	0	0	0	0	0	-3	0	0	0	-3	-3	0	0	0	0	-3	0	0	-3	0	0	0	0	0	0	0	-3	-3
REX2	YLR059C	0	0	0	0	0	0	0	0	0	0	0	0	-3	0	0	0	0	0	0	0	0	0	0	0	0	0	0	0	0	0	0	0	0	0	0	0	0	0	0	0	0	0	0	0	0	0	0	0
YLR091W	YLR091W	0	0	0	0	0	0	0	0	0	0	0	0	0	0	0	0	0	0	0	0	0	0	0	0	0	0	0	0	0	0	0	0	0	0	0	0	0	0	0	0	0	0	0	0	0	0	0	0
YLR030W	YLR030W	0	0	0	0	0	0	0	0	0	0	0	0	0	0	0	0	-3	0	0	0	0	0	0	0	0	-3	0	0	0	0	0	0	0	0	0	0	0	0	0	0	0	0	0	0	0	0	0	3
RPL22A	YLR061W	0	0	0	0	0	0	0	3	0	0	0	0	0	0	3	0	3	0	0	3	0	0	0	0	0	3	0	0	0	0	0	3	0	0	0	0	0	0	3	0	-3	0	0	0	0	0	0	0
NYV1	YLR093C	0	0	0	0	0	0	0	0	0	0	0	0	0	0	0	0	0	0	0	0	0	0	0	0	0	0	0	0	0	0	0	0	0	0	0	0	0	0	0	0	0	0	0	0	0	0	0	0
BDF1	YLR399C	0	0	0	0	0	0	0	0	0	0	0	0	0	0	0	0	0	0	0	0	0	0	0	0	0	0	0	0	0	0	0	0	0	0	0	0	0	0	0	0	0	0	0	0	0	0	0	0
CRN1	YLR429W	0	0	0	0	0	0	0	0	0	0	0	0	0	0	0	0	0	0	0	0	0	0	0	0	0	0	0	0	0	0	0	0	0	0	0	0	0	0	0	0	0	0	0	0	0	0	-3	0
YLR460C	YLR460C	0	0	0	0	0	0	0	0	0	0	0	0	0	0	0	0	0	0	0	0	0	0	0	0	0	0	0	0	0	0	0	0	0	1	0	0	0	0	0	0	0	0	0	0	0	0	0	0
DUS3	YLR401C	0	0	0	0	0	0	0	0	0	0	0	0	-3	0	0	0	0	0	0	0	0	0	0	0	0	0	0	0	0	0	0	0	0	0	0	0	0	0	0	0	0	0	0	0	0	0	0	0
ATG23	YLR431C	0	0	0	0	0	0	0	0	0	0	0	0	0	0	0	0	0	0	0	0	0	0	0	0	0	0	0	0	0	0	0	0	0	0	0	0	0	0	0	0	3	0	0	0	0	0	0	0
YLR462W	YLR462W	0	0	0	0	0	0	0	0	0	0	0	0	0	0	0	0	0	0	0	0	0	0	0	0	0	0	0	0	0	0	0	0	0	0	0	0	0	0	0	0	0	0	0	3	0	0	-3	0
SFP1	YLR403W	0	0	0	0	0	0	0	0	0	0	0	0	0	0	0	0	-3	0	0	0	0	0	0	0	0	0	0	0	0	0	0	0	0	0	0	0	0	0	0	0	0	0	0	0	0	0	-3	0
CNA1	YLR433C	0	0	0	-3	0	0	0	0	-3	0	-3	0	0	0	0	0	0	0	0	0	0	0	-3	0	0	0	0	0	0	0	-3	0	0	0	0	0	-3	0	0	0	0	0	0	0	-3	-3	0	0
YLR464W	YLR464W	0	0	0	0	0	0	0	0	0	0	0	0	0	0	0	0	0	0	0	0	0	0	0	0	0	0	0	0	0	0	0	0	0	0	0	0	0	0	0	0	0	0	0	3	0	0	0	0
DUS4	YLR405W	0	0	0	0	0	0	0	0.1	0	0	0	0	-0.1	0	0	0	0	0	0	0	0	0	-0.1	0	0	0	0	0.1	0	0	0	0	0	0	0	0	0	0	0	0	-0.1	0	0	0	0	0	0	0
TSR2	YLR435W	0	0	0	0	0	0	0	0	0	0	0	0	0	0	3	0	3	0	0	0	0	0	-3	0	0	3	0	0	0	0	0	0	0	0	0	0	0	0	0	0	0	0	0	0	0	0	0	0
YRF1-4	YLR466W	0	0	0	0	0	0	0	0	0	0	0	0	0	0	-3	0	-3	0	0	0	0	0	0	0	0	0	0	0	0	0	-3	-3	0	0	0	0	0	0	-3	0	0	0	0	0	0	-3	-3	0
ATG16	YMR159C	0	0	0	0	0	0	0	0	0	0	0	0	0	0	-0.1	0	0	0	0	0	0	0	0	0	0	0	0	0	0	0	0	0	0	0	0	0	0	0	0	0	0	0	0.1	0	0	0	0	0
GCV2	YMR189W	0	0	0	1	-3	0	0	0	0	0	0	0	-3	3	0	3	0	0	3	0	3	0	0	0	0	0	0	0	0	0	0	0	0	0	0	0	0	0	0	0	0	0	0	0	0	0	0	0
ESC1	YMR219W	0	0	0	0	0	0	0	0	0	0	0	0	0	0	0	0	0	0	0	0	0	0	0	0	0	0	0	0	0	0	0	0	0	0	0	0	0	0	0	0	0	0	0	0	0	0	0	0
SPG5	YMR191W	0	0	0	3	0	0	0	0	0	0	0	0	3	0	0	0	0	0	0	0	0	0	3	0	0	0	0	0	0	3	0	0	0	0	0	0	0	0	0	0	3	0	0	0	0	0	0	0
YMR221C	YMR221C	0	-3	0	0	0	0	0	0	0	0	0	0	0	0	-3	0	-3	0	0	0	0	0	0	0	0	-3	0	0	0	0	0	0	0	0	0	0	0	0	-3	0	0	0	0	0	0	0	0	0
INP2	YMR163C	0	0	0	0	0	0	0	0	0	0	0	0	0	0	0	0	0	0	0	0	0	0	0	0	0	0	0	0	0	0	0	0	0	0	0	0	0	0	0	0	0	0	0	0	0	0	0	0
YMR193C.A	YMR193C-A	0	0	0	0	0	0	0	0	0	0	0	0	0	0	0	0	3	0	0	0	0	0	0	0	0	3	0	0	0	0	0	0	0	0	0	0	0	0	0	0	0	0	0	0	0	0	0	0
UBP8	YMR223W	0	0	0	0	0	0	0	0	0	0	0	0	0	0	0	0	0	0	0	0	0	0	0	0	0	0	0	0	-3	0	0	0	0	0	0	0	0	0	0	0	0	0	0	0	0	0	0	0
PAH1	YMR165C	0	0	0	0	0	0	-3	0	0	0	0	0	0	0	0	0	0	0	0	0	0	0	0	0	0	0	0	0	0	0	0	0	0	0	0	0	0	0	0	0	0	0	0	0	0	0	0	0
YMR194C.A	YMR194C-A	0	0	0	0	0	0	0	0	0	0	0	0	0	0	0	0	0	0	0	0	0	0	0	0	0	0	0	0	0	0	0	0	0	0	0	0	0	0	0	0	0	0	-3	3	0	0	0	0
MRPL44	YMR225C	0	3	0	0	-3	0	0	0	0	0	0	0	0	0	3	-3	3	0	0	0	0	0	0	0	0	3	0	0	0	0	0	0	0	0	0	0	0	0	3	0	0	0	0	0	0	0	0	0
RTT106	YNL206C	0	0	0	0	0	0	0	0	0	0	0	0	0	0	0	0	0	0	0	0	0	0	0	0	0	0	0	0	0	0	0	0	0	0	0	0	0	0	0	0	0	0	0	0	0	0	0	0
KEX2	YNL238W	0	0	0	0	0	0	0	0	0	0	0	0	0	0	0	0	0	0	0	0	0	0	0	0	0	0	0	0	-3	0	-3	0	0	0	0	0	0	0	0	0	0	0	0	0	0	-3	-3	0
ALP1	YNL270C	0	0	0	3	0	0	0	0	0	0	0	0	0	0	0	0	0	0	0	0	0	0	0	0	0	0	0	0	0	0	0	0	0	0	0	0	0	0	0	0	0	0	0	0	0	0	0	0
YNL208W	YNL208W	0	0	0	0	0	0	0	0	0	0	0	0	0	0	0	0	0	0	0	0	0	0	0	0	0	0	0	0	0	0	3	0	0	0	0	0	0	0	0	0	3	0	0	0	0	0	0	0
NAR1	YNL240C	0	0	0	3	0	0	0	0	0	0	0	0	0	0	0	0	0	0	0	0	0	0	0	0	0	0	0	0	-3	0	0	0	0	0	0	0	0	0	0	0	0	3	0	0	0	0	0	0
SEC2	YNL272C	0	0	0	0	0	0	0	0	0	0	0	0	0	0	0	0	0	0	0	0	0	0	0	0	0	0	0	0	0	0	0	0	0	0	0	0	0	0	0	0	0	0	0	0	0	0	0	0
MER1	YNL210W	0	0	0	0	0	0	0	0	0	0	0	0	0	0	0	0	0	0	0	0	0	0	0	0	0	0	0	0	0	0	0	0	0	0	0	0	0	0	0	0	0	3	3	0	0	0	0	0
ATG2	YNL242W	0	0	0	0	0	0	0	0	0	0	0	0	0	0	0	0	0	0	0	0	0	0	0	0	0	0	0	0	0	0	0	0	0	0	0	0	0	0	0	0	0	0	0	0	0	0	0	0
GOR1	YNL274C	0	0	0	0	0	0	0	0	0	0	0	0	3	0	0	0	0	0	0	0	0	0	0	3	0	0	0	0	3	0	0	0	0	0	0	0	0	0	0	0	3	0	0	0	0	0	3	0
VID27	YNL212W	0	0	0	0	0	0	0	0	0	0	0	0	0	0	0	0	0	0	0	0	0	0	0	0	0	0	0	0	0	0	0	0	0	0	0	0	0	0	0	0	0	0	0	0	0	0	0	0
SUI1	YNL244C	0	3	0	0	0	0	0	3	0	0	0	0	0	0	3	0	3	0	0	3	0	0	0	0	0	3	0	3	0	0	0	3	0	0	0	0	0	0	3	3	-3	0	0	0	0	0	0	0
YNL276C	YNL276C	0	0	0	0	0	0	0	0	0	0	0	0	0	0	0	0	0	0	0	0	0	0	0	0	0	0	0	0	0	0	0	0	0	0	0	0	0	0	0	0	0	0	0	0	0	0	0	0
RRP6	YOR001W	0	0	0	0	0	0	0	0	0	0	0	0	-3	0	0	0	0	0	0	0	0	0	-3	0	0	0	0	0	0	0	0	0	0	0	0	0	0	0	0	0	0	0	0	0	0	0	0	0
HMS1	YOR032C	0	0	0	0	0	0	0	0	-3	0	0	0	0	0	0	0	0	0	0	0	0	0	0	0	0	0	0	0	3	0	0	0	0	0	0	0	0	0	-3	0	0	0	0	0	0	0	0	0
YNG1	YOR064C	0	0	0	0	0	0	0	0	0	0	0	0	0	0	0	0	0	0	0	0	3	0	0	0	0	0	0	0	0	0	0	0	0	0	0	0	0	0	0	0	0	0	0	0	0	0	0	0
YSP3	YOR003W	0	0	0	0	0	0	-3	0	0	0	0	0	0	0	0	0	0	0	0	0	0	0	0	0	0	0	0	0	0	0	0	0	0	0	0	0	0	0	0	0	0	0	0	0	0	0	0	0
MSA1	YOR066W	0	-3	0	-3	0	0	0	0	0	0	0	0	0	0	-3	0	-3	0	0	0	0	0	0	0	0	-3	0	0	0	0	0	0	0	0	0	-3	0	0	-3	0	0	-3	0	0	0	0	-3	0
DNL4	YOR005C	0	0	0	0	0	0	0	0	0	0	0	0	0	0	0	0	0	0	0	0	0	0	0	0	0	0	0	0	0	0	0	0	0	0	0	0	0	0	0	0	0	0	0	0	0	0	0	0
PEP12	YOR036W	0	0	0	0	0	0	0	0	-0.1	0	0	0	0.1	0	0	-0.1	0	0	0	0	0	0	0	0	0	0	0	0	0	0	0	0	0	0	0	0	0	0	0	0	0.1	0	0	0	0	0	0	0
VAM10	YOR068C	0	0	0	0	0	0	0	0	0	0	0	0	0	0	0	0	0	0	0	0	0	0	0	0	0	0	0	0	0	0	0	0	0	0	0	0	0	0	0	0	0.1	0	0	0	0	0	0	0
SGT2	YOR007C	0	0	0	0	0	0	0	0	0	0	0	0	0	0	0	0	0	0	0	0	0	0	0	0	0	0	0	0	0	0	0	0	0	0	0	0	0	0	0	0	-1	0	0	0	0	0	0	0
HIR2	YOR038C	0	0	0	-3	0	-3	0	0	0	0	0	0	0	0	0	0	0	0	0	0	0	-3	-3	-3	-3	0	0	0	0	0	-3	0	0	0	0	0	0	-3	0	0	0	-3	0	0	-3	-3	-3	0
GYP1	YOR070C	0	0	0	0	0	0	0	0	0	0	0	0	0	0	0	0	0	0	0	0	0	0	0	0	0	0	0	0	0	0	0	0	0	0	0	0	-1	0	0	0	0	0	0	0	0	0	-3	0
YOR376W	YOR376W	0	0	0	0	0	0	0	0	0	0	0	0	0	0	-3	0	0	0	0	0	0	0	0	0	0	0	0	-3	0	0	0	0	0	0	0	0	0	0	0	0	0	0	0	0	0	0	0	0
YPL014W	YPL014W	0	0	0	0	0	3	0	0	0	0	0	0	3	0	0	0	0	0	0	0	0	0	0	3	0	0	0	0	3	0	0	0	0	0	0	0	0	0	0	0	0	0	0	0	0	3	0	1
ELC1	YPL046C	0	0	0	0	0	0	0	0	0	0	0	0	0	0	0	0	0	0	0	0	0	0	0	0	0	0	0	0	0	0	0	0	0	0	0	0	0	0	0	0	0	0	0	0	0	0	0	0
YOR378W	YOR378W	0	0	0	0	0	0	0	0	-3	0	0	0	0	0	-3	0	-3	0	0	0	3	0	0	0	0	-3	0	0	0	0	0	0	0	0	0	0	0	3	-3	0	0	0	0	0	0	0	0	0
SWI1	YPL016W	0	0	-3	-3	-3	-3	-3	0	-3	-3	-3	0	-3	-3	0	-3	0	-3	-3	-3	-3	-3	-3	-1	-3	0	-3	0	-3	0	-3	-3	-3	-3	-3	0	-3	-3	0	-3	0	-3	-3	-3	-3	-3	-3	-3
CAM1	YPL048W	-3	0	0	0	0	0	0	0	0	0	0	0	0	0	0	0	-3	0	0	0	0	0	0	0	0	-3	0	0	0	0	0	0	0	0	0	0	0	0	-3	0	-3	0	0	0	0	0	0	0
RDR1	YOR380W	0	0	0	0	0	0	0	0	0	0	0	0	0	0	0	0	-3	0	0	0	0	0	0	0	0	-3	0	0	0	0	0	0	0	0	0	0	0	0	-3	0	0	0	0	0	0	0	0	0
CTF19	YPL018W	3	0	0	0	0	0	0	0	0	0	0	0	0	0	0	0	0	0	0	0	0	0	0	0	0	0	0	0	3	0	0	0	0	0	0	0	0	0	0	0	0	0	0	0	0	0	0	0
MNN9	YPL050C	-3	0	0	0	0	0	0	0	0	0	0	0	0	0	0	0	0	0	0	0	0	0	0	0	0	0	0	0	-3	0	0	0	0	0	0	0	0	0	0	0	-3	0	0	0	0	0	0	0
FIT2	YOR382W	0	-3	0	-1	0	0	0	0	0	0	0	0	0	0	-1	0	-3	0	0	0	0	0	0	0	0	-3	0	3	0	3	0	0	0	0	0	3	3	0	-3	0	0	0	0	0	0	0	3	0
ULP1	YPL020C	0	0	0	0	0	0	0	0	0	0	0	0	0	0	0	0	0	0	0	0	0	0	0	0	0	0	0	0	0	0	0	0	0	0	0	0	0	0	0	0	3	0	0	0	0	0	0	0
OAZ1	YPL052W	0	0	0	0	0	0	0	0	0	0	0	0	0	0	0	0	0	0	0	0	0	0	-3	0	0	0	0	0	0	0	0	0	0	0	0	0	0	0	0	0	0	0	0	0	0	0	3	0
YPR077C	YPR077C	0	0	0	0	0	0	0	0	0	0	0	0	0	0	0	0	0	0	0	0	0	0	0	0	0	0	0	0	0	0	0	0	0	0	0	0	0	0	0	0	0	0	0	0	0	0	0	0
YPR109W	YPR109W	0	0	0	0	0	0	0	0	0	0	0	0	0	0	0	0	0	0	0	0	0	0	0	0	0	0	0	0	0	0	0	0	0	-3	0	0	0	0	0	0	0	0	0	0	0	0	0	0
MEP3	YPR138C	0	0	0	0	0	0	0	0	0	0	0	0	0	-3	0	0	-3	0	3	0	0	0	0	0	0	0	0	0	0	-3	0	0	3	0	0	0	0	0	0	0	3	0	0	3	0	0	0	0
MRL1	YPR079W	0	0	0	0	0	0	0	0	0	0	0	0	0	0	0	0	0	0	0	0	0	0	0	0	0	0	0	0	0	0	0	0	0	0	0	0	0	0	0	0	0	0	0	0	0	0	0	0
DBF20	YPR111W	0	0	0	0	0	0	0	0	0	0	0	0	0	0	0	0	0	0	0	0	0	0	0	0	0	0	0	0	0	0	0	0	0	-3	0	0	0	0	0	0	0	0	0	0	0	0	0	0
TAZ1	YPR140W	0	0	0	0	0	0	0	0	0	0	0	0	0	0	0	0	0	0	0	3	0	0	0	0	0	0	0	0	0	0	0	0	0	-3	0	0	0	0	0	0	0	0	0	0	0	0	0	0
GRS2	YPR081C	0	0	0	0	0	0	0	0	0	0	0	0	0	0	0	0	0	0	0	0	0	0	0	0	0	0	0	0	0	0	0	0	0	0	0	0	0	0	0	0	0	0	0	0	0	0	0	0
PIS1	YPR113W	0	0	0	0	0	0	0	0	0	0	0	0	0	0	0	0	0	0	0	0	0	0	0	0	0	0	0	0	0	0	0	0	0	0	0	0	0	0	0	0	0	0	0	0	0	0	0	0
YPR142C	YPR142C	0	0	0	0	0	0	0	0	0	0	0	0	0	0	0	0	0	0	0	0	0	0	0	0	0	0	0	0	0	0	0	0	0	0	0	0	0	0	0	0	0	0	0	0	0	0	0	0
MDM36	YPR083W	0	0	0	0	0	3	0	0	0	0	0	0	0	0	0	0	0	0	0	0	0	0	0	0	0	0	0	0	0	0	0	0	0	0	0	0	0	0	0	0	0	0	0	0	0	0	0	0
YPR115W	YPR115W	0	0	0	0	0	0	0	0	0	0	0	0	0	0	0	0	0	0	0	0	0	0	0	0	0	0	0	0	0	0	0	0	0	0	0	0	0	0	0	0	0	0	0	0	0	0	0	0
NOC4	YPR144C	0	0	0	0	0	0	0	0	0	0	0	0	0	0	0	0	0	0	0	0	0	0	0	0	0	0	0	0	0	0	0	0	0	0	0	0	0	0	0	0	0	0	0	0	0	0	0	0
FUN12	YAL035W	0	0	0	0	0	0	0	0	0	0	0	0	-3	0	0	0	0	0	0	0	0	0	0	0	0	0	0	0	0	0	0	0	0	0	0	0	0	0	0	0	0	0	0	0	0	0	0	0
STU1	YBL034C	0	0	0	0	0	0	0	0	0	0	0	0	0	0	0	0	0	0	0	0	0	0	0	0	0	0	0	0	0	0	0	0	0	0	0	0	0	0	0	0	0	0	0	0	0	0	0	0
TPS1	YBR126C	0	0	0	-3	-3	0	0	0	-3	0	0	0	3	0	-3	0	0	0	0	0	0	0	0	0	0	-3	0	0	0	0	0	0	0	0	0	0	0	0	-3	0	3	0	0	0	0	0	0	0
TBS1	YBR150C	0	0	0	0	0	0	0	0	0	0	0	0	0	0	0	0	0	0	0	0	0	0	0	0	0	0	0	0	0	0	0	0	0	0	0	0	0	0	0	0	0	0	0	0	0	0	0	0
GLT1	YDL171C	0	0	0	0	0	0	0	0	0	0	0	0	0	0	0	0	-3	0	0	0	0	0	0	0	0	0	0	0	0	0	0	0	0	0	0	0	0	0	0	0	0	0	0	-3	0	0	0	0
TPI1	YDR050C	0	0	0	0	0	0	0	0	0	0	0	0	0	0	0	0	0	0	0	0	0	0	0	0	0	0	0	0	-3	0	0	0	0	0	0	0	0	0	0	0	-3	0	0	0	0	0	0	0
HXT7	YDR342C	0	0	0	0	0	0	0	0	0	0	0	0	0	3	0	0	0	0	0	0	0	0	0	3	0	0	0	0	0	0	0	0	0	0	0	0	0	0	0	0	0	0	0	0	0	0	0	0
SBE2	YDR351W	0	0	0	0	0	-3	0	0	0	0	0	0	0	0	0	0	0	0	0	0	0	0	-3	0	0	0	0	0	0	0	0	0	0	0	0	0	0	0	0	0	0	0	0	0	0	0	0	0
PDR15	YDR406W	0	0	0	0	0	0	0	0	0	0	0	0	0	0	0	0	0	0	0	-3	0	0	0	0	0	0	0	0	0	0	0	0	0	0	0	0	0	-3	0	0	0	0	0	0	0	0	0	0
YDR262W	YDR262W	0	0	0	0	0	0	0	0	0	0	0	0	0	0	0	0	0	0	0	0	0	0	0	0	0	0	0	0	0	0	-3	0	0	0	0	0	0	0	0	0	0	0	0	0	0	0	0	0
TIR1	YER011W	0	0	0	0	0	0	0	0	0	0	0	0	0	0	0	0	0	0	0	0	0	0	0	0	0	0	0	0	0	0	0	0	0	0	0	0	0	0	0	0	0	0	0	0	0	0	0	0
YGL057C	YGL057C	0	0	0	0	0	0	0	0	0	0	0	0	0	0	0	0	0	0	0	0	0	0	0	0	0	0	0	0	0	0	0	0	0	0	0	0	0	0	0	0	0	0	0	0	0	0	-0.1	0
YBR062C	YBR062C	0.1	0	0	0	0	0	0	0	0	0	0	0	0	0	0	0	0.1	0	0	0	0	0	0	0	0	0	0	0	0	0	0	0	0	0	0	0	0	0	0	0	0	0	0	0	0	0	0	0
PHO3	YBR092C	-3	-3	0	0	0	0	0	0	0	0	0	0	0	0	0	0	-3	0	0	3	0	0	0	0	0	-3	0	0	3	0	0	0	0	0	0	0	0	3	-3	0	-3	0	0	0	0	0	0	0
YBR124W	YBR124W	0	0	0	0	0	0	0	0	0	0	0	0	0	0	0	0	0	0	0	0	0	0	0	0	0	0	0	0	0	-0.1	0	0	0	0	0	0	0	0	0	0	0	0	0	0	0	0	0	0
YBR064W	YBR064W	0	0	0	0	0	0	0	0	0	0	0	0	0	0	0	0	0	0	0	0	0	0	0	0	0	0	0	0	0	0	0	0	0	0	0	0	0	0	0	0	0	0	0	0	0	0	0	0
PBY1	YBR094W	0	0	0	0	0	0	0	0	0	0	0	0	0	0	0	0	0	0	0	0	0	0	0	0	0	0	0	0	0	0	0	0	0	0	0	0	0	0	0	0	0	0	0	0	0	0	0	0
NRG2	YBR066C	0	0	0	0	0	0	0	0	0	0	0	0	0	0	0	-3	0	0	0	0	0	0	0	0	0	0	0	0	0	0	0	0	0	0	0	0	0	0	0	0	0	0	0	-3	0	0	0	0
YBR096W	YBR096W	3	0	0	0	0	0	0	0	0	0	0	0	0	0	0	0	0	0	0	3	0	0	0	0	0	0	0	0	0	0	0	0	0	0	0	0	0	0	0	0	0	0	0	0	0	0	0	0
ATG14	YBR128C	0	0	0	0	0	0	0	0	0	0	0	0	0	0	0	0	0	0	0	0	0	0	0	0	0	0	0	0	0	0	0	0	0	0	0	0	0	0	0	0	0	0	0	0	0	0	0	0
BAP2	YBR068C	0	0	0	0	0	0	0	0	0	0	0	0	0	0	0	0	0	0	0	0	0	0	0	0	0	0	0	0	0	0	0	0	0	0	0	0	0	0	0	0	-3	0	0	0	-3	0	0	0
MMS4	YBR098W	-3	0	0	0	0	0	0	0	0	0	0	0	0	0	0	0	0	0	0	-3	0	0	0	0	0	0	0	0	0	0	0	0	0	0	0	0	0	0	0	0	0	0	0	0	0	0	0	0
SHE3	YBR130C	3	0	0	0	0	0	0	0	0	0	0	0	0	0	0	0	0	0	0	0	0	0	0	0	0	0	0	0	0	0	0	0	0	0	0	0	0	0	0	0	0	0	0	0	0	0	0	0
YCR073W.A	YCR073W-A	0	0	0	-3	0	0	0	-3	0	0	0	0	0	0	0	0	-3	0	0	-3	0	0	0	0	0	-3	0	0	0	0	0	0	0	0	0	0	0	0	-3	0	0	0	0	0	0	0	0	0
RDS1	YCR106W	0	0	0	0	0	0	0	0	0	0	0	0	0	0	-3	0	-3	0	0	-3	0	0	0	0	0	-1	0	0	0	0	0	0	0	0	0	0	0	0	0	0	0	0	0	0	0	0	0	0
DBP10	YDL031W	0	0	0	0	0	0	0	0	0	0	0	0	0	0	0	0	0	0	0	0	0	0	0	0	0	0	0	0	0	0	0	0	0	0	0	0	0	0	0	0	0	0	0	0	0	0	0	0
YCR076C	YCR076C	0	0	0	0	0	0	0	0	0	0	0	0	0	0	0	0	0	0	0	0	0	0	0	0	0	0	0	0	3	0	0	0	0	0	0	0	0	0	0	0	0	0	0	0	0	0	0	0
RMD1	YDL001W	0	0	0	0	0	0	0	0	0	0	0	0	0	0	0	0	0	0	0	0	0	0	0	0	0	0	0	0	1	0	0	0	0	0	0	0	0	0	0	0	0	0	0	0	0	0	0	0
SLM3	YDL033C	0	0	0	0	0	0	0	0	0	0	0	0	0	0	0	0	0	0	0	-3	0	0	0	0	0	0	0	0	0	0	0	0	0	0	0	0	0	0	0	0	0	0	0	0	0	0	0	0
PTC6	YCR079W	0	0	0	0	0	0	0	0	0	0	0	0	0	0	0	0	0	0	0	0	0	0	0	0	0	0	0	0	0	0	0	0	0	0	0	0	0	0	0	0	0	0	0	0	0	0	0	0
MCD1	YDL003W	0	0	0	0	0	0	0	0	0	0	0	0	0	0	0	0	0	0	0	0	0	0	0	0	0	0	0	0	0	3	0	0	0	0	0	0	0	0	0	0	0	0	0	0	0	0	0	1
GPR1	YDL035C	0	0	0	0	0	0	0	0	0	0	0	0	0	0	0	0	0	0	0	-3	0	0	0	0	0	0	0	0	0	0	0	0	0	0	0	0	0	0	0	0	0	0	0	0	0	0	0	0
AHC2	YCR082W	0	0	0	0	0	0	0	3	0	0	0	0	0	0	3	0	3	0	0	3	0	0	0	0	0	3	0	0	0	3	0	0	0	0	0	0	0	0	3	0	0	0	0	0	0	0	0	0
MED2	YDL005C	-3	0	0	0	0	0	0	0	0	0	0	0	0	0	0	0	0	0	0	0	0	0	0	0	0	0	0	0	0	0	0	0	0	0	0	0	0	0	0	0	0	0	0	0	0	0	0	0
BSC1	YDL037C	3	0	0	0	0	0	0	0	0	0	0	0	0	0	0	0	0	0	0	0	0	0	0	0	0	0	0	0	0	0	0	0	0	0	0	0	0	0	0	0	-3	0	0	-3	0	0	0	0
GIS1	YDR096W	0	0	0	0	0	0	0	-3	0	0	0	0	0	0	-3	0	-3	0	0	0	0	0	0	0	0	-3	0	0	0	-3	0	-3	0	0	0	-3	0	0	-3	0	-3	0	0	0	0	0	0	0
SWF1	YDR126W	-3	0	0	0	0	0	0	-3	0	0	0	0	0	0	0	0	-3	0	0	-3	0	0	0	0	0	-3	0	0	0	0	0	0	0	0	0	0	0	0	-3	0	0	0	0	0	0	0	0	0
HOM2	YDR158W	-3	0	0	-1	0	0	0	0	0	0	0	0	-3	0	0	0	-3	0	0	0	0	0	0	0	0	-3	0	0	0	0	0	0	0	0	0	0	0	0	-3	0	-1	0	0	0	0	0	0	0
GRX3	YDR098C	-3	0	0	-3	0	0	0	0	0	0	0	0	0	-3	0	-3	3	0	-3	0	-3	0	0	0	0	0	0	0	0	0	0	0	0	0	0	0	0	0	0	0	0	0	0	0	0	0	0	0
YDR128W	YDR128W	0	-0.1	0	0	0	0	0	0	0	0	0	0	0	0	0	0	0	0	0	0	0	0	0	0	0	0	0	0	0	0	0	0	0	0	0	0	0	0	0	0	0	0	0	-0.1	0	-0.1	0	0
SSY1	YDR160W	0	-3	0	0	0	0	0	0	0	0	0	0	0	0	-3	0	-3	0	0	-3	0	0	0	0	0	-3	0	0	0	0	0	0	0	0	3	0	0	0	-3	0	0	0	0	0	0	0	0	0
FIN1	YDR130C	0	0	0	0	0	0	0	0	0	0	0	0	0	0	0	0	0	0	0	0	0	0	0	0	0	0	0	0	0	0	0	0	0	0	0	0	0	0	0	0	0	0	0	0	0	0	0	0
NBP2	YDR162C	0	0	0	0	0	0	0	0	0	0	0	0	0	0	0	0	0	0	0	0	0	0	0	0	0	0	0	0	0	0	0	0	0	0	0	0	0	0	0	0	0	0	0.1	0	0	0	0	0
TVP15	YDR100W	-3	0	0	0	0	0	0	0	0	0	0	0	0	0	0	0	0	0	0	3	0	0	0	0	0	0	0	0	0	0	0	0	0	0	0	0	0	0	0	0	0	0	0	0	0	0	0	0
YDR132C	YDR132C	-3	0	0	0	0	0	0	0	0	0	0	0	0	0	0	0	0	0	0	-3	0	0	0	0	0	0	0	0	3	0	0	0	0	0	0	0	0	0	0	0	0	0	0	0	0	0	0	0
SEC1	YDR164C	0	0	0	0	0	0	0	0	0	0	0	0	0	0	-3	0	0	0	0	0	0	0	0	0	0	0	0	0	3	-3	0	0	0	0	0	-3	0	0	0	0	0	0	0	0	0	0	0	0
MRPL28	YDR462W	-1	0	0	0	0	0	0	0	0	0	0	0	0	0	0	0	0	0	0	0	0	0	0	0	0	0	0	0	0	0	0	0	0	0	0	0	0	0	0	0	3	0	0	0	0	0	0	0
RSM28	YDR494W	0	0	0	0	0	0	0	0	0	0	0	0	0	0	0	0	0	0	0	-3	0	0	0	0	0	0	0	0	3	0	0	0	0	0	0	0	0	0	0	0	0	0	0	0	0	0	0	0
YDR525W.A	YDR525W-A	-1	0	0	0	0	0	0	0	0	0	0	0	0	0	0	0	0	0	0	0	0	0	0	0	0	0	0	0	0	0	0	0	0	0	0	0	0	0	0	0	-3	0	0	0	0	0	0	0
SPP41	YDR464W	0	0	0	0	0	0	0	0	0	0	0	0	0	0	0	0	0	0	0	-3	0	0	0	0	0	0	0	0	0	0	0	0	0	0	0	0	0	0	-3	0	0	0	0	0	0	0	0	0
PUF6	YDR496C	0	0	0	0	0	0	0	0	0	0	0	0	0	0	0	0	0	0	0	0	0	0	0	0	0	0	0	0	0	3	0	0	0	0	0	0	0	0	0	0	0	0	0	0	0	0	0	0
RBA50	YDR527W	0	0	0	0	0	0	0	0	0	0	0	0	0	0	0	0	0	0	0	-3	0	0	0	0	0	0	0	0	0	0	0	0	0	0	0	0	0	0	0	0	0	-3	0	0	0	0	0	0
PKH3	YDR466W	0	0	0	0	0	0	0	0	0	0	0	0	0	0	0	0	0	0	0	0	3	0	0	0	0	0	0	0	0	0	0	0	0	3	0	0	0	0	0	0	0	0	0	0	0	0	0	0
SEC20	YDR498C	0	0	0	0	0	0	0	0	0	0	0	0	0	0	0	0	0	0	0	-3	0	0	0	0	0	0	0	0	0	0	0	0	0	0	0	0	0	0	0	0	0	0	0	0	0	0	0	0
QCR7	YDR529C	0	0	0	0	0	0	0	0	0	0	0	0	0	0	0	0	0	0	0	0	0	0	0	0	0	3	0	0	0	0	0	0	0	0	0	0	0	0	0	0	0	0	0	0	0	0	0	0
TLG1	YDR468C	0	0	0	0	0	0	0	0	0	0	0	0	0	0	0	0	0	0	0	-3	0	0	0	0	0	0	0	0	0	0	0	0	0	0	0	0	0	0	0	0	0	0	0	0	0	0	0	0
RPL37B	YDR500C	0	0	0	0	0	0	0	3	0	0	0	0	0	0	3	0	3	0	0	0	0	0	0	0	0	3	0	3	0	3	0	0	0	0	0	0	0	0	3	0	-3	0	0	0	0	0	0	0
YDR531W	YDR531W	0	-3	0	0	0	0	0	0	0	0	0	0	0	0	0	0	-3	0	0	0	0	0	0	0	0	0	0	0	0	0	0	0	0	0	0	0	0	0	0	0	0	0	0	0	0	0	0	0
YFL010W.A	YFL010W-A	-3	-3	0	0	0	0	0	0	3	0	0	0	0	0	0	0	0	0	0	0	0	0	0	0	0	0	0	0	0	0	0	0	0	0	0	0	0	0	0	0	0	0	0	0	0	0	0	0
ACT1	YFL039C	0	0	0	0	0	0	0	0	0	0	0	0	0	0	0	0	0	0	0	0	0	0	0	0	0	0	0	0	0	0	0	0	0	0	0	0	0	0	0	0	0	0	0	0	0	-3	0	0
YPI1	YFR003C	0	0	0	0	-3	0	0	0	0	0	0	0	0	0	0	0	3	0	0	0	0	0	0	0	0	0	0	0	0	0	0	0	0	0	0	0	0	0	0	0	0	0	0	0	0	0	0	0
YFL012W	YFL012W	-3	0	0	0	0	0	0	0	0	0	0	0	0	0	0	0	0	0	0	0	3	0	0	0	0	0	0	0	0	0	0	0	0	0	0	0	0	0	0	0	0	0	0	0	0	0	0	0
FET5	YFL041W	0	0	0	0	0	0	0	0	0	0	0	0	0	-3	0	0	0	0	0	0	0	0	0	0	0	0	0	0	0	0	0	0	0	0	0	0	0	0	0	0	0	0	0	0	0	-3	0	0
SAD1	YFR005C	0	-3	0	0	0	0	0	-3	0	0	0	0	0	0	-3	0	0	0	0	0	0	0	0	0	0	-3	0	0	0	-3	0	0	0	0	0	0	0	0	-3	0	-3	0	0	0	0	-3	0	0
YFL013W.A	YFL013W-A	0	0	0	0	0.1	0	0.1	0	0.1	0.1	0	0	0	0	0	0	0	0	0	0	0	0	0	0	0	0	0	0	0	0	0	0	0	0	0	0	0.1	0	0	0.1	0	0	0.1	0	0	0	0	0
YFL043C	YFL043C	0	0	0	0.1	0	0	0	0	0	0	0	0	0	0	0	0	0	0	0	0	0	0	0	0	0	0	0	0	0.1	0	0	0	0	0	0.1	0	0	0	0	0	0	0	0	0	0	0	0	0
YFH7	YFR007W	0	0	0	0	0	0	0	0	0	0	0	0	0	0	0	0	0	0	0	0	0	0	0	0	0	0	0	0	0	-3	0	0	0	0	0	0	0	0	0	0	0	0	0	0	0	0	0	0
YFL015C	YFL015C	0	0	0	0	0	0	0	0	0	0	0	0	0	0	0	0	0	0	0	-3	0	0	0	0	0	0	0	0	0	0	0	0	0	0	0	0	0	0	0	0	0	0	0	0	0	0	0	0
SEC53	YFL045C	0	0	0	-3	0	0	0	0	0	0	0	0	0	0	0	0	0	0	0	3	0	0	0	0	0	0	0	0	0	0	0	0	0	0	0	0	0	0	0	0	0	0	0	0	0	0	0	0
GCN20	YFR009W	0	0	0	0	0	0	0	0	0	0	0	0	0	0	0	0	0	0	0	0	0	0	0	0	0	0	0	0	0	0	0	0	0	0	0	0	0	0	0	0	0	0	0	0	0	0	0	0
YGL262W	YGL262W	0	0	0	0	0	0	0	0	0	0	0	0	0	0	0	0	0	0	0	0	0	0	0	0	0	0	0	0	3	-3	0	0	0	0	0	0	0	0	0	0	0	0	0	0	0	0	0	0
ERV1	YGR029W	0	0	0	0	0	0	0	0	0	0	0	0	0	0	0	0	0	0	0	0	0	0	0	0	0	3	0	0	0	0	0	0	0	0	0	0	0	0	0	0	0	0	0	0	0	0	0	0
SPR3	YGR059W	0	0	0	0	0	0	0	0	0	0	0	0	0	0	0	0	0	0	0	0	0	0	0	0	0	0	0	0	0	0	0	0	0	0	0	0	0	0	0	0	0	0	0	0	0	0	0	0
YGR001C	YGR001C	0	0	0	0	0	0	0	0	0	0	0	0	0	0	0	-0.1	0	0	0	0	0	0	0	0	0	0	0	0	0	0	0	0	0	0	0	0	0	0	0	0	0	0	0	0	0	0	0	0
YGR031W	YGR031W	0	0	0	0	0	0	0	0	0	0	0	0	0	0	0	0	0	0	0	-3	0	0	0	0	0	0	0	0	0	0	0	0	0	0	0	0	0	0	0	0	0	0	0	0	0	0	0	0
ADE6	YGR061C	0	0	0	0	0	0	0	0	0	0	0	0	0	0	0	0	0	0	0	0	0	0	0	0	0	0	0	0	0	-3	0	0	0	0	0	0	0	0	0	0	-3	0	0	0	0	0	0	0
CUL3	YGR003W	0	0	0	0	0	0	0	0	0	0	0	0	0	0	0	0	0	0	0	0	0	0	0	0	0	0	0	0	0	0	0	0	0	0	0	0	0	0	0	0	0	0	0	0	0	0	0	0
TIM21	YGR033C	0	0	0	0	-3	0	0	0	0	0	0	0	0	0	0	0	0	0	-3	0	0	0	-3	-3	-3	0	0	0	-3	0	0	0	0	0	0	0	-3	0	0	0	0	0	0	-3	0	-3	0	0
SPT4	YGR063C	0	0.1	0	0	0	0	0	0.1	0	0	0.1	0	0	0	0.1	0	0.1	0	0	0	0	0	0	0	0	0.1	0	0.1	0	0	0	0	0	0	0	0	0	0	0.1	0	-0.1	0	0	0	0	0	0	0
TFG2	YGR005C	0	0	0	0	0	0	0	0.1	0	0	0	0	0	0	0	0	0.1	0	0	0	0	0	0	0	0	0	0	0	0	0.1	0	0	0	0	0	0	0	0	0	0	0	0	0	0	0	0	0	0
YGR035C	YGR035C	0	0	0	0	0	0	0	0	0	0	0	0	0	0	0	0	0	0	0	0	0	0	0	0	0	0	0	0	0	0	0	0	0	0	0	0	0	0	0	0	0	0	0	0	0	0	0	0
VHT1	YGR065C	-0.1	0	0	0	0	0	0	0	0	0	0	0	0	0	0	0	0	0	0	-0.1	0	0	0	0	0	0	0	0	-0.1	0	0	0	0	0	0	0	0	0	0	0	-0.1	0	0	0	0	0	0	0
YHR021W.A	YHR021W-A	0	0	0	0	0	0	0	0	0	0	0	0	0	0	0	0	0	0	0	0	0	0	0	0	0	0	0	0	0	0	0	0	0	0	0	0	0	0	0	0	0	0	0	0	0	0	0	0
COX6	YHR051W	0	0	0	-3	0	0	0	0	0	0	3	0	0	0	0	0	0	0	0	0	0	0	0	0	0	0	0	0	3	0	0	0	0	0	-1	0	0	0	0	0	0	0	0	0	0	0	0	0
LRP1	YHR081W	0	0	0	0	0	0	0	0	0	0	0	0	0	0	3	0	3	0	0	0	0	0	-3	0	0	3	0	0	0	3	0	0	0	0	0	0	0	0	3	0	0	0	0	0	0	0	0	0
CUP1-1	YHR053C	0	0	0	-3	-3	0	0	3	-3	0	0	0	0	-3	3	-3	3	0	-3	0	0	0	0	0	0	3	0	3	0	3	0	0	0	0	-3	0	0	0	3	0	-1	0	0	0	0	0	0	0
SAM35	YHR083W	0	0	0	0	0	0	0	0	0	0	0	0	0	0	0	0	0	0	0	-3	0	0	0	0	0	0	0	0	0	-3	0	0	0	0	0	0	0	0	0	0	0	0	0	0	0	0	0	0
THR1	YHR025W	-3	-3	0	0	0	0	0	-3	0	0	0	0	0	0	-3	0	-3	0	0	0	0	0	0	0	0	-3	0	0	0	-3	0	0	0	0	0	-3	0	0	-3	0	-3	0	0	0	0	0	0	0
CUP1-2	YHR055C	0	0	0	-3	-3	0	0	3	-3	0	0	0	0	0	3	-3	3	0	-3	0	0	0	0	0	0	3	0	0	0	3	0	0	0	0	-3	0	0	0	3	0	-1	0	0	0	0	0	0	0
IPI1	YHR085W	0	0	0	0	0	0	0	0	0	0	0	0	0	0	0	0	0	0	0	0	0	0	0	0	0	0	0	0	0	0	0	0	0	0	0	0	0	0	0	0	0	0	0	0	0	0	0	0
RPN1	YHR027C	0	0	0	0	0	0	0	0	0	0	0	0	0	0	0	0	-3	0	0	0	0	0	0	0	0	0	0	0	0	0	0	-3	0	0	0	0	0	0	0	0	0	0	0	0	0	0	0	0
CPR2	YHR057C	0	0	0	0	0	0	0	0	0	0	0	0	0	0	0	0	0	0	0	0.1	0	0	0	0	0	0	0	0	0.1	0	0	0	0	0	0	0	0	0	0	0	0	0	0	0.1	0	0	0	0
YHR087W	YHR087W	0	0	0	0	0	0	0	0	0	0	0	0	0	0	0	0	0	0	0	0	0	0	0	0	0	0	0	0	0	0	0	0	0	0	0	0	0	0	0	0	0	0	0	0	0	0	0	0
YIL174W	YIL174W	0	0	0	0	0	0	0	0	0	0	0	0	0	0	0	0	0	0	0	0	0	0	0	0	0	-1	0	0	0	0	0	0	0	0	0	0	0	0	0	0	0	0	0	0	0	0	0	0
DAL4	YIR028W	-3	0	0	0	0	0	0	0	0	0	0	0	3	0	0	0	0	0	0	0	0	0	0	0	0	0	0	0	0	0	0	0	0	0	0	0	0	0	0	0	0	0	3	0	0	0	0	0
YJL016W	YJL016W	0	0	0	0	0	0	0	0	0	0	0	0	0	0	0	0	0	0	0	-3	0	0	0	0	0	0	0	0	0	0	0	0	0	0	0	0	0	0	0	0	0	0	0	0	0	0	0	0
YIL176C	YIL176C	0	0	0	0	0	0	0	0	0	0	0	0	0	0	0	0	0	0	0	0	0	0	0	0	0	-3	0	0	0	-3	0	0	0	0	0	0	0	0	0	0	0	0	0	0	0	0	0	0
DCG1	YIR030C	0	0	0	0	0	0	0	0	0	0	0	0	0	0	0	0	0	0	0	0	3	0	0	0	0	0	0	0	0	0	0	0	0	3	0	0	0	0	0	0	0	0	0	0	0	0	0	0
MPS3	YJL018W	0	0	0	0	0	0	0	0	0	0	0	0	0	0	0	0	0	0	0	0	0	0	0	0	0	0	0	0	0	0	0	0	0	0	0	0	0	0	0	0	0	0	0	0	0	0	0	0
SGN1	YIR001C	0	0	0	0	-3	0	0	0	0	0	0	0	0	0	0	0	0	0	0	0	0	0	0	0	0	0	0	0	0	0	0	0	0	0	0	0	0	0	0	0	-3	0	0	0	0	0	0	0
DAL3	YIR032C	0	0	0	0	0	0	0	0	0	0	0	0	0	0	0	0	0	0	0	0	0	0	0	0	0	0	0	0	0	0	0	0	3	0	0	0	0	0	0	0	0	0	3	0	0	0	0	0
BBC1	YJL020C	0	0	0	0	0	0	0	0	0	0	0	0	0	0	0	0	0	0	0	-3	0	0	0	0	0	0	0	0	0	0	0	0	0	0	0	0	0	0	0	0	0	0	0	0	0	0	0	0
YIR003W	YIR003W	0	0	0	0	0	0	0	0	0	0	0	0	0	0	0	0	0	0	0	0	0	0	0	0	0	0	0	0	0	0	0	0	0	0	0	0	0	0	0	0	0	0	0	0	0	0	0	0
LYS1	YIR034C	-3	-3	0	-3	0	0	0	0	0	0	0	0	0	0	-3	0	-3	0	0	0	0	0	0	0	0	-3	0	-1	0	0	0	0	0	0	0	0	0	0	-3	0	0	0	0	0	0	0	0	0
YJL022W	YJL022W	0	0	0	0	0	0	0	0	0	0	0	0	0	0	0	0	0	0	0	0	0	0	0	0	0	0	0	0	0	1	0	0	0	0	0	0	0	0	0	0	0	0	0	0	0	0	0	0
NNF1	YJR112W	0	0	0	0	0	0	0	0	0	0	0	0	0	0	0	0	0	0	0	0	0	0	0	0	-3	0	0	0	0	0	0	0	-3	0	0	0	0	0	0	0	0	0	0	0	0	0	0	0
PMT4	YJR143C	0	0	0	0	0	0	0	0	0	0	0	0	0	0	-0.1	0	-0.1	0	0	0	0	0	0	0	0	-0.1	0	0	0	0	0	0	0	0	0	0	0	0	-0.1	0	-0.1	0	0	0	0	0	0	0
PRP40	YKL012W	0	0	0	0	0	0	0	0	0	0	0	0	0	0	0	0	0	0	0	0	0	0	0	0	0	0	0	0	0	0	0	0	0	0	0	0	0	0	0	0	0	0	0	0	0	0	3	0
YJR114W	YJR114W	0	0	0	0	0	0	0	0	0	0	0	0	0	0	0	0	0	0	0	-3	0	0	0	0	0	0	0	0	3	0	0	0	0	0	0	0	0	0	0	0	0	0	0	0	0	0	0	0
RPS4A	YJR145C	0	0	0	0	0	0	0	0	0	0	0	0	0	0	0	0	0	0	0	3	0	0	0	0	0	0	0	0	-3	-3	0	0	0	0	0	0	0	0	0	0	-3	0	0	0	0	0	0	0
URB1	YKL014C	0	0	0	0	0	0	0	0	0	0	0	0	0	0	0	0	0	0	0	0	0	0	0	0	0	0	0	0	0	-3	0	0	0	0	0	0	0	0	0	0	0	0	0	0	0	0	0	0
YJR116W	YJR116W	0	0	0	3	0	0	0	-3	0	0	0	0	-3	0	-3	0	-3	0	0	0	0	0	0	0	0	-3	0	0	0	-3	0	0	0	0	0	-3	0	0	-3	0	0	0	0	0	0	0	0	0
HMS2	YJR147W	-3	-1	0	3	0	0	0	0	0	0	0	0	-1	0	0	0	-3	0	0	0	0	0	0	0	0	-3	0	0	0	-3	0	0	0	0	-3	-3	0	0	-3	-3	-3	0	0	-3	0	0	0	0
ATP7	YKL016C	0	0	0	-3	0	0	0	0	0	0	0	0	1	0	0	-3	0	0	-3	3	0	0	0	0	0	0	0	0	0	0	0	0	0	0	-1	0	0	0	0	0	3	0	0	0	0	0	3	0
ILM1	YJR118C	-3	0	0	0	0	0	0	0	0	0	0	0	0	0	0	0	0	0	0	3	0	0	0	0	0	0	0	0	0	0	0	3	0	0	0	0	0	0	0	0	0	0	0	0	0	0	0	0
YJR149W	YJR149W	-3	0	0	0	0	0	0	0	0	0	0	0	0	0	0	0	0	0	0	0	0	0	0	0	0	0	0	0	0	0	0	0	0	0	0	0	0	0	0	0	3	0	0	0	0	0	0	0
SWD2	YKL018W	0	-0.1	0	0	0	0	0	0	0	0	0	0	0	0	0	0	0	0	0	0.1	0	0	0	0	0	0	0	0	0	-0.1	0	0	0	0	0	0	0	0	0	0	0	0	0	0	0	0	0.1	0
NFT1	YKR103W	0	0	0	0	0	0	0	0	0	0	0	0	0	0	0	0	0	0	0	0	0	0	0	0	0	0	0	0	0	0	0	0	0	0	0	0	0	0	0	0	0	0	0	0	0	0	0	0
TPO1	YLL028W	0	0	0	0	0	0	0	0	0	0	0	0	0	0	0	0	0	0	0	-3	0	0	0	0	0	0	0	0	0	0	0	0	0	3	0	0	0	0	0	0	0	0	0	0	0	0	0	0
GTT2	YLL060C	-3	0	0	0	0	0	0	0	0	0	0	0	0	0	0	0	0	0	0	0	0	0	0	0	0	0	0	0	0	0	0	0	0	0	0	0	0	0	0	0	0	0	0	0	0	0	0	0
VBA5	YKR105C	0	0	0	0	0	0	0	0	0	0	0	0	0	0	0	0	0	0	0	0	0	0	0	0	0	0	0	0	0	0	0	0	0	0	0	0	0	0	0	0	0	0	0	0	0	0	3	0
YLL030C	YLL030C	0	0	0	0	0	0	0	0	0	0	3	0	0	0	0	0	0	0	0	0	0	0	0	0	0	0	0	0	0	0	0	0	0	0	0	0	0	0	0	0	0	0	0	0	0	0	0	0
MHT1	YLL062C	-3	0	0	0	0	0	0	0	0	0	0	0	0	0	0	0	0	0	0	-3	0	0	0	0	0	0	0	0	0	0	0	0	0	0	0	0	0	0	0	0	0	0	0	0	0	0	0	0
DNM1	YLL001W	0	0	0	0	0	0	0	0	0	0	0	0	0	0	0	0	0	0	0	0	0	0	0	0	0	0	0	0	0	0	0	0	0	0	0	0	0	0	0	0	0	0	0	0	0	0	0	0
YLL032C	YLL032C	0	0	0	0	0	0	0	0	0	0	0	0	0	0	0	0	0	0	0	-3	0	0	0	0	0	0	0	0	0	0	0	0	0	0	0	0	0	0	0	0	0	0	0	0	0	0	0	0
YLL064C	YLL064C	0	0	0	0	0	0	0	0	0	0	0	0	0	0	0	0	0	0	0	-3	0	0	0	0	0	0	0	0	0	0	0	0	0	0	0	0	0	0	0	0	0	0	0	0	0	0	0	0
SFI1	YLL003W	0	0	0	0	0	0	0	0	0	0	0	0	0	0	0	0	0	0	0	0	0	0	0	0	0	0	0	0	0	0	0	0	0	0	0	0	0	0	0	0	0	0	0	0	0	0	0	0
RIX7	YLL034C	0	0	0	0	1	0	0	0	0	3	0	0	0	0	0	0	0	0	0	0	0	0	0	0	0	0	0	0	3	1	0	0	0	3	0	0	3	0	0	0	0	0	3	0	3	0	3	0
YLL066C	YLL066C	0	0	0	0	0	0	0	0	0	0	0	0	0	0	0	0	-3	0	0	0	0	0	0	0	0	0	0	0	0	0	0	0	0	0	0	0	0	0	0	0	0	0	0	3	0	0	0	0
STT4	YLR305C	0	0	0	0	0	0	0	0	0	0	0	0	0	0	0	0	0	0	0	0	0	0	0	0	0	0	0	0	0	0	0	-3	0	0	0	0	0	0	0	0	0	0	0	0	0	0	0	0
SGD1	YLR336C	0	0	0	0	0	0	0	0	0	0	0	0	0	0	0	0	0	0	0	0	0	0	0	0	0	0	0	0	0	0	0	0	0	0	0	0	0	0	0	0	0	0	0	0	0	0	0	0
MDM30	YLR368W	0	0	0	0	0	0	0	0	0	0	0	0	0	0	0	0	0	0	0	0	0	0	0	0	0	0	0	0	0	0	0	0	0	0	0	0	0	0	0	0	0	0	0	0	0	0	0	0
CDA1	YLR307W	0	0	0	0	0	0	0	0	0	0	0	0	0	0	0	0	0	0	0	0	0	0	0	0	3	0	0	0	3	0	0	0	0	0	0	0	0	0	0	0	0	0	0	0	-1	0	0	0
OPI9	YLR338W	0	0	0	0	0	0	0	0	-3	0	0	0	0	0	0	0	0	0	0	0	0	0	0	0	0	0	0	0	0	0	0	0	0	0	0	0	0	0	0	0	-3	0	0	0	0	0	0	0
ARC18	YLR370C	0	0	0	0	0	0	0	0	0	0	0	0	0	0	0	0	0	0	0	3	0	0	0	0	0	0	0	0	0	0	0	0	0	0	0	0	0	0	0	0	0	0	0	0	0	0	0	0
IMH1	YLR309C	0	0	0	0	0	0	0	0	0	0	0	0	0	0	0	0	0	0	0	0	0	0	0	0	0	0	0	0	0	0	0	0	0	0	0	0	0	0	0	0	0	0	0	0	0	0	0	0
RPP0	YLR340W	-3	0	0	0	0	0	0	-3	0	0	0	0	0	0	-3	0	-3	0	0	3	0	0	0	0	0	-3	0	0	-3	-3	0	0	0	0	0	-3	0	0	-3	0	-3	0	0	0	0	0	0	0
SUR4	YLR372W	-3	-3	0	0	0	0	0	0	0	0	0	0	0	0	-3	0	-3	0	0	3	0	0	0	0	0	-3	0	0	-3	-3	0	0	0	0	0	0	0	0	-3	0	-3	0	0	0	0	0	0	0
YLR311C	YLR311C	0	0	0	0	0	0	0	0	0	0	0	0	0	0	3	0	0	0	0	0	0	0	0	0	0	0	0	0	0	0	0	0	0	0	0	0	0	0	0	0	0	0	0	0	0	0	0	0
FKS1	YLR342W	0	0	0	0	0	0	0	0	0	0	0	0	0	0	0	0	0	0	0	0	0	0	0	0	0	0	0	0	0	0	0	0	0	0	0	0	0	0	0	0	-3	0	0	3	0	0	0	0
YLR374C	YLR374C	-3	0	0	0	0	3	0	-3	0	0	0	0	0	0	-3	0	-3	0	0	0	0	0	0	3	0	-3	0	0	0	0	0	0	0	0	0	0	0	0	-3	0	0	0	0	3	0	0	0	0
TVP18	YMR071C	0	3	0	0	0	0	0	3	0	0	0	0	0	0	3	0	3	0	0	3	0	0	0	0	0	3	0	3	0	0	3	0	0	0	0	0	0	0	3	0	0	0	0	0	0	0	0	0
SRT1	YMR101C	0	0	0	0	0	0	0	0	0	0	0	0	0	0	0	0	0	0	0	0	0	0	3	0	0	0	0	0	0	3	0	0	0	0	0	0	0	0	0	0	0	0	0	0	0	0	0	0
JLP2	YMR132C	0	0	0	0	0	0	0	0	0	0	0	0	0	0	0	0	0	0	0	0	0	0	0	0	0	0	0	0	0	0	0	3	0	0	0	0	0	0	0	0	0	0	0	0	0	0	0	0
IRC21	YMR073C	0	0	0	0	0	0	0	0	0	0	0	0	0	0	0	0	0	0	0	3	0	0	0	0	0	0	0	0	0	0	0	0	0	0	0	0	0	0	0	0	0	0	0	0	0	0	0	0
YMR103C	YMR103C	-3	0	0	0	0	3	0	0	0	0	0	0	3	0	0	0	0	0	0	0	0	0	0	3	0	0	0	0	0	0	0	0	0	0	0	0	0	0	0	0	0	0	0	0	0	3	0	0
YMR134W	YMR134W	0	0	0	3	0	0	0	0	0	0	0	0	0	0	0	0	3	0	0	0	0	0	0	0	0	0	0	0	-3	0	0	0	0	0	0	0	0	0	0	0	0	0	0	3	0	0	0	0
YMR075C.A	YMR075C-A	0	0	0	0	0	0	0	0	0	0	0	0	0	0	0	0	0	0	0	0	0	0	0	0	0	0	0	0	0	0	0	0	0	0	0	0	0	0	0	0	0	0	0	0	0	0	0	0
PGM2	YMR105C	0	0	0	0	0	0	0	0	0	0	0	0	3	3	0	0	-3	0	0	0	0	0	0	3	0	-3	0	0	3	0	0	0	0	0	0	0	0	0	0	0	3	0	0	0	0	3	0	0
YMR135W.A	YMR135W-A	0	0	0	0	0	0	0	0	0	0	0	0	0	0	0	0	0	0	0	0	0	0	0	0	0	0	0	0	3	0	0	0	0	0	0	0	0	0	0	0	0	0	0	3	0	0	0	0
PDS5	YMR076C	0	0	0	0	0	0	0	0	0	0	0	0	0	0	0	0	0	0	0	0	0	0	0	0	0	0	0	0	0	0	0	0	0	0	0	0	0	0	0	0	0	0	0	0	0	0	0	0
SPG4	YMR107W	0	0	0	0	0	0	0	0	0	0	0	0	0	0	0	0	0	0	0	0	0	0	0	0	0	0	0	0	0	0	0	0	0	0	0	0	0	0	0	0	0	0	0	0	0	0	0	0
PSO2	YMR137C	0	0	0	0	0	0	0	0	0	0	0	0	0	0	0	0	0	0	0	0	0	0	0	0	0	0	0	0	0	0	0	0	0	0	0	0	0	0	0	0	0	0	0	0	0	0	0	0
CYB5	YNL111C	0	0	0	1	0	0	0	0	0	0	0	0	-3	0	3	0	0	0	0	3	0	0	0	0	0	0	0	0	0	0	0	0	0	0	0	0	0	3	0	0	0	0	0	0	0	0	0	0
YNL143C	YNL143C	0	0	0	0	0	0	0	0	0	0	0	0	0	0	0	0	0	0	0	0	3	0	0	0	0	0	0	0	0	0	0	3	3	0	3	0	0	0	0	0	0	0	0	0	0	0	0	0
NOP13	YNL175C	0	0	0	0	0	0	0	0	0	0	0	0	-1	0	0	0	0	0	0	0	0	0	0	0	0	0	0	0	0	0	0	0	0	0	0	0	0	0	0	0	0	0	0	0	0	0	0	0
RPC19	YNL113W	0	0	0	0	0	0	0	0	0	0	0	0	0	0	0	0	0	0	0	0	0	0	0	0	0	0	0	0	0	0	0	0	0	-3	0	0	0	0	0	0	0	0	0	-3	0	0	0	0
MFA2	YNL145W	-3	0	0	0	0	0	0	0	0	0	0	0	0	0	0	0	0	0	0	0	0	0	0	0	0	0	0	0	0	0	0	0	0	0	0	0	0	0	0	0	0	0	0	0	0	0	0	0
MRPL22	YNL177C	0	0	0	0	0	0	0	0	0	0	0	0	0	0	0	0	0	0	0	0	0	0	0	0	0	0	0	0	0	0	0	0	0	0	0	0	0	0	0	0	0	0	0	0	0	0	0	0
YNL115C	YNL115C	0	-3	0	0	0	0	0	0	0	0	0	0	0	0	0	0	-3	0	0	0	0	0	0	0	0	0	0	0	0	3	0	0	0	0	0	0	0	0	-3	0	0	0	0	3	0	0	0	0
LSM7	YNL147W	0	3	0	0	0	0	0	3	0	0	0	0	0	0	3	0	3	0	0	0	0	0	0	0	0	3	0	0	0	3	0	0	0	0	0	0	0	0	3	0	0	0	0	0	0	0	0	0
YNL179C	YNL179C	0	0	0	0	0	0	0	0	0	0	0	0	0	0	0	0	0	0	0	0	0	0	0	0	0	0	0	0	0	0	0	0	0	3	0	0	0	0	0	0	0	0	0	0	0	0	0	0
MLS1	YNL117W	0	0	0	0	0	0	0	0	0	0	0	0	0	0	0	0	0	0	0	0	0	0	0	0	0	0	0	3	0	0	0	0	0	0	0	0	0	0	0	0	0	0	-3	0	0	0	0	0
PGA2	YNL149C	0	3	0	0	0	0	0	3	0	0	0	0	0	0	3	0	3	0	0	3	0	0	0	0	0	3	0	3	0	3	0	0	0	0	0	3	0	0	3	0	-3	0	0	0	0	0	0	0
YNL181W	YNL181W	0	0	0	0	0	0	0	0	0	0	0	0	0	0	0	0	0	0	0	0	0	0	0	0	0	0	0	0	0	3	0	0	0	0	0	0	0	0	0	0	0	0	0	0	0	0	0	0
YOL075C	YOL075C	0	0	0	0	0	0	0	0	0	0	0	0	0	0	0	0	-3	0	0	0	0	0	0	0	0	0	0	0	0	0	0	0	0	0	0	0	0	0	0	0	0	0	0	0	0	0	0	0
NDJ1	YOL104C	-1	3	0	0	0	-3	0	0	0	0	-3	0	0	0	0	0	0	0	0	0	0	0	0	0	0	0	0	0	3	0	0	0	0	0	3	0	0	-3	0	0	0	0	0	-3	-3	-3	0	0
PFK27	YOL136C	0	0	0	-3	0	0	0	0	0	0	0	0	0	0	-3	0	0	0	0	3	0	0	0	0	3	-3	0	0	0	0	0	0	0	0	0	-3	0	0	-3	0	0	0	0	0	0	0	0	0
BRX1	YOL077C	0	0	0	0	0	0	0	0	0	0	0	0	0	0	0	0	0	0	0	1	0	0	-3	0	0	0	0	0	-3	0	0	0	0	0	0	0	0	0	0	0	-3	0	0	0	0	0	0	0
YOL106W	YOL106W	-3	0	0	0	0	0	0	0	0	0	0	0	0	0	0	0	0	0	0	0	0	0	0	0	0	3	0	0	0	0	0	0	0	0	0	0	0	0	0	0	0	0	0	-3	0	0	0	0
YOL138C	YOL138C	3	0	0	0	0	0	0	0	0	0	0	0	0	0	0	0	0	0	0	3	0	0	0	0	0	0	0	0	0	0	0	0	0	0	0	0	0	0	0	0	0	0	0	0	0	0	0	0
AVO1	YOL078W	0	0	0	0	0	0	0	0	0	0	0	0	0	0	0	0	0	0	0	0	0	0	0	0	0	0	0	0	0	0	0	0	0	0	0	0	0	0	0	0	0	0	0	0	0	0	0	0
INO4	YOL108C	0	0	0	0	0	0	3	0	0	0	0	0	0	0	0	0	0	0	0	0	0	0	0	0	0	0	0	0	0	3	0	0	0	0	0	0	0	0	0	0	0	0	-1	0	0	0	0	3
ARG8	YOL140W	0	0	0	0	0	1	1	0	0	0	0	0	0	0	0	0	-3	0	0	1	0	0	0	0	0	0	0	0	-3	0	0	0	0	0	0	0	0	0	0	0	0	0	0	0	0	0	0	0
REX4	YOL080C	3	0	0	0	0	0	0	0	0	0	0	0	0	0	0	0	0	0	0	0	0	0	-3	0	0	3	0	0	0	0	0	0	0	0	0	0	0	0	0	0	0	0	0	0	0	0	0	0
SHR5	YOL110W	0	0	0	0	0	0	0	0	0	0	0	0	0	0	0	0	0	-3	0	-3	0	0	0	0	0	0	0	0	0	0	0	0	0	0	0	0	0	0	0	0	0	0	0	0	0	0	0	0
RRP40	YOL142W	0	0	0	3	0	0	0	0	0	0	0	0	0	0	3	0	0	0	0	3	0	0	0	0	0	0	0	3	0	0	0	3	0	0	0	0	0	0	0	0	0	0	0	0	0	0	0	0
YOR285W	YOR285W	0	3	0	0	0	0	0	3	0	0	1	0	0	0	1	0	3	0	0	3	0	0	0	0	0	3	0	3	3	3	3	0	0	0	0	3	0	0	3	0	0	0	0	0	0	0	0	0
SFG1	YOR315W	0	0	0	0	0	0	0	0	0	0	0	0	0	0	0	0	0	0	0	0	0	0	0	0	0	0	0	0	0	-1	0	0	0	0	0	0	0	0	0	0	-3	0	0	0	0	0	0	0
YOR345C	YOR345C	0	0	0	0	0	0	0	0.1	0	0	0	0	0	0	0	0	0	0	0	0	0	0	0	0	0	0	0	0.1	0	0.1	0	0	0	0	0	0	0	0	0	0	0	0	0	0	0	0	0	0
YOR287C	YOR287C	0	0	0	0	0	0	0	3	0	0	0	0	0	0	3	0	3	0	0	0	0	0	0	0	0	3	0	3	0	3	0	0	0	0	0	0	0	0	0	0	0	0	0	0	0	0	0	0
FAA1	YOR317W	0	0	0	-3	-3	0	0	0	-3	0	0	0	0	0	-1	0	-3	0	0	0	0	0	0	0	0	-3	0	0	0	0	0	-3	0	0	0	0	0	-3	-3	0	0	-1	0	3	0	0	-3	0
PYK2	YOR347C	0	-3	0	0	0	0	0	-3	0	0	0	0	0	0	-3	0	-3	0	3	0	0	0	0	0	0	-3	0	-3	0	0	0	0	0	0	0	0	0	0	-3	0	0	0	0	3	0	0	0	0
YOR289W	YOR289W	0	0	0	0	0	0	0	0	0	0	0	0	3	0	0	0	0	0	0	0	0	0	0	0	0	0	0	0	3	0	0	0	0	0	0	0	0	0	0	0	3	0	0	0	0	0	0	0
HSH49	YOR319W	0	0	0	0	0	0	0	0	0	0	0	0	0	0	0	0	0	0	0	0	0	0	0	0	0	0	0	0	0	0	0	0	0	0	0	0	0	0	0	0	0	0	0	0	0	0	0	0
YOR291W	YOR291W	0	0	0	0	0	0	0	0	0	0	0	0	0	0	0	0	0	0	0	-3	0	0	0	0	0	0	0	0	0	0	0	0	0	0	0	0	0	0	0	0	0	0	0	0	0	0	0	0
PMT3	YOR321W	0	-0.1	0	0	0	0	0	0	0	0	0	0	0	0	-0.1	0	-0.1	0	0	0	0	0	0	0	0	-0.1	0	0	-0.1	0	0	0	0	0	0	0	0	0	-0.1	0	0	0	0	0	0	0	-0.1	0
MEK1	YOR351C	0	-3	0	0	0	0	0	-3	0	0	0	-3	0	0	-3	0	-3	0	0	0	0	0	0	0	0	-3	0	-3	0	-3	0	0	0	0	0	-3	0	0	-3	0	0	0	0	0	0	0	0	0
DIM1	YPL266W	0	0	0	0	0	0	0	0	0	0	0	0	-3	0	0	0	0	0	0	3	0	0	-3	0	0	0	0	0	-3	0	0	0	0	0	0	0	0	0	0	0	0	0	0	0	0	0	0	0
YPR014C	YPR014C	0	0	0	0	0	0	0	0	0	0	0	0	0	0	0	0	0	0	0	0	0	0	0	0	0	0	0	0	0	0	0	0	0	0	0	0	0	0	0	0	0	0	0	0	0	0	0	0
MCM16	YPR046W	0	0	0	0	0	0	0	0	0	0	0	0	0	0	0	0	0	0	0	0	0	0	0	0	0	0	0	0	0	0	0	0	0	0	0	0	0	0	0	0	0	0	0	0	0	0	0	0
PLC1	YPL268W	0	0	0	0	0	0	0	0	0	0	0	0	0	0	0	0	0	0	0	0	0	0	0	0	0	0	0	0	3	3	0	0	0	0	0	0	0	0	0	0	0	0	0	0	0	0	0	0
TIF6	YPR016C	0	0	0	0	0	0	0	0	0	0	0	0	0	0	0	0	-3	0	0	3	0	0	0	0	0	-3	0	0	0	0	0	3	0	0	0	0	0	0	0	0	0	0	0	0	0	0	0	0
TAH18	YPR048W	0	0	0	0	0	0	0	0	0	0	0	0	-3	0	0	0	0	0	0	0	0	0	-3	0	0	0	0	0	-3	0	0	0	0	0	0	0	0	0	0	0	0	0	0	0	0	0	0	0
MDL2	YPL270W	0	0	0	-3	0	0	0	0	0	0	0	0	0	0	0	0	-3	0	0	3	0	0	0	0	0	-3	0	0	0	0	0	0	0	0	0	0	0	0	0	0	0	0	0	0	0	0	0	0
RLF2	YPR018W	0	0	0	0	0	0	0	0	0	0	0	0	0	0	0	0	0	0	0	0	0	0	0	0	0	0	0	0	0	0	0	0	0	0	0	0	0	0	0	0	0	0	0	0	0	0	0	0
YPR050C	YPR050C	0	0	0	0	0	0	0	0.1	0	0	0	0	0	0	0.1	0	0.1	0	0	0.1	0	0	0	0	0	0.1	0	0	0	0	0	0.1	0	0	0	0	0	0	0.1	0	0	0	0	0	0	0	0	0
YPL272C	YPL272C	3	0	0	0	0	0	0	0	0	0	0	0	0	0	0	0	0	0	0	-3	0	0	0	0	0	0	0	0	0	0	0	0	0	0	0	0	0	0	0	0	0	0	0	0	0	0	0	0
ATP20	YPR020W	0	3	0	0	0	0	0	3	0	0	3	0	0	0	3	0	3	0	0	3	0	0	0	0	0	3	0	3	0	3	0	0	0	0	0	0	0	0	3	0	0	0	0	0	0	0	0	0
NHP6A	YPR052C	0	0	0	0	0	0	0	0	0	0	3	0	0	0	3	0	0	0	0	3	0	0	0	0	0	0	0	0	0	0	0	3	0	0	0	0	0	0	3	0	-3	0	0	0	0	0	0	0
YMR196W	YMR196W	0	0	0	0	0	0	0	0	0	0	0	0	0	0	-1	0	0	0	0	0	0	0	0	0	0	0	0	0	0	0	0	-3	0	0	0	0	0	0	0	0	0	0	0	0	0	0	0	0
GDE1	YPL110C	0	0	0	0	0	0	0	0	0	0	0	0	0	0	0	0	0	0	0	0	0	0	0	0	0	0	0	0	0	0	0	0	0	0	0	0	0	0	0	0	0	0	0	0	0	0	0	0
SPT10	YJL127C	0	0	0	0	0	0	0	0	0	0	0	0	0	0	0	0	0	0	0	0	0	0	0	0	0	0	0	0	0	0	0	0	0	0	0	0	0	0	0	0	0	0	0	0	0	0	0	0
ISU1	YPL135W	0	0	0	0	0	0	0	0	0	0	0	0	0	0	0	0	0	0	0	0	0	0	0	0	0	0	0	0	0	0	0	0	0	0	0	0	0	0	0	0	0	0	0	0	0	0	0	0
YNR014W	YNR014W	0	0	0	0	0	0	0	0	0	0	0	0	0	0	0	0	0	0	0	-3	0	0	0	0	0	0	0	0	0	0	0	0	0	0	0	0	0	0	0	0	0	0	-3	0	0	0	0	0
YNR065C	YNR065C	0	0	0	0	0	0	0	0	0	0	-0.1	0	0	0	0	0	0	0	0	-0.1	0	0	-0.1	0	0	0	0	0	0	0	0	-0.1	0	0	0	0	0	0	0	0	0	0	0	0	0	0	0	0
VTS1	YOR359W	0	0	0	0	0	0	0	0	0	0	0	0	-3	0	0	0	0	0	0	0	0	0	0	0	0	0	0	0	-3	0	0	0	0	0	0	0	0	0	0	0	0	0	0	0	0	0	0	0
NCR1	YPL006W	0	0	0	0	0	0	0	0	0	0	0	0	0	0	0	0	-3	0	0	0	0	0	0	0	0	-3	0	0	0	0	0	0	0	0	0	0	0	0	0	0	0	0	0	0	0	0	0	0
PMA2	YPL036W	0	0	0	0	0	0	0	0	0	0	0	0	0	0	-3	0	-3	0	0	0	0	0	0	0	0	-1	0	0	0	0	0	0	0	0	0	0	0	0	0	0	0	0	0	0	0	0	0	0
MF(ALPHA)1	YPL187W	0	-3	0	0	0	0	0	-3	0	0	0	-3	0	0	-3	0	-3	0	3	0	0	0	0	0	0	-3	0	-3	0	-3	0	0	0	0	0	-3	0	0	-3	0	0	0	0	0	0	0	0	0
RVB2	YPL235W	0	0	0	0	0	0	0	0	0	0	0	0	-1	0	0	0	0	0	0	0	0	0	0	0	0	0	0	0	0	0	0	0	0	0	0	0	0	0	0	0	0	0	0	0	0	0	0	0
YRF1-7	YPL283C	0	0	0	0	0	-3	-3	0	0	0	0	0	0	0	0	0	0	0	0	0	0	0	0	-3	0	0	0	0	0	0	-3	-3	0	0	0	0	0	-3	0	-3	3	-3	0	0	0	-3	-3	-1
GDB1	YPR184W	0	0	0	0	0	0	0	0	0	0	0	0	0	0	0	0	0	0	0	0	0	0	0	0	0	0	0	0	0	0	0	0	-3	0	0	0	0	0	0	0	0	0	0	0	0	0	0	0
YAR061W	YAR061W	0	0	0	0	0	0	0	0	0	0	0	0	0	0	0	0	0	0	0	0	0	0	0	0	0	0	0	0	0	0	0	0	0	0	0	0	0	0	0	0	0	0	0	0	0	0	0	0
HAP3	YBL021C	0	0	0	0	0	0	0	0	0	0	0	0	0	0	0	0	0	0	0	0	0	0	0	0	0	0	0	0	0	0	0	0	0	0	0	0	0	0	0	0	0	0	0	0	0	0	0	0
YBL053W	YBL053W	0	0	0	0	0	0	0	0	0	0	0	0	0	0	0	0	0	0	0	0	0	0	0	0	0	0	0	0	0	0	0	0	0	0	0	0	0	0	0	0	0	0	0	0	0	0	0	0
YAR064W	YAR064W	0	0	0	-3	0	0	0	0	0	0	0	0	0	0	-3	0	-3	0	0	0	0	0	0	0	0	-3	0	0	0	0	0	0	0	0	0	0	0	0	0	0	0	0	0	0	0	0	0	0
MCM2	YBL023C	-3	0	0	0	0	0	0	0	0	0	0	0	0	0	0	0	0	0	0	0	0	0	0	0	0	0	0	0	0	0	0	0	0	0	0	0	0	0	0	0	0	0	0	0	0	0	0	0
YBL055C	YBL055C	0	0	0	0	0	0	0	0	0	0	0	0	0	0	0	0	0	0	0	0	0	0	0	0	0	0	0	0	0	0	0	0	0	0	0	0	0	0	0	0	0	0	0	0	0	0	0	0
YAR068W	YAR068W	0	0	0	0	0	0	0	0	0	0	0	0	0	0	-3	0	-3	0	0	0	0	0	0	0	0	-3	0	0	-3	0	0	0	0	0	0	-3	0	0	-3	0	0	0	0	0	0	0	0	0
RRN10	YBL025W	0	0	0	0	0	0	0	0	0	0	0	0	0	0	0	0	0	0	0	0	0	0	0	0	0	0	0	0	0	0	0	0	0	0	0	0	0	0	0	0	0	0	0	0	0	0	0	0
PTH2	YBL057C	0	0	0	0	0	0	0	0	0	0	0	0	0	0	0	0	0	0	0	0	0	0	0	0	0	0	0	0	0	0	0	0	0	0	0	0	0	0	0	0	0	0	0	0	0	0	0	0
YAR070C	YAR070C	0	0	0	0	0	0	0	0	0	0	0	0	0	0	0	0	0	0	0	0	0	0	0	0	0	0	0	0	0	0	0	0	0	0	0	0	0	0	0	0	0	0	0	0	0	0	3	0
RPL19B	YBL027W	3	0	0	0	0	0	0	0	0	0	0	0	0	0	3	0	3	0	0	3	0	0	0	0	0	3	0	0	-3	0	0	0	0	0	0	0	0	0	3	0	-3	0	0	0	0	0	0	0
YBL059W	YBL059W	0	0	0	0	0	0	0	0	0	0	0	0	0	0	3	0	3	0	0	0	0	0	0	0	0	3	0	0	0	0	0	0	0	0	0	0	0	0	3	0	3	0	0	0	0	0	0	0
MRPS5	YBR251W	0	0	0	0	0	0	0	0	0	0	0	0	0	0	0	0	0	0	0	0	0	0	0	0	0	0	0	0	0	0	0	0	0	0	0	0	0	0	0	0	3	0	0	0	0	0	0	0
SSH1	YBR283C	0	-3	0	0	0	0	0	0	0	0	0	0	0	0	-3	0	-3	0	0	0	0	0	0	0	0	-3	0	0	-3	-3	0	0	0	0	0	-3	0	0	-3	0	-3	0	0	0	0	0	0	0
BUD3	YCL014W	0	0	0	0	0	0	0	0	0	0	0	0	0	0	0	0	0	0	0	0	0	0	0	0	0	0	0	0	0	0	0	0	0	0	0	0	0	0	0	0	0	0	0	0	0	0	0	0
SRB6	YBR253W	0	0	0	0	0	0	0	0	0	0	0	0	0	0	0.1	0	0.1	0	0	0	0	0	0	0	0	0.1	0	0	0	0	0	0	0	0	0	0	0	0	0.1	0	0	0	0	0	0	0	0	0
YBR285W	YBR285W	0	0	0	0	0	0	0	0	0	0	0	0	0	0	0	0	0	0	0	0	0	0	0	0	0	0	0	0	0	0	0	0	0	0	0	0	0	0	0	0	0	0	0	0	0	0	0	0
NFS1	YCL017C	0	-3	0	0	0	0	0	0	0	0	0	0	0	0	0	0	-3	0	0	0	0	0	0	0	0	-3	0	0	0	0	0	0	0	0	0	0	0	0	-3	0	0	0	0	0	0	0	0	-3
YBR255W	YBR255W	0	0	0	0	0	0	0	0	0	0	0	0	0	0	0	0	0	0	0	0	3	3	0	0	0	0	0	0	0	0	0	0	0	0	0	0	0	0	0	0	0	0	0	0	0	0	0	0
YBR287W	YBR287W	0	0	0	-3	0	0	0	0	0	0	0	0	1	0	0	-3	0	0	0	0	0	0	0	3	0	-3	0	0	0	0	0	0	0	0	0	0	0	0	0	0	0	0	0	0	0	0	0	0
YCL019W	YCL019W	0	0	0	0	0	0	0	0	0	0	0	0	0	0	0	0	0	0	0	0	0	0	0	0	0	0	0	0	0	0	0	0	0	0	0	0	0	0	0	0	0	0	0	0	0	0	0	0
POP4	YBR257W	0	0	0	0	0	0	0	0	0	0	0	0	0	0	0	0	0	0	0	0	0	0	0	0	0	0	0	0	0	0	0	0	0	0	0	0	0	0	0	0	0	0	0	0	0	0	0	0
SNF5	YBR289W	0	0	0	0	0	0	0	0	0	0	0	0	0	0	0	0	0	0	0	0	0	0	0	0	0	0	0	0	0	0	0	0	0	0	0	0	0	0	0	0	0	0	0	0	0	0	0	0
YCL022C	YCL022C	0	0	0	0	0	0	0	0	0	0	0	0	0	0	0	0	0	0	0	0	0.1	0	0	0	0	0	0	0	0	0	0	0	0	0	0	0	0	0	0	0	0	0	0	0	0	0	0	0
YDL156W	YDL156W	-3	0	0	0	0	0	0	0	-3	0	0	0	0	0	0	0	0	0	0	-3	0	0	0	0	0	0	0	0	0	0	0	0	0	0	0	0	0	0	0	0	0	0	0	0	0	0	0	0
PPH22	YDL188C	-3	0	0	0	0	0	0	0	0	0	0	0	0	0	0	0	0	0	0	-3	0	0	0	0	0	0	0	0	0	0	0	0	0	0	0	0	0	0	0	0	0	0	0	0	0	0	0	0
CDC13	YDL220C	0	3	0	0	0	0	0	0	-3	0	0	0	0	0	0	0	0	0	0	0	0	0	0	0	0	0	0	0	0	0	0	0	0	0	0	0	0	0	0	0	0	0	0	0	0	0	0	0
YDL158C	YDL158C	0	0	0	0	0	0	0	0	0	0	-0.1	0	0	0	0	0	0	0	0	-0.1	0	0	0	0	0	0	0	0	0	0	0	0	0	0	0	0	0	0	0	0	0	0	0.1	0	0	0	0	0
UFD2	YDL190C	0	0	0	0	0	0	0	0	0	0	0	0	0	0	0	0	0	0	0	0	0	0	0	0	0	0	0	0	0	0	0	0	0	0	0	0	0	0	0	0	0	0	0	0	0	0	0	0
FMP45	YDL222C	0	0	0	0	0	0	0	0	0	0	0	0	0	0	0	0	0	0	0	-3	0	0	0	0	0	0	0	3	0	0	0	0	0	0	0	0	0	0	0	0	0	0	0	0	0	0	0	0
DHH1	YDL160C	0	0	0	0	0	0	0	0	0	0	0	0	0	0	0	0	0	0	0	0	0	0	0	0	0	0	0	0	0	0	0	0	0	0	0	0	0	0	0	0	0	0	0	0	0	0	0	0
ARF1	YDL192W	0	0	0	0	0	0	0	0	0	0	0	0	0	0	0	0	0	0	0	0	0	0	0	0	0	0	0	0	0	0	0	0	0	-3	0	0	0	0	0	0	0	0	0	0	0	0	0	0
WHI4	YDL224C	0	0	0	0	0	0	0	0	0	0	0	0	0	0	0	0	0	0	0	0	0	0	0	0	0	0	0	0	0	0	0	0	0	0	0	0	0	0	0	0	0	0	0	0	0	0	0	0
YDL162C	YDL162C	0	0	0	0	0	0	0	0	0	0	0	0	0	0	0	0	0	0	0	0	0	0	0	0	0	0	0	0	0	0	0	0	0	0	0	0	0	0	0	0	0	0	0	0	0	0	0	0
SNF3	YDL194W	0	0	0	0	0	0	0	0	0	0	0	0	3	0	0	0	0	0	0	0	3	0	0	0	0	0	0	0	0	0	0	0	0	0	3	0	0	0	0	0	0	0	0	0	0	0	0	0
GCS1	YDL226C	0	0	0	0	0	0	0	0	0	0	0	0	-3	0	0	0	0	0	0	0	0	0	0	0	0	0	-3	0	-3	0	0	0	0	0	0	0	0	0	0	0	0	0	0	0	0	0	-3	0
PMP3	YDR276C	0	0	0	0	0	3	0	0	0	0	0	0	0	0	0	0	0	0	0	3	0	0	0	3	0	0	0	0	0	0	0	0	0	0	0	0	0	0	0	0	-3	0	0	0	0	3	0	0
SRB7	YDR308C	0	0	0	0	0	0	0	0	0	0	0	0	0	0	0	0	0	0	0	0	0	0	0	0	0	0	0	0	0	0	0	0	0	0	0	0	0	0	0	0	0	0	-3	0	0	0	0	0
MRPS28	YDR337W	0	0	0	0	0	0	0	0	0	0	0	0	0	0	0	0	0	0	0	0	0	0	0	0	0	0	0	0	0	0	0	0	0	0	0	0	0	0	0	0	0	0	0	0	0	0	0	0
YDR278C	YDR278C	0	0	0	0	0	0	0	0	0	0	0	0	0	0	0	0	0	0	0	0	0	0	0	0	0	0	0	0	0	0	0	0	0	0	0	0	0	0	0	0	3	0	0	0	0	0	0	0
FCF1	YDR339C	0	0	0	0	0	0	0	0	0	0	0	0	0	0	3	-3	3	0	0	0	0	0	-3	0	0	3	0	0	0	0	0	0	0	0	0	0	0	0	3	0	0	0	0	0	0	0	0	0
RRP45	YDR280W	0	0	0	0	0	-3	0	0	0	0	0	0	0	0	0	0	0	0	0	0	0	0	-3	0	0	0	0	0	0	0	0	0	0	0	0	0	0	0	0	0	0	0	0	0	0	-3	0	0
SSF2	YDR312W	0	0	0	0	0	0	0	0	0	0	0	0	0	0	0	0	0	0	0	0	0	0	0	0	0	0	0	0	0	0	0	0	0	0	0	0	0	0	0	0	0	0	0	0	0	0	0	0
YDR341C	YDR341C	-3	0	0	0	0	0	0	0	0	0	0	0	0	0	0	0	0	0	0	0	0	0	0	0	0	-3	0	0	0	0	0	0	0	0	0	0	0	0	-3	0	0	0	0	0	0	0	0	0
YDR282C	YDR282C	0	0	0	0	0	0	0	0	0	0	0	0	0	0	0	0	0	0	0	0	0	0	0	0	0	0	0	0	3	0	0	0	0	0	0	0	0	0	0	0	0	0	0	0	0	0	0	0
RAD34	YDR314C	-3	0	0	0	0	0	0	0	0	0	0	0	0	0	0	0	0	0	0	0	0	0	0	0	0	0	0	0	3	0	0	0	0	3	0	0	0	0	0	0	0	0	0	0	0	0	0	0
YAT2	YER024W	0	0	0	0	0	0	0	0	0	0	0	0	0	0	0	0	0	0	0	-0.1	0	0	0	0	0	0	0	0.1	0	0	0	0	0	0	0	0	0	0	0	0	0	0	0.1	0	0	0	0	0
PIC2	YER053C	0	0	0	0	0	0	0	0	0	0	0	0	3	0	0	0	0	0	0	-3	0	0	0	0	0	0	0	0	0	0	0	0	0	0	0	0	0	0	0	0	0	0	0	0	0	0	0	0
UTP7	YER082C	0	0	0	0	0	0	0	0	0	0	0	0	0	0.1	0	0	0	0	0	0	0	0	0	0	0	0	0	0	0	0	0	0	0	0	0	0	0	0	0	0	0	0	0	0	0	0	0	0
CHO1	YER026C	-1	-3	0	0	0	0	0	0	0	0	0	0	0	0	0	0	-3	0	0	0	0	0	0	0	0	-3	0	0	0	3	0	3	0	0	0	3	0	0	-3	0	0	0	0	3	0	0	0	0
HIS1	YER055C	0	0	0	-3	0	0	0	0	0	0	0	0	-1	0	0	0	0	0	0	0	0	0	0	0	0	0	0	0	-3	-3	0	0	0	0	0	0	0	0	0	0	-3	0	0	0	0	0	0	0
MIG3	YER028C	0	0	0	0	0	0	0	0	0	0	0	0	0	0	0	0	0	0	0	0	3	0	0	0	0	0	0	0	0	0	0	0	0	0	0	0	0	0	0	0	0	0	0	0	0	0	3	0
YER056C.A	YER056C-A	0	0	0	0	0	0	0	0	0	0	0	0	0	0	0	0	0	0	0	3	0	0	0	0	0	0	0	0	-3	0	0	0	0	0	0	0	0	0	0	0	-3	0	0	0	0	0	0	0
ILV1	YER086W	0	-3	0	0	0	0	0	0	0	0	0	0	0	0	0	0	-3	0	0	0	0	0	0	0	0	-3	0	0	0	0	0	0	0	0	0	0	0	0	-3	0	-3	0	0	0	0	0	0	0
CHZ1	YER030W	0	0	0	0	-3	0	0	0	0	0	0	0	0	0	0	0	3	0	0	0	0	0	0	0	0	3	0	0	0	0	0	0	0	0	0	0	0	0	0	0	3	0	0	0	0	0	0	0
PET117	YER058W	0	0	0	0	0	0	0	0	0	0	0	0	0	0	0	0	0	0	0	0	0	0	0	0	0	0	0	0	0	0	0	0	0	0	0	0	0	0	0	0	0	0	0	0	0	0	0	0
YER087W	YER087W	-3	0	0	0	0	0	0	0	0	0	0	0	0	0	0	0	0	0	0	0	0	0	0	0	0	0	0	0	0	0	0	0	0	0	0	0	0	0	0	0	0	0	0	0	0	0	0	0
AFT1	YGL071W	0	0	0	-1	0	-3	0	0	0	0	-3	0	0	0	0	0	0	0	0	0	0	0	0	-3	0	0	0	0	0	0	0	-3	0	0	0	0	0	0	0	0	0	0	0	0	-3	0	0	-3
RPL28	YGL103W	0	0	0	0	0	0	0	0	0	0	0	0	0	0	3	0	3	0	0	3	0	0	0	0	0	3	0	0	-3	0	0	0	0	0	0	0	0	0	3	0	-3	0	0	0	0	0	0	0
RPL1B	YGL135W	0	0	0	0	0	0	0	0	0	0	0	0	0	0	0	0	0	0	0	3	0	0	0	0	0	0	0	0	-3	0	0	3	0	0	0	0	0	0	0	0	-3	0	0	0	0	0	0	0
HSF1	YGL073W	0	0	0	0	0	0	0	0	0	0	0	0	0	0	0	0	0	0	0	0	0	0	0	0	0	0	0	0	3	0	0	0	0	0	0	0	0	0	0	0	0	0	0	0	0	0	0	0
ARC1	YGL105W	-0.1	-0.1	0	-0.1	-0.1	0	0	0	0	0	0	0	-0.1	0	0	-0.1	0	0	0	0	0	0	-0.1	0	0	-0.1	0	0	-0.1	-0.1	0	0	0	0	0	0	0	0	-0.1	0	0	0	0	0	0	0	0	0
SEC27	YGL137W	0	0	0	0	0	0	0	0	0	0	0	0	0	0	0	0	0	0	0	0	0	0	0	0	0	0	0	0	0	0	0	0	0	0	0	0	0	0	0	0	-3	0	0	0	0	0	0	0
MPS2	YGL075C	-3	0	0	0	0	0	0	-3	0	0	0	0	0	0	0	0	0	0	0	0	0	0	0	0	0	0	0	0	0	0	0	0	0	0	3	0	0	0	0	0	0	0	0	0	0	0	0	0
RMD9	YGL107C	-1	-3	0	0	0	0	0	0	0	0	0	0	0	0	0	0	0	0	0	0	0	0	0	0	0	0	0	0	0	0	0	0	0	0	0	0	0	0	0	0	0	0	0	0	0	0	0	0
FLC3	YGL139W	-3	0	0	0	0	0	0	0	0	0	0	0	0	0	0	0	0	0	0	0	0	0	0	0	0	0	0	0	0	0	0	0	0	0	0	0	0	0	0	0	0	0	0	0	0	0	0	0
HNM1	YGL077C	0	0	0	-3	0	0	0	0	0	0	0	0	0	0	0	0	-1	0	0	0	0	0	0	0	0	-3	0	0	0	0	0	0	0	0	0	0	0	0	0	0	-3	0	0	0	0	0	0	0
YGL109W	YGL109W	-0.1	0	0	0	0	0	0	0	0	0	0	0	0	0	0	0	0	0	0	0	0	0	0	0	0	0	0	0	0.1	0	0	0	0	0.1	0	0	0	0	0	0	0	0	0	0	0	0	0	0
HUL5	YGL141W	0	0	0	0	0	0	0	0	0	0	0	0	0	0	0	0	0	0	0	0	0	0	0	0	0	0	0	0	0	0	0	0	0	0	0	0	0	3	0	0	0	0	0	0	0	0	0	0
RNR4	YGR180C	0	-3	0	-3	0	0	0	0	0	0	0	0	0	0	0	0	-3	0	0	0	0	0	0	0	0	-3	0	0	0	3	0	0	0	0	0	3	0	0	-3	0	-3	0	0	0	0	0	0	0
SLI1	YGR212W	0	0	0	0	0	0	0	0	0	0	0	0	0	0	0	0	0	0	0	0	0	0	0	0	0	-3	0	0	0	3	0	0	0	0	0	3	0	0	0	0	0	0	0	0	0	0	0	0
LSC2	YGR244C	0	0	0	0	0	0	0	0	0	0	0	0	0	0	0	0	0	0	0	0	0	0	0	0	0	0	0	0	0	0	0	0	0	0	0	0	0	0	0	0	0	0	-3	3	0	0	-3	0
YGR182C	YGR182C	0	0	0	0	0	3	0	0	0	0	3	0	0	0	0	0	0	0	0	1	0	0	0	0	0	0	0	0	0	0	0	0	0	0	0	0	0	0	0	0	0	0	0	0	0	0	0	0
RPS0A	YGR214W	0	0	0	0	0	0	0	0	0	0	0	0	0	0	0	0	0	0	0	3	0	0	0	0	0	0	0	0	-3	-3	0	0	0	0	0	0	0	0	0	0	-3	0	0	0	0	0	0	0
BRF1	YGR246C	0	0	0	0	0	0	0	0	0	0	0	0	0	0	0	0	0	0	0	0	0	0	0	0	0	0	0	0	0	0	0	0	0	0	0	0	0	0	0	0	0	0	0	0	0	0	0	0
UBR1	YGR184C	0	0	0	0	0	0	0	0	0	0	0	0	0	0	0	0	0	0	0	0	0	0	0	0	0	0	0	0	0	0	0	0	0	0	0	0	0	0	0	0	0	0	0	0	0	0	0	0
GPI1	YGR216C	0	0	0	0	0	0	0	0	0	0	0	0	0	0	0	0	-3	0	0	0	0	0	0	0	0	-3	0	0	0	0	0	0	0	0	0	0	0	0	0	0	0	0	0	0	0	0	0	0
SOL4	YGR248W	0	0	0	0	0	3	0	0	0	0	0	0	3	0	0	0	0	0	0	0	0	0	0	3	0	0	0	0	3	0	0	0	0	0	0	0	0	0	0	0	0	0	0	0	0	0	0	0
TFG1	YGR186W	0	0	0	0	0	0	0	0	0	0	0	0	0	0	0	0	0	0	0	0	0	0	0	0	0	0	0	0	0	0	0	0	0	0	0	0	0	0	0	0	0	0	0	0	0	0	0	0
CRM1	YGR218W	0	0	0	-1	0	0	0	0	0	0	0	0	0	0	0	0	0	0	0	0	0	0	0	0	0	0	0	0	0	0	0	0	0	0	0	0	0	0	0	0	0	0	0	0	0	0	-3	0
YGR250C	YGR250C	0	3	0	0	0	3	0	0	0	0	0	0	3	3	0	0	0	0	0	0	0	0	0	3	0	0	0	0	0	0	0	0	0	0	0	0	0	0	0	0	0	0	0	0	0	3	0	0
SKN7	YHR206W	0	0	0	0	0	0	0	0	0	0	0	0	0	0	0	0	0	0	0	-1	0	0	0	0	0	0	0	0	0	0	0	0	0	0	0	0	0	0	0	0	0	0	0	0	0	0	0	0
YIL015C.A	YIL015C-A	-0.1	0	0	0.1	0	0	0	0	0	0	0	0	0	0	0	0	0	0	0	0	0	0	0	0	0	0	0	0	0	0	0	0	0	0	0	0	0	0	0	0	0	0	0	0	0	0	0	0
MET30	YIL046W	0	0	0	0	0	0	0	0	0	0	0	0	0	0	0	0	-3	0	0	0	0	0	0	0	0	0	0	0	0	0	0	0	0	0	0	0	0	0	0	0	0	0	0	0	0	0	0	0
BAT1	YHR208W	-3	3	0	-3	0	0	0	3	0	0	-3	3	-3	0	3	0	3	0	0	0	0	0	0	0	0	3	0	3	0	3	0	0	0	-3	0	3	0	-3	3	0	-3	0	0	0	-3	0	0	0
SNL1	YIL016W	0	0	0	0	0	0	0	3	0	0	0	0	0	0	3	0	3	0	0	0	0	0	0	0	0	3	0	0	0	0	0	0	0	0	0	0	0	0	3	0	0	0	0	0	0	0	0	0
NEO1	YIL048W	-1	0	0	0	0	0	0	0	0	0	0	0	0	0	0	0	0	0	0	-3	0	0	0	0	0	0	0	0	0	0	0	0	0	0	0	0	0	0	0	0	0	0	0	0	0	0	0	0
YHR210C	YHR210C	0	0	0	0	0	0	0	0	0	0	0	0	0	0	-1	0	0	0	0	0	0	0	0	0	0	-3	0	0	3	0	0	0	0	0	0	0	0	0	0	0	0	0	0	3	0	0	0	0
RPL2B	YIL018W	-1	0	0	0	0	0	0	0	0	0	0	0	0	0	0	0	0	0	0	3	0	0	0	0	0	0	0	0	-3	-3	0	0	0	0	0	0	0	0	0	0	-3	0	0	0	0	0	0	0
PCL7	YIL050W	-3	0	0	0	0	0	0	0	0	0	0	0	0	-3	0	0	0	0	0	0	0	0	0	0	0	0	0	0	0	0	0	0	0	0	0	0	0	0	0	0	0	0	0	0	-3	0	0	0
YHR212C	YHR212C	0	0	0	0	0	0	0	0	0	0	0	0	0	0	0	0	0	0	0	0	0	0	0	0	0	0	0	0	0	0	0	0	0	0	0	0	0	3	0	0	0	0	0	0	0	0	0	0
HIS6	YIL020C	-3	0	0	0	3	0	0	0	0	0	0	0	0	0	0	0	0	0	0	0	0	0	0	0	0	0	0	0	0	0	0	0	0	0	0	0	0	3	0	0	-3	0	0	0	0	0	0	0
RPL34B	YIL052C	0	0	0	0	0	0	0	0	0	0	0	0	0	-3	0	-3	3	0	-3	3	0	0	0	0	0	3	0	0	0	0	0	0	0	0	0	0	0	0	0	0	-3	0	0	0	0	0	0	0
SFH5	YJL145W	-3	0	0	0	0	0	0	0	0	0	0	0	0	0	0	-3	0	0	-3	0	0	0	0	0	0	0	0	0	0	0	0	0	0	0	0	0	0	0	0	0	0	0	0	0	0	0	0	0
RPL17B	YJL177W	0	0	0	0	0	0	0	0	0	0	0	0	0	0	0	0	0	0	0	3	0	0	0	0	0	0	0	0	-3	0	0	0	0	0	0	0	0	0	0	0	-3	0	0	0	0	0	0	0
CBP1	YJL209W	0	0	0	0	0	0	0	0	0	0	0	0	0	0	0	0	0	0	0	0	0	0	0	0	0	0	0	0	0	0	0	0	0	0	0	0	0	3	0	0	0	0	0	0	0	0	0	0
YJL147C	YJL147C	0	0	0	0	0	0	0	0	0	0	0	0	0	0	0	0	0	0	0	0	0	0	0	0	0	0	0	0	0	0	0	0	0	0	0	0	0	0	0	0	0	0	0	0	0	0	0	0
PFD1	YJL179W	0	0	0	0	0	0	0	0	0	0	0	0	0	0	0	0	0	0	0	0	3	0	0	0	0	0	0	0	0	0	0	0	0	0	0	0	0	0	0	0	0	0	0	0	0	0	0	0
YJL211C	YJL211C	0	0	0	0	0	0	0	0	0	0	0	0	0	0	0	0	0	0	0	0	0	0	0	0	0	0	0	0	0	0	0	0	0	0	0	0	0	0	0	0	0	0	0	0	0	0	0	0
YJL149W	YJL149W	0	0	0	0	0	0	0	0	0	0	0	0	0	0	0	0	0	0	0	0	0	0	0	0	0	0	0	0	0	0	0	0	0	0	0	0	0	0	0	0	0	0	0	0	0	0	0	0
YJL181W	YJL181W	0	0	0	0	0	0	0	0	0	0	0	0	0	0	0	0	0	0	0	0	0	0	0	0	0	0	0	0	0	0	0	0	0	0	0	0	0	0	0	0	0	0	0	0	0	0	0	0
YJL213W	YJL213W	0	0	0	0	0	0	0	0	0	0	0	0	0	0	0	0	0	0	0	0	0	0	0	0	0	0	0	0	0	0	0	0	0	0	0	0	0	0	0	0	0	0	0	0	0	0	0	0
SNA3	YJL151C	0	0	0	0	0	0	0	0	0	0	0	0	0	0	0	0	0	0	0	0	0	0	0	0	0	0	0	0	3	0	0	0	0	0	0	0	0	0	0	0	0	0	0	0	0	0	0	0
MNN11	YJL183W	-1	0	0	0	0	0	0	0	0	0	0	0	0	0	0	0	0	0	0	0	0	0	0	0	0	-3	0	0	0	0	0	0	0	0	0	0	0	0	0	0	0	0	0	0	0	0	0	0
YJL215C	YJL215C	0	0	0	0	0	0	0	0	0	0	0	0	0	0	0	0	0	0	0	0	0	0	0	0	0	0	0	0	0.1	0	0	0	0	0	0	0	0	0	0	0	0	0	0	0	0	0	0	0
CMC1	YKL137W	-0.1	0	0	0	-0.1	0	0	0	0	0	0	0	0	0	0	0	0.1	0	-0.1	0	0	0	0	0	0	0.1	0	0	0	0	0	0	0	0	0	0	0	0	0.1	0	0	0	0	0	0	0	0.1	0
KKQ8	YKL168C	-3	0	0	0	0	0	0	0	0	0	0	0	0	0	0	0	0	0	0	0	0	0	0	0	0	0	0	0	3	0	0	0	0	0	0	0	0	0	0	0	0	0	0	0	0	0	0	0
CTK1	YKL139W	0	0	0	0	0	0	0	0	0	0	0	0	0	0	0	0	0	0	0	0	0	0	0	0	0	0	0	0	3	0	0	0	0	0	0	-3	0	0	0	0	0	0	0	0	0	0	0	0
MRPL38	YKL170W	-0.1	0	0	0	0	0	0	0	0	0	0	0	0	0	0	0	0.1	0	0	0	0	0	0	0	0	0.1	0	0	0	0	0	0	0	0	0	0	0	0	0	0	0	0	0	0	0	0	0.1	0
SDH3	YKL141W	0	0	0	-3	0	0	0	0	0	0	0	0	0	0	0	0	0	0	0	3	0	0	0	3	0	0	0	0	3	0	0	0	0	0	0	0	0	0	0	0	3	0	0	0	0	0	3	0
EBP2	YKL172W	0	0	0	0	0	0	0	3	0	0	0	0	0	0	0	0	3	0	0	0	0	0	0	0	0	0	0	0	0	3	0	0	0	0	0	0	0	0	0	0	0	0	0	0	0	0	3	0
LOS1	YKL205W	0	0	0	0	0	0	0	0	0	0	0	0	0	0	0	0	0	0	0	0	0	0	0	0	0	0	0	0	0	0	0	-3	0	0	0	0	0	0	0	0	0	0	0	0	0	0	3	0
LTV1	YKL143W	0	0	0	0	0	0	0	0	0	0	0	0	0	0	0	0	3	0	0	0	0	0	0	0	0	0	0	0	0	0	0	0	0	0	0	0	0	0	0	0	0	0	0	0	0	0	3	0
TPO5	YKL174C	-3	0	0	0	0	0	0	0	0	0	0	0	0	0	0	0	0	0	0	0	0	0	0	0	0	-3	0	0	0	0	0	0	0	0	0	0	0	3	0	0	0	0	0	0	0	0	3	0
YKL207W	YKL207W	-0.1	0	0	0	0	0	0	0	0	0	0	0	0	0	0	0	0	0	0	0	0	0	0	0	0	0	0	0	0	-0.1	0	0	0	0	0	0	0	0.1	0	0	0	0	0	0	0	0	0.1	0
YPS1	YLR120C	0	0	0	0	0	0	0	0	0	0	0	0	3	0	0	-3	0	0	-3	0	0	0	0	3	0	0	0	0	0	0	0	0	0	0	0	0	0	0	0	0	3	0	0	0	0	0	0	0
YLR152C	YLR152C	0	0	0	0	0	0	0	0	0	0	-3	0	3	0	0	0	0	0	0	0	0	0	0	0	0	0	0	0	0	0	-3	-3	0	0	0	0	0	0	0	0	0	0	0	-3	0	0	0	0
SWI6	YLR182W	0	0	0	0	0	0	0	0	0	0	0	0	0	0	0	0	0	0	0	0	0	0	0	0	0	0	0	0	0	0	0	0	0	0	0	0	0	0	0	0	0	0	0	0	0	0	0	0
YLR122C	YLR122C	0	0	0	0	0	0	0	0	0	0	0	0	0	0	0	0	0	0	0	0	0	0	0	0	0	0	0	0	0	0	0	0	0	0	0	0	0	0	0	0	0	0	0	0	0	0	0	0
RNH203	YLR154C	0	0	0	0	-3	0	0	0	0	0	0	0	0	0	0	0	0	0	0	0	0	0	0	0	0	0	0	0	0	0	0	0	0	0	0	0	0	0	0	0	0	0	0	0	0	0	0	0
YLR184W	YLR184W	0	0	0	0	0	0	0	0	0	0	3	0	0	0	0	0	0	0	0	0	0	0	0	0	3	0	0	0	0	0	0	0	0	0	3	0	0	0	0	0	0	0	0	0	0	0	0	0
YLR124W	YLR124W	0	0	0	0	0	0	0	0	0	0	0	0	0	0	0	0	0	0	0	0	0	0	0	0	0	0	0	0	0.1	0	0	0	0	0	0	0	0	0	0	0	0.1	0	0	0	0	0	0	0
YLR156W	YLR156W	0	0	0	0	0	0	0	0	0	0	0	0	1	0	0	0	0	0	0	0	0	0	0	0	0	0	0	0	3	0	0	0	0	3	0	0	3	0	0	0	0	0	0	0	0	0	3	3
EMG1	YLR186W	0	0	0	0	0	0	0	0	0	0	0	0	0	0	0	0	0	0	0	3	0	0	0	0	0	0	0	0	-3	0	0	0	0	0	0	0	0	0	0	0	0	0	0	0	0	0	0	0
YLR126C	YLR126C	0	0	0	0	0	0	0	0	0	0	0	0	0	0	0	0	0	0	0	0	0	0	0	0	0	0	0	0	0	0	0	0	0	0	0	0	0	0	0	0	0	0	0	0	0	0	0	0
YLR157C.A	YLR157C-A	0	0	0	0	0	0	0	0	0	0	-3	0	0	0	0	0	0	0	0	0	0	0	0	0	0	0	0	0	0	0	0	0	0	0	0	0	0	0	0	0	-3	0	0	-3	0	0	0	0
MDL1	YLR188W	0	0	0	0	0	0	0	0	0	0	0	0	0	0	0	0	0	0	0	0	0	0	0	0	0	0	0	0	0	0	0	0	0	0	0	0	0	0	0	0	0	0	0	0	0	0	0	0
NSE5	YML023C	0	-0.1	0	0	0	0	0	0	0	0	0	0	0	0	0	0	-0.1	0	0	0	0	0	0	0	0	-0.1	0	0	0	-0.1	0	0	0	0	0	-0.1	0	0	-0.1	0	0	0	0	0	0	0	0	0
CYB2	YML054C	0	0	0	0	0	0	0	0	0	0	0	0	0	0	0	0	0	0	0	0	0	0	0	0	0	0	0	0	3	0	0	0	0	0	0	0	0	0	0	0	0	0	0	0	0	0	0	0
YML083C	YML083C	0	0	0	0	0	0	0	0	0	0	0	0	0	0	0	0	0	0	0	0	0	0	0	0	0	0	0	3	3	0	0	0	0	0	0	0	0	0	0	0	3	0	0	0	0	0	0	0
YML6	YML025C	0	0	0	0	0	0	0	0	0	0	0	0	0	0	0	0	0	0	0	0	0	0	0	0	0	0	0	0	0	0	0	0	0	0	0	0	0	0	0	0	0	0	0	0	0	0	0	0
IMD4	YML056C	0	-3	0	-3	0	0	0	0	0	0	0	0	0	0	-3	0	-3	0	0	0	0	0	0	0	0	-3	0	0	0	0	0	0	0	0	0	0	0	0	-3	0	0	0	0	0	0	0	0	0
TUB1	YML085C	0	-3	0	0	0	0	0	0	0	0	0	0	0	0	-3	0	-3	0	0	0	0	0	0	0	0	-3	0	0	-3	0	0	0	0	0	0	0	-3	0	-3	0	0	0	0	0	0	0	0	0
YOX1	YML027W	0	-3	0	0	-3	0	0	0	-3	0	0	0	0	0	0	0	0	0	0	0	0	0	0	-3	0	-3	0	0	0	0	0	0	-3	0	0	0	0	0	0	0	0	0	0	0	0	0	-3	0
YML058C.A	YML058C-A	0	0	0	0	0	0	0	0	0	0	0	0	0	0	-0.1	0	0	0	0	0	0	0	0	0	0	-0.1	0	0	0	0	0	0	0	0	0	0	0	0	-0.1	0	0	0	0	0	0	0	0	0
YML087C	YML087C	0	0	0	0	0	0	0	0	0	0	0	0	0	0	0	0	0	0	0	0	0	0	0	0	0	0	0	0.1	0	0	0	0	0	0	0	0	0	0	0	0	0	0	0	0.1	0	0	0	0
USA1	YML029W	0	0	0	0	0	0	0	0	0	0	0	0	0	0	0	0	-3	0	0	0	0	0	0	0	0	-3	0	0	0	0	0	0	0	0	0	0	0	0	-3	0	-3	0	0	0	0	0	0	0
YML058W.A	YML058W-A	0	0	0	0	0	0	0	0	0	0	0	0	0	0	0	0	0	0	0	0	0	0	0	0	0	0	0	0	0	3	0	0	0	0	0	3	0	3	0	0	0	0	0	0	0	0	0	0
YML089C	YML089C	0	0	0	0	0	0	0	0	0	-3	0	0	0	0	3	0	0	0	0	0	0	0	0	0	0	0	0	0	0	0	0	0	3	0	0	0	0	0	0	0	0	0	0	0	0	0	0	0
YMR252C	YMR252C	0	0	0	0	0	0	0	0	0	0	0	0	0	0	0	0	0	0	0	0	0	0	0	0	0	0	0	0	0	0	0	0	0	0	0	0	0	0	0	0	0	0	0	0	0	0	0	0
YKU70	YMR284W	0	0	0	-3	0	0	0	0	-3	0	0	0	0	0	0	0	0	0	0	0	0	0	0	0	0	0	0	0	0	0	0	0	0	0	0	-1	0	0	0	0	3	0	0	0	0	0	0	0
ELP6	YMR312W	0	-3	0	0	0	0	0	0	0	0	0	0	0	0	0	0	-3	0	0	0	0	0	0	0	0	-3	0	0	-3	-3	0	0	0	0	0	0	0	0	-3	0	0	0	0	0	0	0	0	0
YMR254C	YMR254C	0	0	0	0	0	0	0	0	0	0	0	0	1	0	0	0	0	0	0	0	0	0	0	0	0	0	0	0	3	0	0	0	0	3	3	0	0	0	0	0	0	0	0	0	0	0	0	0
MRPL33	YMR286W	0	0	0	0	0	0	0	3	0	0	0	0	0	0	1	-3	3	0	0	3	0	0	0	0	0	3	0	3	0	0	0	0	0	0	0	0	0	0	3	0	0	0	0	0	0	0	0	0
PRE5	YMR314W	0	0	0	-0.1	-0.1	0	0	0	-0.1	-0.1	0	0	0	0	0	-0.1	0	0	0	0	-0.1	0	-0.1	0	0	0	0	0	-0.1	0	0	0	-0.1	0	0	0	0	0	0	0	0	0	0	0	0	0	0	0
COX7	YMR256C	0	0	3	0	0	3	3	0	0	0	3	0	0	0	3	0	3	0	0	0	0	0	0	0	0	3	3	0	3	3	0	0	0	0	0	0	0	0	3	0	0	0	0	0	3	3	0	0
HSH155	YMR288W	0	0	0	0	0	0	0	0	0	0	0	0	0	0	0	0	0	0	0	0	0	0	0	0	0	-3	0	0	0	0	0	0	0	0	0	0	0	0	0	0	3	0	0	0	0	0	0	0
YMR316C.A	YMR316C-A	0	0	0	-0.1	0	0	0	0	0	0	-0.1	0	0	0	0	-0.1	0	0	-0.1	0	0	0	0	0	0	0	0	0	0	0	0	0	0	0	0	0	0	0	0	0	0	0	0	0	0	0	0	0
YMR258C	YMR258C	0	0	0	0	0	0	0	0	0	0	-3	0	0	0	0	0	0	0	0	0	0	0	0	0	0	0	0	0	0	0	0	0	0	0	0	0	0	-3	0	0	0	0	0	0	0	0	0	0
HAS1	YMR290C	0	0	0	0	0	-3	0	0	0	0	0	0	0	0	0	0	0	0	0	0	0	0	-3	0	0	0	0	0	-3	0	0	0	0	0	0	0	0	0	0	0	0	0	0	0	0	0	0	0
DIA1	YMR316W	-0.1	0	0	-0.1	-0.1	0	0	0	0	0	0	0	0	0	0	-0.1	0	0	-0.1	0	0	0	0	0	0	0	0	0	0	0	0	0	0	0	0	0	0	0	0	0	-0.1	0	0	0	0	0	0	0
RPL18B	YNL301C	-3	0	0	0	0	0	0	0	0	0	0	0	0	0	0	0	0	0	0	3	0	0	0	0	0	0	0	0	-3	0	0	3	0	0	0	0	0	0	0	0	-3	0	0	0	0	3	0	0
SNZ2	YNL333W	0	0	0	0	0	0	0	0	0	0	0	3	0	0	0	0	0	0	0	0	0	0	0	0	0	0	0	3	3	0	0	0	0	0	0	0	0	0	0	0	3	0	0	3	0	0	0	0
SEC12	YNR026C	0	-3	0	0	0	-3	0	0	0	0	0	0	0	0	0	0	0	0	0	0	0	0	-3	0	0	-3	0	0	0	0	0	0	0	0	0	0	0	0	-3	0	0	0	0	0	0	0	0	0
YNL303W	YNL303W	0	0	0	0	0	0	0	0	0	0	0	0	0	0	0	0	0	0	0	0	-0.1	0	0	0	0	0	0	0	-0.1	0	0	0	0	0	0	0	0	0	0	0	0	0	0	0	0	0	0	0
DDI3	YNL335W	0	0	0	3	0	0	0	0	0	0	0	0	0	0	0	0	0	0	0	0	0	0	0	0	0	0	0	0	3	0	0	0	0	0	0	-3	0	0	0	0	0	0	0	0	0	0	0	0
CPR8	YNR028W	0	0	0	0	0	0	0	0	0	0	0	0	0	0	0	0	0	0	0	0	0	0	0	0	0	0	0	0	-3	0	0	0	0	0	0	0	0	0	0	0	0	0	0	0	0	0	-3	0
YNL305C	YNL305C	0	0	0	0	-3	0	0	0	-3	0	0	0	3	0	0	0	0	0	0	0	0	0	0	3	0	-3	0	0	0	0	0	0	0	0	0	0	0	0	0	0	0	0	0	0	0	0	0	0
YNL337W	YNL337W	0	0	0	1	0	0	0	0	0	0	0	0	0	0	0	0	-3	0	0	0	0	0	0	0	0	-1	0	0	0	0	0	0	0	0	0	0	0	0	0	0	0	0	0	3	0	0	0	0
ALG12	YNR030W	0	0	0	-3	0	0	0	0	0	0	0	0	0	0	0	0	-3	0	0	0	0	0	0	0	0	-3	0	0	-3	0	0	0	0	0	0	0	0	0	0	0	0	0	0	0	0	0	0	0
MCK1	YNL307C	0	-3	0	0	0	0	0	0	0	0	-3	0	0	0	-3	0	-3	0	0	0	0	0	0	0	0	-3	0	0	-3	-3	0	0	0	0	0	-3	0	0	-3	0	0	0	0	0	0	0	0	0
YRF1-6	YNL339C	-3	0	0	0	0	0	-3	0	0	0	0	0	0	0	0	0	0	0	0	0	0	0	0	0	0	0	0	0	0	0	-3	-3	0	0	0	0	0	0	0	-3	3	-3	0	0	0	-3	-3	-1
YNR032C.A	YNR032C-A	0	0	0	0	0	0	0	0	0	0	0	0	0	0	3	0	0	0	0	0	0	0	0	0	0	3	0	0	0	0	0	0	0	0	0	0	0	0	3	0	0	0	0	0	0	0	0	0
YOR097C	YOR097C	0	0	0	0	0	0	0	0	0	0	0	0	0	0	0	0	0	0	0	0	0	0	0	0	0	0	0	0	0	0	0	0	0	0	0	0	0	0	0	0	0	0	0	0	0	0	0	0
AFI1	YOR129C	0	0	0	0	0	0	0	0	0	0	0	0	0	0	0	0	0	0	0	0	0	0	0	0	0	0	0	0	0	0	0	0	-3	0	0	0	0	0	0	0	0	0	0	0	0	0	0	0
SME1	YOR159C	0	0	0	0	0	0	-3	0	0	0	0	0	0	0	0	0	0	0	0	0	0	0	0	0	0	0	0	0	0	0	0	0	0	0	0	0	0	0	0	0	0	0	0	0	0	0	0	0
KTR1	YOR099W	0	0	0	0	0	0	-3	0	0	0	0	0	0	0	0	0	0	0	0	0	0	0	0	0	0	0	0	0	0	0	0	0	0	0	0	0	0	0	0	0	0	0	0	0	0	0	0	0
YOR131C	YOR131C	0	0	0	0	0	0	-3	0	0	0	0	0	0	0	0	0	0	0	0	0	0	0	0	0	0	0	0	0	0	0	0	0	0	0	0	0	0	0	0	0	0	0	0	0	0	0	0	0
PNS1	YOR161C	0	0	0	0	0	0	-3	0	0	0	0	0	0	0	0	0	0	0	0	0	0	0	0	0	0	0	0	0	0	0	0	0	0	0	0	0	0	0	0	0	0	0	0	0	-3	0	0	0
RAS1	YOR101W	0	0	0	0	0	0	0	0	0	0	0	0	0	0	0	0	0	0	0	0	0	0	0	0	0	0	0	0	0	0	0	0	0	0	0	0	0	0	0	0	0	0	0	0	0	0	0	0
EFT1	YOR133W	0	0	0	0	0	0	0	0	0	0	-3	0	0	0	0	0	0	0	0	0	0	0	0	0	0	0	0	0	0	0	0	0	0	0	0	0	0	0	0	0	0	0	0	0	0	0	0	0
DDP1	YOR163W	0	0	0	0	0	0	0	0	0	0	0	0	0	0	0	0	0	0	0	0	0	0	0	0	0	0	0	0	0	0	0	0	0	0	0	0	0	0	0	0	0	0	0	0	0	0	0	0
OST2	YOR103C	0	0	0	0	0	0	0	0.1	0	0	0	0	0	0	0.1	0	0	0	0	0	0	0	0	0	0	0.1	0	0	0	0	0	0	0	0	0	0	0	0	0	0	0	0	0	0	0	0	0	0
IRC14	YOR135C	0.1	0	0	0	0	0	0	0	0	0	0	0	0	0	0	0	0	0	0	0	0	0	0	0	0	0	0	0	0	0	0	0	0	0	0	0	0	0	0	0	0	0	0	0	0	0	0	0
SEY1	YOR165W	0	0	0	0	0	0	0	0	0	0	-1	0	0	0	0	0	0	0	0	0	0	0	0	0	0	0	0	0	0	0	0	0	0	0	0	0	0	0	0	0	0	0	0	0	0	0	0	0
ATP4	YPL078C	0	0	0	0	-3	0	0	0	-3	0	0	0	0	0	0	0	0	0	0	0	-3	0	0	0	0	0	0	0	0	0	0	0	0	0	-3	0	0	0	0	0	0	0	0	0	0	0	0	0
YPL142C	YPL142C	0	0	0	0	0	3	0	3	0	0	3	0	0	0	3	0	3	0	0	0	0	0	0	0	0	3	3	0	0	0	3	3	0	0	0	0	0	3	3	0	-3	0	0	0	0	3	0	0
YPL080C	YPL080C	0	0	0	0	0	0	0	0	0	0	0	0	0	0	0	0	0	0	0	0	0	0	0	0	0	3	0	0	0	0	0	0	0	0	0	0	0	0	0	0	0	0	0	0	0	0	0	0
PEX25	YPL112C	0	0	0	0	0	-3	0	0	0	0	0	0	-3	0	0	0	0	0	0	0	0	-3	0	0	0	0	0	0	-3	0	0	0	0	0	0	0	0	0	0	0	0	0	0	0	0	0	0	0
POC4	YPL144W	0	0	0	0	0	0	0	0	0	-3	3	0	0	0	3	0	3	0	0	3	0	0	0	0	0	3	0	0	0	0	0	0	0	0	0	0	0	0	3	0	0	0	0	0	0	0	0	0
MOT1	YPL082C	0	0	0	0	0	0	0	0	0	0	0	0	0	0	0	0	0	0	0	0	0	0	0	0	0	0	0	0	0	0	0	0	0	0	0	0	0	0	0	0	0	0	-3	0	0	0	0	0
YPL114W	YPL114W	0	0	0	0	0	0	0	0	0	0	0	0	0	0	0	0	0	0	0	0	0	0	0	0	0	0	0	0	0	0	0	0	0	0	0	0	0	0	0	0	0	0	0	0	0	0	0	0
NOP53	YPL146C	0	0	0	0	0	0	0	3	0	0	0	0	-3	0	0	0	3	0	0	0	0	0	-3	0	0	3	0	0	-3	3	0	0	0	0	0	0	0	0	0	0	0	0	0	0	0	0	0	0
BRO1	YPL084W	0	0	0	-3	0	0	0	0	0	0	-3	0	0	0	0	0	0	0	0	0	0	-3	-3	0	0	0	0	0	0	0	0	-3	0	0	0	0	0	-3	0	0	0	0	0	0	-3	0	-3	0
HOS3	YPL116W	0	0	0	0	0	0	0	0	0	0	0	0	0	0	0	0	-3	0	0	0	0	0	0	0	0	0	0	0	0	0	0	0	0	0	0	-3	0	0	0	0	0	0	0	0	0	0	-3	0
PPT2	YPL148C	0	0	0	0	0	0	0	0	0	0	0	0	0	0	0	0	0	0	0	0	0	0	0	0	0	0	0	0	0	0	0	0	0	0	0	0	0	0	0	0	0	0	0	0	0	0	0	0
YPR177C	YPR177C	0	0	0	0	0	0	0	0	0	0	0	0	0	0	0	0	0	0	0	0	0	0	0	0	0	0	0	0	0	0	0	0	0	0	0	0	0	0	0	0	0	0	0	0	0	0	0	0
YPR170C	YPR170C	0	0	0	0	0	0	0	0	0	0	0	0	0	0	0	0	0	0	0	0	0	0	0	0	0	0	0	0	0	0	0	0	0	0	0	0	0	0	0	0	0	0	0	0	0	0	0	0
SEC23	YPR181C	0	0	0	0	0	0	0	0	0	0	0	0	0	0	0	0	0	0	0	0	0	0	0	0	0	0	0	0	0	0	0	0	0	0	0	0	0	0	0	0	0	0	0	0	0	0	0	0
BLM10	YFL007W	0	0	0	0	0	0	0	0	0	0	0	0	0	0	0	0	0	0	0	0	0	0	0	0	0	0	0	0	3	0	0	0	0	0	0	0	0	0	0	0	0	0	3	0	0	0	0	0
CAK1	YFL029C	0	0	0	0	0	0	0	0	0	0	0	0	0	0	0	0	0	0	0	0	0	0	0	0	0	0	0	0	0	0	0	0	0	0	0	0	0	0	0	0	0	0	0	0	0	0	0	0
YFR016C	YFR016C	0	0	0	0	0	0	0	0	0	0	0	0	0	0	0	3	0	0	0	0	0	0	0	0	0	0	0	0	0	0	0	0	0	0	3	0	0	0	0	0	0	0	0	0	0	0	0	0
YGR017W	YGR017W	0	0	0	0	0	0	0	0	0	0	0	0	0	0	0	0	0	0	0	0	0	0	0	0	0	0	0	0	0	0	0	0	0	0	0	0	0	0	0	0	0	0	3	0	0	0	0	0
ROM1	YGR070W	0	0	0	0	0	0	0	0	0	0	0	0	0	0	0	0	0	0	0	0	0	0	0	0	0	0	0	0	0	0	0	0	0	0	0	0	0	0	0	0	0	0	0	0	0	0	0	0
MYO1	YHR023W	0	0	0	0	0	0	0	0	0	0	0	0	0	0	0	0	0	0	0	0	0	0	0	0	0	3	0	0	0	0	0	0	0	0	0	0	0	0	0	0	0	0	0	0	0	0	0	0
YHR130C	YHR130C	0	0	0	0	0	0	0	0	0	0	0	0	0	0	0	0	0	0	0	0	0	0	0	0	0	0	0	0	0	0	0	0	0	0	0	0	0	0	0	0	0	0	0	0	0	0	0	0
GND1	YHR183W	0	0	0	-3	0	0	0	0	0	0	0	0	0	0	-3	0	-3	0	0	0	0	0	0	0	0	-3	0	0	0	0	0	0	0	-3	0	0	0	0	-3	0	0	0	0	0	0	0	0	0
MTR4	YJL050W	0	0	0	0	0	-3	0	0	0	0	0	0	0	0	0	0	0	0	0	0	0	0	-1	-3	0	0	0	0	-3	0	-3	0	0	0	0	0	0	0	0	0	0	0	0	0	0	-3	0	0
CHS6	YJL099W	0	0	0	0	0	0	0	0	0	0	0	0	0	0	0	0	0	0	0	0	0	0	0	0	0	0	0	0	0	0	0	0	0	0	0	0	0	0	0	0	0	0	-3	0	0	0	0	0
YJL150W	YJL150W	0	0	0	0	0	0	0	0	0	0	0	0	0	0	0	0	0	0	0	0	0	0	0	0	0	0	0	0	0	0	0	0	0	0	0	0	0	0	0	0	0	0	0	0	0	0	0	0
TRM7	YBR061C	3	0	0	0	0	0	0	0	0	0	0	0	0	0	0	0	0	0	0	0	0	0	-3	0	0	0	0	0	0	0	0	0	0	0	0	0	0	0	0	0	0	0	0	0	0	0	0	0
MRS5	YBR091C	0	3	0	0	0	0	0	3	0	0	0	0	0	0	3	0	3	0	0	0	0	0	0	0	0	3	0	3	0	3	0	0	0	0	0	0	0	0	3	0	0	0	0	0	0	0	-3	0
TFC1	YBR123C	0	0	0	0	0	0	0	0	0	0	0	0	0	0	0	0	0	0	0	0	0	0	0	0	0	0	0	0	0	0	0	0	0	0	0	0	0	0	0	0	0	0	0	0	0	0	0	0
YBR063C	YBR063C	0	0	0	0	0	0	0	0	0	0	0	0	0	0	0	0	0	0	0	0	0	0	0	0	0	0	0	0	0	0	0	0	0	0	0	0	0	0	0	0	0	0	0	0	0	0	0	0
PHO5	YBR093C	0	0	0	0	3	0	0	0	3	3	0	3	-3	3	0	3	0	3	3	0	3	0	0	3	3	0	0	3	3	-3	0	3	3	0	3	0	3	3	0	3	-3	3	0	0	0	0	3	0
PTC4	YBR125C	0.1	0	0	0	0	0	0	0	0	0	0	0	0	0	0	0	0	0	0	0	0	0	0	0	0	-0.1	0	0	0	-0.1	0	0	0	0	0	0	0	0	0	0	0	0	0	0	0	0	0	0
ECM2	YBR065C	3	0	0	0	3	0	0	0	0	0	0	0	0	0	0	0	0	0	0	0	0	0	0	0	0	0	0	0	0	0	0	0	0	0	0	0	0	0	0	0	0	0	0	0	0	0	0	0
RXT2	YBR095C	3	0	0	0	0	0	0	0	0	0	0	0	0	0	0	0	0	0	0	0	0	0	0	0	0	0	0	0	0	0	0	0	0	0	0	0	0	0	0	0	0	0	0	0	0	0	0	0
VMA2	YBR127C	3	0	0	0	0	0	0	0	0	0	0	0	0	0	0	0	0	0	0	0	0	0	0	0	0	-3	0	-3	0	0	0	0	0	0	0	0	0	0	0	0	-3	0	0	0	0	0	-3	0
TIP1	YBR067C	-3	-3	-3	0	0	0	0	-3	0	0	0	-3	0	0	-3	0	-3	0	0	0	0	0	0	0	0	-3	0	0	3	-3	0	0	0	0	0	-3	0	0	-3	-3	3	0	0	0	0	0	0	0
VPS15	YBR097W	-3	0	0	0	0	0	0	0	3	0	0	0	0	0	0	0	0	0	0	0	0	0	0	0	0	0	0	0	0	0	0	0	0	0	0	0	0	0	0	0	0	0	0	0	-3	0	0	0
OPY1	YBR129C	0	0	-3	-3	-3	-3	0	0	-3	-3	-3	0	-3	0	0	-3	0	-3	-3	0	0	0	-3	0	-3	0	0	0	0	0	0	0	0	-3	-3	0	-3	-3	0	0	0	-3	0	-3	-3	-3	0	0
SSK22	YCR073C	0	0	0	0	0	0	0	0	0	0	0	0	0	0	0	0	0	0	0	0	0	0	0	0	0	0	0	0	0	0	0	0	0	0	0	0	0	0	0	0	0	0	0	0	0	0	0	0
ADH7	YCR105W	0	0	0	0	0	0	0	0	0	0	0	0	0	0	0	0	0	0	0	0	0	0	0	0	0	0	0	0	0	0	0	0	0	0	0	0	0	0	0	0	0	0	0	0	0	0	0	0
PRP9	YDL030W	0	0	0	0	0	0	0	0	0	0	0	0	0	0	0	0	0	0	0	0	0	0	0	0	0	0	0	0	0	0	0	0	0	0	0	0	0	0	0	0	0	0	0	0	0	0	0	0
ERS1	YCR075C	0	0	0	0	0	0	0	0	0	0	0	0	0	0	0	0	0	0	0	-3	0	0	0	0	0	0	0	0	0	-3	0	0	0	0	0	0	0	0	0	0	0	0	0	0	0	0	0	0
AAD3	YCR107W	-3	0	0	0	0	0	0	0	0	0	0	0	0	0	0	0	0	0	0	-3	0	0	0	0	0	0	0	0	0	0	0	0	0	0	0	0	0	-3	0	0	0	0	0	0	-3	0	0	0
YDL032W	YDL032W	0	0	0	0	0	0	0	0	0	0	0	0	0	0	0	0	0	0	0	0	0	0	0	0	0	0	0	0	0	0	0	0	0	0	0	0	0	0	0	0	0	0	0	0	0	0	0	0
PAT1	YCR077C	0	0	0	0	0	0	0	0	0	0	0	0	0	0	-3	0	-3	0	0	0	0	0	0	0	0	-3	0	0	0	-3	0	0	0	0	0	-3	0	0	-3	0	0	0	0	0	0	0	0	0
NHP10	YDL002C	0	0	0	0	0	0	0	0	0	0	0	0	0	0	0	-0.1	0	0	0	0	0	0	0	0	0	0	0	0	0	0	0	0	0	0	0	0	0	0	0	0	0	0	0	0	0	0	0	0
YDL034W	YDL034W	0	0	0	0	0	0	0	0	0	0	0	0	0	0	0	0	0	0	0	0	0	0	0	0	0	0	0	0	0	0	0	0	0	0	0	0	0	0	0	0	0	0	0	0	0	0	0	0
SRB8	YCR081W	0	0	0	0	0	0	0	0	0	0	0	0	0	0	0	0	0	0	0	0	0	0	0	0	0	0	0	0	0	0	0	3	0	0	0	0	0	0	0	0	0	0	0	0	0	0	0	0
ATP16	YDL004W	0	0	0	0	0	3	0	0	0	0	3	0	0	0	1	0	0	0	0	0	0	0	0	0	0	3	0	0	3	3	0	0	0	0	0	0	0	0	0	0	3	0	0	0	0	0	0	1
PUS9	YDL036C	0	0	0	0	0	0	0	0	0	0	0	0	0	0	0	0	0	0	0	0	0	0	0	0	0	0	0	0	3	0	0	0	0	0	0	0	0	0	0	0	0	0	0	-3	0	0	0	0
YDR095C	YDR095C	0	0	0	0	0	0	0	0	0	0	0	0	0	0	0	0	0	0	0	0	0.1	0	0	0	0	0	0	0	0.1	0	0	0	0	0	0	0	0	0	0	0	0	0	0	0	0	0	0	0
ECM18	YDR125C	0	0	0	0	0	0	0	0	0	0	0	0	0	0	0	0	0	0	0	0	0	0	0	0	0	0	0	0	3	0	0	0	0	0	0	0	0	0	0	0	0	0	0	0	0	0	0	0
YDR157W	YDR157W	-3	0	0	0	0	0	0	0	0	0	0	0	0	0	0	0	0	0	0	0	0	0	0	0	0	0	0	0	0	0	0	3	0	0	0	0	0	0	0	0	0	0	0	0	0	0	0	0
MSH6	YDR097C	0	0	0	0	0	0	0	0	0	0	0	0	0	0	0	0	0	0	0	0	0	0	0	0	0	0	0	0	0	0	0	0	0	0	0	0	0	0	0	0	-3	0	0	0	0	0	0	0
ARO1	YDR127W	-3	0	0	0	0	0	0	0	0	0	0	0	0	0	0	0	0	0	0	0	0	0	0	0	0	0	0	0	0	0	0	0	0	0	0	0	0	0	0	0	-3	0	0	0	0	0	0	0
SAC3	YDR159W	-3	0	0	0	0	0	0	0	0	0	0	0	0	0	0	0	0	0	0	0	0	0	0	0	0	0	0	0	0	0	0	-3	0	0	0	0	0	0	0	0	0	0	0	0	0	0	0	0
YDR098C.A	YDR098C-A	0	0	0	3	0	0	0	0	0	0	-3	0	0	0	0	0	0	0	0	0	0	0	0	0	0	0	0	0	0	0	0	-3	0	0	0	0	0	0	0	0	-3	0	0	-3	0	0	0	0
SAC6	YDR129C	0	0	0	-3	0	0	0	0	0	0	0	0	0	0	0	0	0	0	0	0	0	0	0	0	0	0	0	0	-3	0	0	0	0	0	0	0	0	0	0	0	0	0	0	0	0	0	-3	0
YDR161W	YDR161W	0	0	0	0	0	-0.1	0	0	0	0	0	0	0	0	0	0	0	0	0	0	0	0	-0.1	0	0	0	0	0	-0.1	0	0	0	0	0	0	0	0	0	0	0	0	0	0	0	0	0	0	0
BMH2	YDR099W	0	0	-3	-3	-3	0	0	0	-3	-3	0	0	0	0	0	0	0	0	0	0	0	0	0	0	0	0	0	-3	0	0	0	0	0	0	-3	0	-3	0	0	0	0	0	0	0	0	0	-3	0
YDR131C	YDR131C	0	0	0	0	0	0	0	0	0	0	0	0	0	0	0	0	0	0	0	0	0	0	0	0	0	0	0	0	0	0	0	0	0	0	0	0	0	0	0	0	0	0	0	0	0	0	0	0
CWC15	YDR163W	0	0	0	0	0	0	0	0	0	0	0	0	0	0	0	0	0	0	0	0	0	0	0	0	0	0	0	0	0	0	0	0	0	0	0	0	0	0	0	0	0	0	0	0	0	0	0	0
MFA1	YDR461W	-3	3	0	0	0	0	0	3	-3	0	0	3	0	0	3	0	3	0	0	0	0	0	0	0	0	3	0	3	0	3	0	0	0	0	0	3	0	3	3	0	-3	0	0	-3	0	-3	0	0
YDR493W	YDR493W	0	0	0	0	0	0	0	0	0	0	0	0	0	0	0	0	0	0	0	0	0	0	0	0	0	1	0	0	0	0	0	0	0	0	0	0	0	0	0	0	3	0	0	0	0	0	0	0
API2	YDR525W	-3	0	0	0	0	0	0	0	0	0	0	0	0	0	0	0	0	0	0	0	0	0	0	0	0	0	0	0	0	0	0	0	0	0	0	0	0	0	0	0	0	0	0	0	0	0	0	0
STP1	YDR463W	0	0	0	0	0	0	0	0	0	0	0	0	0	0	0	0	0	0	0	0	0	0	0	0	0	0	0	0	0	0	0	0	0	0	0	0	0	0	0	0	0	0	0	0	0	0	0	0
VPS3	YDR495C	0	0	0	0	0	0	0	0	0	0	0	0	0	0	0	0	0	0	0	0	0	0	0	0	0	0	0	0	0	0	0	0	0	0	0	0	0	0	0	0	0	0	0	0	0	0	0	0
YDR526C	YDR526C	0	0	0	0	0	0	0	0	0	0	0	0	0	0	0	0	0	0	0	0	0	0	0	0	0	0	0	0	0	0	0	3	0	0	0	0	0	0	0	0	0	0	0	0	0	0	0	0
RMT2	YDR465C	0	0	0	0	0	0	0	0	0	0	0	0	0	0	0	0	0	0	0	0	0	0	0	0	0	0	0	0	0	0	0	3	0	0	0	0	0	0	0	0	0	0	0	0	0	0	0	0
ITR1	YDR497C	0	0	0	0	0	0	0	0	3	0	0	0	0	0	-3	0	-3	0	0	0	0	0	0	0	0	0	0	0	0	3	0	0	0	0	0	0	0	0	0	0	0	0	0	0	0	0	0	0
HLR1	YDR528W	0	0	0	0	0	0	0	0	0	0	0	0	0	0	0	0	0	0	0	0	0	0	0	0	0	0	0	0	0	0	0	0	0	0	0	0	0	0	0	0	0	0	0	0	0	0	0	0
YDR467C	YDR467C	0	0	0	0	0	0	0	0	0	0	0	0	0	0	0	0	0	0	0	0	0	0	0	0	0	0	0	0	0	0	0	0	0	0	0	0	0	0	0	0	0	0	0	0	0	0	0	0
LCD1	YDR499W	0	0	0	0	0	0	0	0	0	0	0	0	0	0	0	0	0	0	0	0	0	0	0	0	0	0	0	0	0	0	0	0	0	0	0	0	0	0	0	0	0	0	0	0	0	0	0	0
APA2	YDR530C	0	0	-3	0	0	0	0	0	0	0	0	0	0	0	0	0	0	0	0	-3	0	0	0	0	0	0	3	0	0	0	0	0	0	0	0	0	0	0	0	0	0	0	0	0	0	0	0	0
WWM1	YFL010C	-3	0	0	0	0	0	0	0	0	0	0	0	0	0	0	0	0	0	0	0	0	0	0	0	0	0	0	0	0	0	0	0	0	0	0	0	0	0	0	0	0	0	0	0	0	0	0	0
YPT1	YFL038C	0	0	0	0	0	0	0	0	0	0	0	0	0	0	0	0	0	0	0	3	0	0	0	0	0	0	0	0	0	0	0	0	0	0	0	0	0	0	0	0	0	0	0	0	0	0	0	0
NIC96	YFR002W	0	0	0	0	0	0	0	0	0	0	0	0	0	0	0	0	0	0	0	0	0	0	0	0	0	0	0	0	0	0	0	0	0	0	0	0	0	0	0	0	0	0	0	0	0	0	0	0
HXT10	YFL011W	-3	0	0	0	0	0	0	0	0	0	0	0	0	0	0	0	0	0	0	0	0	0	0	0	0	0	0	0	0	0	0	0	0	0	0	0	0	0	0	0	0	0	-3	0	0	0	0	0
YFL040W	YFL040W	-3	0	0	0	0	0	0	0	0	0	0	0	3	0	0	0	0	0	0	0	0	0	3	0	0	0	0	0	3	0	0	0	0	0	0	0	0	0	0	0	0	0	0	0	0	0	0	0
RPN11	YFR004W	0	0	0	0	-3	0	0	0	0	0	0	0	0	0	0	0	0	0	0	0	0	0	-3	0	0	0	0	0	-3	0	0	0	0	0	0	0	0	0	0	0	0	0	0	0	0	0	0	0
IES1	YFL013C	0	0	0	0	0	0	0	0	0	0	0	0	0	0	0	0	0	0	0	0	0	0	0	0	0	0	0	0	0	0	0	0	0	0	0	0	0	0	0	0	0	0	0	3	0	0	0	0
YFL042C	YFL042C	0	0	0	3	0	0	0	0	0	0	0	0	0	0	0	0	0	0	0	0	0	0	0	0	0	0	0	0	0	0	0	0	0	0	0	0	0	0	0	0	0	0	0	3	0	0	0	0
YFR006W	YFR006W	0	-3	0	-3	0	-3	0	0	-3	0	0	0	0	0	-3	-3	0	0	0	0	0	0	0	0	-3	-3	0	-3	0	0	0	0	0	0	-3	0	-3	-3	-3	-3	0	0	0	3	0	0	-3	0
OTU1	YFL044C	0	0	0	0	0	0	0	0	0	0	0	0	0	0	0	0	0	0	0	0	0	0	0	0	0	0	0	0	0	0	0	0	0	0	0	0	0	-3	0	0	0	0	0	0	0	0	0	0
FAR7	YFR008W	0	0	0	0	0	0	0	-3	0	0	0	0	0	0	0	0	0	0	0	0	0	0	0	0	0	0	0	-3	0	-3	0	0	0	0	0	0	0	0	0	0	0	0	0	0	0	0	0	0
YGL261C	YGL261C	0	0	0	0	0	0	0	0	0	0	0	0	0	0	0	0	0	0	0	0	0	0	0	0	0	0	0	0	0	-3	0	0	0	0	0	0	0	0	0	0	0	0	0	0	0	0	0	0
MSP1	YGR028W	0	0	0	0	0	0	0	0	0	0	0	0	0	0	0	0	0	0	0	0	0	0	0	0	0	0	0	0	0	0	0	3	0	0	0	0	0	0	0	0	0	0	0	0	0	0	0	0
PEF1	YGR058W	0	0	0	0	0	0	0	0	0	0	0	0	0	0	0	0	0	0	0	0	0	0	0	0	0	0	0	0	0	0	0	0	0	0	0	0	0	0	0	0	0	0	3	0	0	0	0	0
COS12	YGL263W	0	0	0	0	0	0	0	0	0	0	0	0	0	0	-3	0	-3	0	0	0	0	0	0	0	0	0	0	0	0	0	0	0	0	0	0	0	0	0	0	0	0	0	0	0	0	0	0	0
POP6	YGR030C	0	0	0	0	0	0	0	0.1	0	0	0	0	0	0	0.1	0	0.1	0	0	0	0	0	0	0	0	0.1	0.1	0	0	0	0	0	0	0	0	0	0	0	0.1	0	0	0	0	0	0	0	0	0
ERG25	YGR060W	0	-3	0	3	0	0	0	0	0	0	0	0	0	0	0	0	0	0	0	0	0	0	0	0	0	0	0	0	0	0	0	0	0	0	0	0	0	0	0	0	0	0	0	0	0	0	0	0
SWC4	YGR002C	0	0	0	0	0	0	0	0	0	0	0	0	0	0	0	0	0	0	0	0	0	0	0	0	0	0	0	0	0	0	0	0	0	0	0	0	0	0	0	0	0	0	0	0	0	0	0	0
GSC2	YGR032W	0	0	0	0	0	0	0	0	0	0	0	0	1	0	0	0	0	0	0	0	0	0	0	0	0	0	0	0	0	0	0	0	0	0	0	0	0	0	0	0	0	0	0	0	0	0	0	0
COX18	YGR062C	0	-0.1	0	0	0	0	0	0	0	0	0	0	0	0	0	0	0	0	0	0	0	0	0	0	0	0	0	0	0	0	0	0	0	0	0	0	0	0	0	0	0	0	0	0	0	0	0	0
PEX31	YGR004W	0	-3	0	0	0	0	0	0	0	0	0	0	0	0	0	0	0	0	0	0	0	0	0	0	0	0	0	0	0	-3	0	0	0	0	0	0	0	0	0	0	-3	0	0	0	0	0	0	0
RPL26B	YGR034W	0	0	0	0	0	0	0	3	0	0	3	0	0	0	3	0	3	0	0	3	0	0	0	0	0	3	0	0	0	0	3	3	0	0	0	0	0	0	3	0	-3	0	0	0	0	0	0	0
YGR064W	YGR064W	0	0	0	0	0	0.1	0.1	0.1	0	0	0.1	0	0	0	0.1	0	0.1	0	0	0	0	0	0	0	0	0.1	0	0	0	0	0	0.1	0	0	0	0	0	0.1	0.1	0	0	0	-0.1	0	0	0	0	0
RPS27B	YHR021C	-3	3	0	0	0	3	3	3	0	0	3	0	0	0	3	0	3	0	0	0	0	0	0	0	0	3	0	3	0	3	3	0	0	0	0	3	0	0	3	0	0	0	0	0	0	0	0	0
SMF2	YHR050W	-1	0	0	0	0	0	0	0	0	0	0	0	0	0	0	0	0	0	0	0	0	0	3	0	0	0	0	0	0	0	0	0	0	0	0	0	0	0	0	0	0	0	0	0	0	-3	0	0
YHR080C	YHR080C	0	0	0	0	0	0	0	0	0	0	0	3	0	0	0	0	0	0	0	0	0	0	3	0	0	0	0	0	0	0	0	0	0	0	0	0	0	0	0	0	0	0	0	0	0	0	0	0
YHR022C	YHR022C	0	0	0	0	0	0	0	0	0	0	0	0	0	0	0	0	0	0	0	0	0	0	0	0	0	0	0	0	0	0	0	0	0	0	0	0	0	0	0	0	0	0	0	0	0	0	0	0
CIC1	YHR052W	0	0	0	0	0	0	0	0	0	0	0	0	0	0	0	0	0	0	0	0	0	0	0	0	0	0	0	0	0	0	0	0	0	0	0	0	0	0	0	0	0	0	-3	0	0	0	0	0
KSP1	YHR082C	0	0	0	0	0	0	0	0	0	0	0	0	0	0	0	0	0	0	0	0	0	0	0	0	0	0	0	0	0	0	0	0	0	0	0	0	0	0	0	0	0	0	0	0	0	0	0	0
MAS2	YHR024C	0	0	0	0	0	0	0	0	0	0	0	0	0	0	0	0	0	0	3	0	0	0	0	0	0	0	0	0	0	0	0	0	0	0	0	0	0	0	0	0	0	0	0	0	0	0	0	0
YHR054C	YHR054C	0	0	0	0	0	0	0	0	0	0	0	0	0	0	0	0	0	0	0	0	0	0	0	0	0	0	0	0	0	0	0	0	0	0	0	0	0	0	0	0	0	0	0	0	0	0	-3	0
STE12	YHR084W	-3	0	0	0	0	0	0	0	0	0	0	0	0	0	0	0	0	0	0	0	0	0	0	0	0	0	0	0	0	-3	0	0	0	0	0	0	0	0	0	0	-3	0	0	0	0	0	0	0
PPA1	YHR026W	-3	0	0	0	0	0	0	0	0	0	0	0	0	0	0	0	-3	0	0	0	0	0	0	0	0	0	0	0	0	-3	0	0	0	-3	0	0	0	0	0	0	0	0	0	0	0	0	0	0
RSC30	YHR056C	0	0	0	0	0	0	0	0	0	0	0	0	0	0	0	0	0	0	0	0	0	0	0	0	0	0	0	0	0	0	0	0	0	0	0	0	0	0	0	0	0	0	0	0	0	0	0	0
NAM8	YHR086W	0	0	0	0	0	0	0	0	0	0	0	0	0	0	0	0	0	0	0	0	0	0	0	0	0	0	0	0	0	0	0	0	0	0	0	0	0	0	0	0	0	0	0	0	0	0	0	0
DAL1	YIR027C	0	0	0	0	0	0	0	0	0	0	0	0	0	0	0	0	0	0	0	1	0	0	0	0	0	0	0	0	0	0	0	0	0	0	0	0	0	0	0	0	0	0	0	0	0	0	0	0
YJL015C	YJL015C	0	0	0	0	0	0	0	0	0	0	0	0	0	0	0	0	0	0	0	0	0	0	0	0	0	0	0	0	0	0	0	0	0	0	0	0	0	0	0	0	0	0	0	0	0	0	0	0
YIL175W	YIL175W	0	0	0	0	0	0	0	0	0	0	0	0	0	0	-3	0	0	0	0	0	0	0	0	0	0	0	0	0	0	-3	0	0	0	0	0	0	0	0	0	0	0	0	0	0	0	0	0	0
DAL2	YIR029W	0	0	0	0	0	0	0	0	0	0	0	0	0	0	0	0	0	0	0	0	0	0	0	0	0	0	0	0	0	0	0	0	0	0	0	0	0	0	0	0	0	0	0	0	0	0	0	0
YJL017W	YJL017W	0	0	0	-0.1	0	0.1	0	0	0	0	0	0	0.1	0	0	0	-0.1	0	0	0	0	0	0	0.1	0	-0.1	0	0	0	0	0	0	0	0	0	0	0	0	0	0	0	0	0	0	0	0.1	0	0
YIL177C	YIL177C	0	0	0	0	0	0	0	0	0	0	0	0	0	0	0	0	0	0	0	0	0	0	0	0	0	0	0	0	0	0	0	0	0	0	0	0	0	0	0	0	0	0	0	0	0	0	0	0
DAL7	YIR031C	0	0	0	0	0	0	0	0	0	0	0	0	0	0	0	0	0	0	0	0	0	0	0	0	0	0	0	0	0	0	0	0	0	0	0	0	0	0	0	0	3	0	0	0	0	0	0	0
MPS3	YJL019W	0	0	0	0	0	0	0	0	0	0	0	0	0	0	0	0	0	0	0	0	0	0	0	0	0	0	0	0	0	0	0	0	0	0	0.1	0	0	0	0	0	0	0	0	0	0	0	0	0
MPH1	YIR002C	-3	0	0	0	0	0	0	0	0	0	0	0	0	0	0	0	0	0	0	0	0	0	0	0	0	0	0	0	0	0	0	0	0	0	0	0	0	0	0	0	0	-3	0	0	0	0	0	0
MGA2	YIR033W	0	0	0	3	0	0	0	0	0	0	0	0	0	0	0	0	0	0	0	0	0	0	0	0	0	0	0	0	0	0	0	0	0	3	0	0	0	0	0	0	-3	0	0	0	0	0	0	0
BBC1	YJL021C	0	0	0	0	0	0	0	0	0	0	0	0	0	0	0	0	0	0	0	0	0.1	0	0	0	0	0	0	0	0.1	0	0	0	0	0	0	0	0	0	0	0	0	0	0	0	0	0	0	0
YJR111C	YJR111C	0	0	0	3	0	0	0	0	0	0	0	0	0	0	0	0	0	0	0	0	0	0	0	0	0	0	0	0	0	0	0	0	0	0	0	0	0	0	0	0	0	0	0	0	3	0	0	0
YJR142W	YJR142W	0	0	0	0	0	0	0	0	0	0	0	0	0	0	0	0	0	0	0	0	0	0	0	0	0	0	0	0	0	0	0	0	0	0	0	0	0	0	0	0	0	0	0	0	0	0	0	0
CCE1	YKL011C	0	0	0	0	0	0	0	0	0	0	0	0	0	0	0	0	0	0	-1	0	0	0	0	0	-3	0	0	0	0	0	0	0	0	0	0	0	0	0	0	0	0	0	0	0	0	0	3	0
RSM7	YJR113C	0	0	0	0	0	0	0	0	0	0	0	0	0	0	0	0	0	0	0	0	0	0	0	0	0	0	0	0	0	-3	0	0	0	0	0	0	0	0	0	0	0	0	0	0	0	0	0	0
MGM101	YJR144W	0	0	0	0	0	0	0	0	0	0	0	0	0	0	0	0	0	0	0	0	0	0	0	0	0	0	0	0	0	0	0	0	0	0	0	0	0	0	0	0	0	0	0	0	0	0	0	0
ARC19	YKL013C	0	0	0	0	0	0	0	0	0	0	0	0	0	0	0	0	0	0	0	0	0	0	0	0	0	0	0	0	0	0	0	0	0	0	0	0	0	0	0	0	0	0	0	0	0	0	3	0
YJR115W	YJR115W	0	0	0	0	0	0	0	0	0	0	0	0	0	0	0	0	0	0	0	0	0	0	0	0	0	0	0	0	0	-3	0	0	0	0	0	0	0	0	0	0	0	0	0	0	0	0	0	0
YJR146W	YJR146W	-3	-1	0	0	0	0	0	0	0	0	0	0	0	0	-1	0	-3	0	0	0	0	0	0	0	0	-3	0	1	0	0	0	0	0	0	0	-3	0	0	-3	-3	0	0	0	0	0	0	0	0
PUT3	YKL015W	0	0	0	0	0	0	0	0	0	0	0	0	0	0	0	0	0	0	0	0	0	0	0	0	0	0	0	0	0	0	0	0	0	0	0	0	0	0	0	0	0	0	0	0	0	0	3	0
STE24	YJR117W	0	-3	0	-3	0	0	0	0	0	0	0	0	0	0	-3	0	-3	0	0	0	0	0	0	0	0	-3	0	0	0	0	0	0	0	0	0	0	0	0	-3	0	0	0	0	0	0	0	0	0
HCS1	YKL017C	3	0	0	0	0	0	0	0	0	0	0	0	0	0	0	0	0	0	0	0	0	0	0	0	0	0	0	0	0	0	0	0	0	0	0	0	0	0	0	0	3	0	0	0	0	0	3	0
FLO10	YKR102W	0	0	0	0	0	0	0	0	0	0	0	0	0	0	0	0	0	0	0	0	0	0	0	0	0	-3	0	0	3	0	0	0	0	0	0	0	0	0	0	0	0	0	0	3	0	0	0	0
ISA1	YLL027W	0	0	0	0	0	0	0	0	0	0	0	0	0	0	0	0	0	0	0	0	0	0	0	0	0	0	0	0	3	0	0	0	0	0	0	0	0	0	0	0	0	0	0	0	0	0	0	0
YLL059C	YLL059C	0	0	0	0	0	0	0	0	0	0	0	0	0	0	0	0	0	0	0	0	3	0	0	0	0	0	0	0	0	0	0	0	0	0	0	0	0	0	0	0	0	0	0	0	0	0	0	0
YKR104W	YKR104W	0	0	0	0	0	0	0	0	0	0	0	0	0	0	0	0	0	0	0	0	0	0	0	0	0	0	0	0	0	0	0	0	0	0	0	0	0	0	0	0	0	0	0	0	0	0	0	0
FRA1	YLL029W	0	0	0	0	0	0	0	0	0	0	0	0	0	0	0	0	-3	0	0	0	0	0	0	0	0	-3	0	0	0	0	0	0	0	0	0	0	0	0	0	0	0	0	0	0	0	0	0	0
MMP1	YLL061W	0	0	0	0	0	0	0	0	0	0	0	0	0	0	0	0	0	0	0	0	0	0	0	0	0	0	0	0	0	-3	0	0	0	0	0	0	0	0	0	0	-3	0	0	0	0	0	0	0
YKR106W	YKR106W	0	-3	0	0	0	0	0	0	0	0	0	0	0	0	0	0	-3	0	0	0	0	0	0	0	0	-3	0	0	0	0	0	0	0	0	0	0	0	0	0	0	0	0	0	3	0	0	0	0
GPI13	YLL031C	0	0	0	0	0	0	0	0	0	0	0	0	0	0	0	0	0	0	0	0	0	0	0	0	0	0	0	0	0	0	0	0	0	0	0	0	-0.1	0	0	0	0	0	0	0	0	0	0	0
AYT1	YLL063C	0	0	0	0	0	0	0	0	0	0	0	0	0	0	0	0	0	0	0	0	0	0	0	0	0	0	0	0	0	0	0	0	0	0	0	0	0	0	0	0	0	0	0	0	0	0	0	0
RTT109	YLL002W	0	0	0	-3	-3	0	0	0	0	0	0	0	0	0	0	0	0	0	0	0	0	0	0	0	0	0	0	0	0	0	0	0	0	0	0	0	0	0	0	0	0	0	0	0	0	0	0	0
IRC19	YLL033W	0	0	0	0	0	0	0	0	0	0	0	0	0	0	0	0	0	0	0	0	0	0	0	0	0	0	0	0	0	0	0	0	0	0	0	0	0	0	0	0	0	0	0	0	0	0	-3	0
YLL065W	YLL065W	0	0	0	0	0	0	0	0	0	0	0	0	0	0	0	0	0	0	0	-3	0	0	0	0	0	0	0	0	0	0	0	0	0	0	1	0	0	0	0	0	0	0	0	0	0	0	0	0
ACO1	YLR304C	-3	0	0	-3	0	0	0	0	0	0	0	0	0	0	-1	0	-3	0	1	0	0	0	0	0	0	-3	0	0	0	0	0	-3	0	0	-3	0	0	0	-3	0	-3	0	0	0	0	0	0	0
NUP2	YLR335W	0	0	0	0	0	0	0	0	0	0	0	0	0	0	0	0	0	0	0	0	0	0	0	0	0	0	0	0	0	0	0	0	0	0	0	0	0	0	0	0	0	0	0	0	0	0	0	0
RPS22B	YLR367W	0	0	0	0	0	0	0	0	0	0	0	0	0	0	0	0	0	0	0	3	0	0	0	0	0	3	0	0	0	0	0	3	0	0	0	0	0	0	3	0	-3	0	0	0	0	0	0	0
UBC12	YLR306W	0	0	0	0	0	0	0	0	0	0	0	0	0	0	3	0	0	0	0	0	0	0	0	0	0	3	0	0	0	0	0	0	0	0	0	0	0	0	3	0	0	0	0	0	0	0	0	0
VRP1	YLR337C	0	0	0	0	0	0	0	0	-3	0	0	0	0	0	0	0	0	0	0	0	0	0	0	0	0	0	0	0	0	0	0	0	0	0	0	0	0	0	0	0	-3	0	0	0	0	0	0	0
SSQ1	YLR369W	0	0	0	0	0	0	0	0	0	0	0	0	0	0	0	0	0	0	0	0	0	0	0	0	0	0	0	0	0	0	0	0	0	0	0	0	0	0	0	0	0	0	0	0	0	0	0	0
CDA2	YLR308W	0	0	0	0	0	0	0	0	0	0	0	0	0	0	0	0	0	0	0	0	0	0	0	0	0	0	0	0	0	0	0	0	0	0	0	0	0	0	0	0	0	0	0	0	0	0	0	0
YLR339C	YLR339C	-3	-3	0	0	0	0	0	-3	0	0	0	0	0	0	-3	0	-3	0	0	0	0	0	0	0	0	-3	0	0	-3	-3	0	0	0	0	0	-3	0	0	-3	0	-3	0	0	0	0	0	0	0
ROM2	YLR371W	0	0	0	0	0	0	0	0	0	0	0	0	0	0	0	0	-0.1	0	0	0	0	0	0	0	0	0	0	0	0	0	0	0	0	0	0	0	0	0	0	0	0	0	0	0	0	0	0	0
CDC25	YLR310C	0	0	0	0	0	0	0	0	0	0	0	0	0	0	0	0	0	0	0	0	0	0	0	0	0	0	0	0	0	0	0	0	0	0	0	0	0	0	0	0	0	0	0	0	0	0	0	0
SPO77	YLR341W	0	0	0	0	0	0	0	0	0	0	0	0	0	0	0	0	0	0	0	0	0	0	3	0	0	0	0	0	3	0	0	0	0	0	0	0	0	0	0	0	0	0	0	3	0	0	0	0
VID22	YLR373C	0	0	0	0	0	0	0	0	0	0	0	0	0	0	0	0	0	0	0	0	0	0	0	0	0	0	0	0	0	0	0	0	0	0	0	0	0	0	0	0	0	0	0	0	0	0	0	0
MOT3	YMR070W	0	0	0	0	-3	0	0	0	0	0	0	0	-3	-3	0	0	0	0	0	0	0	0	0	0	0	0	0	0	-3	0	0	0	0	0	0	0	0	0	0	0	0	0	0	0	0	0	0	0
MUB1	YMR100W	0	0	0	-3	-3	0	0	0	0	0	0	0	0	0	0	0	0	0	0	0	0	0	-3	0	0	0	0	0	0	0	0	0	0	0	0	0	0	0	0	0	0	0	0	0	0	-3	0	0
RRB1	YMR131C	0	0	0	0	0	-3	0	0	0	0	0	0	0	0	0	0	0	0	0	0	0	-3	-3	0	0	0	0	0	-3	0	0	0	0	0	0	0	0	0	0	0	-3	0	0	0	0	-3	0	0
ABF2	YMR072W	0	0	0	-3	-3	0	0	0	0	-3	0	0	0	-3	3	-3	3	0	0	0	-3	0	0	0	0	3	0	0	0	0	0	0	0	0	0	0	0	0	0	0	0	0	0	0	0	0	0	0
YMR102C	YMR102C	-3	0	-3	-3	-3	0	0	0	0	0	-3	0	0	0	0	-3	0	-3	0	-3	0	0	0	0	0	0	0	0	0	0	0	0	0	0	0	0	0	0	0	0	-3	0	0	0	0	0	0	0
REC114	YMR133W	0	0	0	0	0	0	0	0	0	0	0	0	0	0	0	0	0	0	0	0	0	0	0	0	0	0	0	0	0	0	0	0	0	0	0	0	0	0	0	0	0	0	0	3	0	0	0	0
YMR074C	YMR074C	0	0	0	0	0	0	0	3	0	0	0	0	0	0	3	0	3	0	0	0	0	0	0	0	0	3	0	0	0	3	0	0	0	0	0	0	0	3	3	0	0	0	0	0	0	0	0	0
YPK2	YMR104C	0	0	0	0	0	3	0	0	0	0	0	0	3	3	0	0	0	0	0	0	0	0	0	3	0	0	0	0	0	0	0	0	0	0	0	0	0	0	0	0	0	0	0	0	0	3	0	0
GID8	YMR135C	0	0	0	0	-3	0	0	0	0	0	0	0	0	0	0	0	0	0	0	0	0	0	0	0	0	0	0	0	0	0	0	0	0	0	0	0	0	0	0	0	0	0	0	3	0	0	0	0
RCO1	YMR075W	0	0	0	0	-3	0	0	0	0	0	0	0	0	0	0	0	0	0	0	0	0	0	0	0	0	0	0	0	0	0	0	0	0	0	0	0	0	0	0	0	0	0	0	0	0	0	0	0
YKU80	YMR106C	0	0	3	0	0	0	0	0	0	0	0	0	0	0	0	0	0	0	0	0	0	0	0	0	0	0	0	0	0	0	0	0	0	0	0	0	0	0	0	0	0	0	0	0	0	3	0	0
GAT2	YMR136W	0	0	0	0	0	3	0	0	0	0	0	0	3	0	0	0	0	0	0	0	0	0	0	1	0	0	0	0	0	0	0	0	0	3	0	0	0	0	0	0	0	0	0	3	0	0	0	0
NOP15	YNL110C	0.1	0	0	0	0	0	0	0.1	0	0	0	0	0	0	0.1	0	0.1	0	0	0	0	0	-0.1	0	0	0.1	0	0	0	0.1	0	0	0	0	0	0	0	0	0.1	0	0	0	0	0	0	0	0	0
MEP2	YNL142W	0	0	0	0	0	0	0	0	0	0	0	0	0	0	0	0	0	0	0	0	0	0	0	0	0	0	0	0	0	0	0	0	3	0	0	0	0	0	0	0	3	0	0	3	0	0	0	0
YNL174W	YNL174W	0	0	0	0	0	0	0	0	0	0	0	0	-3	0	0	0	0	0	0	0	0	0	-1	0	0	0	0	0	-3	0	0	0	0	0	0	0	0	0	0	0	0	0	0	0	0	0	0	0
DBP2	YNL112W	0	0	0	0	0	0	0	0	0	0	0	0	0	0	0	0	0	0	0	0	0	0	-3	0	0	0	0	0	-3	0	0	0	0	0	0	0	0	0	0	0	-3	0	0	0	0	0	0	0
YNL144C	YNL144C	0	0	0	0	0	0	0	0	0	0	0	0	0	0	0	0	0	0	0	0	0	0	0	0	0	0	0	0	0	0	0	0	0	0	0	0	0	0	0	0	0	0	0	0	0	0	0	0
YNL176C	YNL176C	0	-3	0	0	0	0	0	0	0	0	0	0	0	0	-3	0	-3	0	0	0	0	0	0	0	0	-3	0	0	0	-3	0	0	0	0	0	-3	0	0	-3	0	0	0	0	0	0	0	0	0
YNL114C	YNL114C	0	0	0	0	0	0	0	0	0	0	0	0	0	0	3	0	3	0	0	0	0	0	0	0	0	3	0	0	0	0	0	0	0	0	0	0	0	0	3	0	0	0	0	0	0	0	0	0
YNL146W	YNL146W	-3	3	0	0	0	0	0	3	0	0	0	3	0	0	1	0	3	0	0	0	0	0	0	0	0	3	0	3	0	3	0	0	0	0	0	3	0	3	3	0	-3	0	0	0	0	0	0	0
RPS3	YNL178W	0	0	0	0	0	0	0	0	0	0	0	0	0	0	1	0	3	0	0	0	0	0	0	0	0	3	0	0	-3	0	0	0	0	0	0	0	0	0	0	0	0	0	0	0	0	0	0	0
DMA2	YNL116W	0	-3	0	0	0	-3	0	0	0	0	0	0	-3	0	0	0	-3	0	0	0	0	0	0	-3	0	-3	-3	0	0	0	0	0	0	0	0	0	-3	0	-3	0	0	-3	0	0	-3	-3	-3	0
ALF1	YNL148C	0	0	0	0	0	0	0	0	0	0	0	0	0	3	0	0	0	0	0	0	0	0	0	0	0	0	0	0	0	0	0	0	0	0	0	0	0	0	0	0	0	0	0	0	0	0	0	0
RHO5	YNL180C	0	0	0	-3	-3	-3	0	0	0	-3	0	0	-3	-3	0	0	0	0	0	0	0	0	0	0	0	0	0	0	0	0	0	0	0	0	0	0	0	0	0	0	0	0	0	0	0	0	0	0
YOL073C	YOL073C	0	0	0	0	0	0	0	0	0	0	0	0	0	0	0	0	0	0	0	0	0	0	0	0	0	-3	0	0	0	0	0	0	0	0	0	0	0	0	-3	0	0	0	0	0	0	0	0	0
YOL103W.B	YOL103W-B	-3	0	0	3	0	0	0	0	0	0	-3	0	0	0	0	0	0	0	0	0	0	0	0	0	0	0	0	0	0	0	0	-3	0	0	0	0	0	0	0	0	0	0	0	-3	0	0	-3	0
MED7	YOL135C	0	0	0	0	0	0	0	0	0	0	0	0	0	0	0	0	0	0	0	0	0	0	0	0	0	0	0	0	0	0	0	0	0	0	0	0	0	0	0	0	0	0	0	0	0	0	0	0
MDM20	YOL076W	0	-3	0	0	0	-3	0	0	0	0	0	0	0	0	0	0	0	0	0	0	0	0	-3	0	0	0	0	0	0	0	-3	0	0	0	0	0	0	0	0	0	0	0	0	0	0	-3	-3	-3
WSC3	YOL105C	0	0	-3	0	0	-3	0	0	0	0	-3	0	0	0	0	0	-3	0	0	0	0	0	0	-3	0	-3	-3	0	0	0	0	0	0	0	0	0	0	0	0	0	-3	0	0	-3	0	-3	0	0
BSC6	YOL137W	0	0	0	0	0	0	0	0	0	0	0	0	0	0	0	0	0	0	0	0	0	0	0	0	0	-3	0	0	0	0	0	0	0	0	0	0	0	0	0	0	0	0	0	0	0	0	0	0
YOL077W.A	YOL077W-A	0	3	0	0	0	3	0	3	0	0	3	0	0	0	3	0	3	0	0	3	0	0	0	0	0	3	0	0	0	3	0	0	0	0	0	0	0	3	3	0	0	0	0	0	3	3	0	0
YOL107W	YOL107W	0	0	3	0	0	0	0	0	0	0	0	0	0	0	0	0	0	0	0	0	0	0	0	0	0	0	0	0	0	0	0	0	0	0	0	0	0	0	0	0	0	3	1	0	0	0	0	0
CDC33	YOL139C	0	0	0	0	0	0	0	0	0	0	0	0	0	0	0	-3	0	0	0	0	0	0	-3	0	0	0	0	0	-3	0	0	0	0	0	0	0	0	0	0	0	0	0	0	-3	0	0	0	0
YOL079W	YOL079W	3	0	0	0	0	0	0	0	0	0	0	0	0	0	0	0	0	0	0	0	0	0	0	0	0	0	0	0	-3	0	0	0	0	0	0	0	0	0	0	0	0	0	0	0	0	0	0	0
ZEO1	YOL109W	0	3	0	0	0	0	0	3	0	0	0	0	0	0	1	-3	3	0	0	0	0	0	0	0	0	3	0	0	-3	1	0	0	0	0	0	0	0	0	3	0	-1	0	0	-3	0	0	0	0
PPM2	YOL141W	3	0	0	0	0	0	0	0	0	0	0	0	0	0	0	0	0	0	0	0	0	0	0	0	0	0	0	0	0	0	0	0	0	0	0	0	0	0	0	0	-3	0	0	0	0	0	0	0
HUA2	YOR284W	0	0	0	0	0	0	0	0	0	0	0	0	0	0	0	0	0	0	0	0	0	0	0	0	0	0	0	0	0	0	0	0	0	0	0	0	0	0	0	0	0	0	0	0	0	0	0	0
YOR314W	YOR314W	0	0	0	0	0	0	0	0	0	0	0	0	0	0	0	0	0	0	0	0	0	0	0	0	0	0	0	0	0	0	0	0	0	0	0	0	0	0	0	0	0	0	0	0	0	0	0	0
TYE7	YOR344C	0	0	0	0	0	0	-3	0	0	0	0	0	1	0	0	-3	0	0	0	0	0	0	-3	0	0	0	0	0	1	0	0	0	0	0	0	0	0	0	0	0	0	0	0	-3	0	0	0	0
YOR286W	YOR286W	0	0	0	0	0	0	0	0	0	0	0	0	0	0	0.1	0	0.1	0	0	0	0	0	0	0	0	0	0	0	0	0	0	0	0	0	0	0	0	0	0	0	0	0	0	-0.1	0	0	0	0
COT1	YOR316C	0	-3	0	1	0	0	0	0	0	0	0	0	0	0	0	0	0	0	0	0	0	0	0	0	0	-3	0	0	0	3	0	0	0	0	-3	0	0	0	0	0	0	0	0	0	-3	0	0	0
REV1	YOR346W	0	0	0	0	0	0	0	0	0	0	0	0	0	0	0	0	0	0	0	0	0	0	0	0	0	0	0	0	0	0	0	0	0	0	0	0	0	0	0	0	0	0	0	0	0	0	0	0
MPD1	YOR288C	0	0	0	0	0	0	0	0	0	0	0	0	3	0	0	0	0	0	0	0	0	0	0	0	0	0	0	3	0	0	0	0	0	0	0	0	0	0	0	0	3	0	0	0	0	3	0	0
YOR318C	YOR318C	0	0	0	0	0	0	0	0	0	0	0	0	0	0	0	0	0	0	0	0	0	0	0	0	0	0	0	0	3	0	0	0	0	0	0	0	0	0	0	0	0	3	0	0	0	0	0	0
PUT4	YOR348C	0	0	0	0	0	0	0	0	0	0	0	0	0	0	0	0	0	0	0	0	0	0	0	0	0	0	0	0	0	0	0	0	0	0	3	0	0	0	0	0	0	0	0	3	0	0	0	0
SNF2	YOR290C	0	0	0	0	0	0	0	0	0	0	0	0	0	0	0	0	0	0	0	0	0	0	-3	0	0	0	0	0	0	0	0	0	0	0	0	0	0	0	0	0	0	0	0	0	0	0	0	0
GNT1	YOR320C	0	0	0	0	0	0	0	0	0	0	0	0	0	0	0	0	0	0	0	0	0	0	0	0	0	0	0	0	-0.1	0	0	0	0	0	-0.1	0	-0.1	0	0	0	0	0	0	0	0	-0.1	-0.1	0
MNE1	YOR350C	0	0	0	0	0	0	0	0	0	0	0	0	0	0	0	0	0	0	0	0	0	0	0	0	0	0	0	0	0	0	0	0	0	0	0	0	0	0	0	0	0	0	0	0	0	0	0	0
DIP5	YPL265W	0	0	0	0	0	0	0	0	0	0	0	0	0	0	0	0	0	0	0	0	0	0	0	0	0	0	0	0	0	-1	0	0	0	0	0	0	0	0	0	0	3	0	0	0	0	0	0	0
YPR013C	YPR013C	0	0	0	0	-3	0	0	-3	-3	0	-1	0	0	0	-1	0	-1	0	0	0	0	0	0	0	0	-3	0	0	0	-3	0	0	0	0	0	-3	0	-1	-3	0	-3	0	0	3	0	0	0	0
YPR045C	YPR045C	1	0	0	0	0	0	0	0	0	0	0	0	0	0	0	0	0	0	0	0	0	0	0	0	0	0	0	0	0	0	0	0	0	0	0	0	0	0	0	0	0	0	0	0	0	0	0	0
ACM1	YPL267W	0	0	0	0	0	0	0	0	0	0	0	0	-3	0	0	0	0	0	0	0	0	0	0	0	0	0	0	0	0	0	0	0	0	0	0	0	0	0	0	0	0	0	0	0	0	0	0	0
YPR015C	YPR015C	0	0	0	0	0	0	0	0	0	0	0	0	0	0	0	0	0	0	0	0	0	0	0	0	0	0	0	0	0	3	0	0	0	0	0	3	0	0	0	0	0	0	0	3	0	0	0	0
MSF1	YPR047W	0	0	3	0	0	0	0	0	0	0	0	0	0	0	0	0	0	0	0	0	0	0	0	0	0	0	0	0	0	0	0	0	0	0	0	0	0	0	0	0	3	0	0	0	0	0	0	0
KAR9	YPL269W	0	0	0	0	0	0	0	0	0	0	0	0	0	0	0	0	0	0	0	0	0	0	0	0	0	0	0	0	0	0	0	0	0	0	0	0	-3	0	0	0	0	0	0	0	0	0	0	0
DSS4	YPR017C	0	0	0	0	0	0	0	0	0	0	0	0	-3	0	0	0	3	0	0	3	0	0	0	0	0	3	0	0	0	3	0	0	0	0	0	0	0	0	3	0	0	0	0	0	0	0	0	3
ATG11	YPR049C	0	0	0	0	0	0	0	0	0	0	0	0	0	0	0	0	0	0	0	0	0	0	0	0	0	0	0	0	0	0	0	0	0	0	0	0	0	0	0	0	0	0	0	0	0	0	0	0
ATP15	YPL271W	0	3	0	0	0	3	0	3	0	0	3	0	0	0	3	0	3	0	0	3	0	0	0	0	0	3	0	3	0	0	0	0	0	0	0	0	0	0	3	0	0	0	0	0	0	3	0	0
MCM4	YPR019W	3	0	0	0	0	0	0	0	0	0	0	0	0	0	0	0	0	0	0	0	0	0	0	0	0	0	0	0	0	0	0	0	0	0	0	0	0	0	0	0	0	0	0	0	0	0	0	0
MAK3	YPR051W	0	0	0	0	0	0	0	0	0	0	0	0	0	0	3	0	3	0	0	3	0	0	0	0	0	3	0	0	0	0	0	0	0	0	0	0	0	0	0	0	0	0	0	0	0	0	0	0
PSP2	YML017W	0	0	0	0	0	0	0	0	0	0	0	0	0	0	0	0	0	0	0	0	0	0	0	0	0	0	0	0	0	0	0	0	0	0	0	0	0	0	0	0	0	0	0	0	0	0	0	0
YNL295W	YNL295W	0	0	0	0	0	0	0	0	3	0	0	0	0	0	0	0	0	0	0	0	0	0	0	0	0	0	0	0	0	0	0	0	0	0	0	0	0	0	0	0	0	0	0	0	0	0	0	0
SEC16	YPL085W	0	0	0	0	0	0	0	0	0	0	0	0	0	0	0	0	0	0	0	0	0	0	0	0	0	0	0	0	3	0	0	0	0	0	0	0	0	0	0	0	0	0	0	0	0	0	0	0
ATG21	YPL100W	0	0	0	0	0	0	0	0	0	0	0	0	0	0	0	0	0	0	0	0	0	0	0	0	0	0	0	0	0	0	0	0	0	0	0	0	0	0	0	0	0	0	0	0	0	0	0	0
MEI5	YPL121C	0	0	0	0	0	0	0	0	0	0	0	0	0	0	0	0	0	0	0	0	0	0	0	0	0	0	0	0	0	0	0	0	0	0	0	0	0	0	0	0	0	0	0	0	0	0	0	0
NRD1	YNL251C	0	0	0	0	0	0	0	0	0	0	0	0	0	0	-3	0	-3	0	0	0	0	0	0	0	0	-3	0	0	-3	-3	0	0	0	0	0	-3	0	0	-3	0	0	0	0	0	0	0	0	0
ERG24	YNL280C	0	0	0	0	0	0	0	-3	0	0	0	0	0	0	0	0	0	0	0	-1	0	0	0	0	0	0	0	0	0	0	0	0	0	0	0	0	0	0	0	0	0	0	0	0	0	0	0	0
TCB1	YOR086C	0	0	0	-3	0	0	0	0	0	0	0	0	0	0	0	3	0	0	0	0	0	0	0	0	0	0	0	0	0	0	0	-3	0	0	0	0	0	0	0	0	0	0	0	3	0	0	-3	0
MGM1	YOR211C	0	0	0	0	0	0	0	0	0	0	0	0	0	0	0	0	0	0	0	0	0	0	0	0	0	0	0	0	0	0	0	0	0	0	0	0	0	0	0	0	0	0	0	0	0	0	0	0
RLM1	YPL089C	0	0	0	0	0	0	0	-3	0	0	-1	0	0	0	0	-3	0	0	-3	-3	-3	0	-3	0	0	0	0	-3	-3	-3	0	0	0	0	0	0	0	0	-3	0	0	0	0	-3	0	0	0	0
KIP2	YPL155C	0	0	0	0	0	0	0	0	0	0	0	0	0	0	0	0	0	0	0	0	0	0	0	0	0	0	0	0	0	0	0	0	0	0	0	0	0	0	0	0	0	0	0	0	0	0	0	0
RRP9	YPR137W	0	0	0	0	0	0	0	0	0	0	0	0	0	0	0	0	0	0	0	0	0	0	-3	0	0	0	0	0	0	0	0	0	0	0	0	0	0	0	0	0	0	0	0	0	0	0	0	0
DFG5	YMR238W	0	0	0	0	0	0	-3	0	0	0	0	0	0	0	0	0	0	0	0	0	0	0	0	0	0	0	0	0	-3	0	0	0	0	-3	0	0	0	0	0	-3	0	0	0	0	0	0	0	0
SEC21	YNL287W	0	0	0	-3	-3	0	0	0	0	0	-3	0	0	0	0	0	-3	0	0	0	0	0	0	0	0	-3	0	0	0	0	0	0	0	0	0	0	0	0	0	0	0	0	0	0	0	0	0	0
WHI5	YOR083W	0	0	0	0	0	0	0	0	0	0	0	0	0	0	0	0	0	0	0	0	0	0	0	0	0	0	0	0	0	0	0	0	0	0	0	0	0	0	0	0	0	0	0	0	0	0	0	0
YAR060C	YAR060C	0	0	0	0	0	0	0	0	0	0	0	0	0	0	0	0	0	0	0	0	0	0	0	0	0	0	0	0	0	0	0	0	0	0	0	0	0	0	0	0	0	0	0	0	0	0	0	0
RFT1	YBL020W	0	0	0	0	0	0	0	0	0	0	0	0	0	0	0	0	0	0	0	0	0	0	0	0	0	0	0	0	0	0	0	0	0	0	0	0	0	0	0	0	0	0	0	0	0	0	0	0
YAR062W	YAR062W	0	0	0	0	0	0	-3	0	0	0	0	0	0	0	-3	0	-3	0	0	-3	0	0	0	0	0	-3	-3	0	0	0	0	0	0	0	0	-3	0	0	-3	0	0	0	0	0	0	0	0	0
PIM1	YBL022C	0	0	0	0	0	0	0	0	0	0	0	0	0	0	0	0	0	0	0	0	0	0	0	0	0	0	0	0	0	0	0	0	0	0	0	0	0	0	0	0	0	0	0	0	0	0	0	0
YBL054W	YBL054W	0	0	0	0	0	0	0	0	0	0	0	0	0	0	0	0	0	0	0	0	0	0	0	0	0	0	0	0	0	0	0	0	0	0	0	0	0	0	0	0	0	0	0	0	0	0	0	0
YAR066W	YAR066W	0	0	0	0	0	0	0	0	0	0	0	0	0	0	0	0	0	0	0	0	0	0	0	0	0	0	0	0	0	0	0	0	0	0	0	0	0	0	0	0	0	0	0	0	0	0	0	0
NCL1	YBL024W	3	0	0	0	0	-3	0	0	0	0	0	0	0	0	0	0	0	0	0	0	0	0	-3	0	0	0	0	0	0	0	-3	0	0	0	0	0	0	0	0	0	-3	0	0	0	0	0	0	0
PTC3	YBL056W	0	0	0	0	0	0	0	0	0	0	0	0	0	0	0	0	0	0	0	0	0	0	0	0	0	0	0	0	0	0	0	0	0	0	0	0	0	0	0	0	-3	0	0	0	0	0	0	0
YAR069C	YAR069C	0	0	0	0	0	0	0	0	0	0	0	0	0	0	0	0	0	0	0	0	0	0	0	0	0	0	0	0	0	0	0	0	0	0	0	0	0	0	0	0	0	0	0	0	0	0	0	0
LSM2	YBL026W	3	3	0	0	0	0	0	3	0	0	0	0	0	0	3	-3	3	0	-3	0	0	0	0	0	0	3	0	0	0	0	0	0	0	0	0	0	0	0	3	0	-3	0	0	0	0	0	0	0
SHP1	YBL058W	3	0	0	-1	-3	0	0	0	0	0	0	0	-3	0	0	0	0	0	0	0	0	0	0	0	0	0	0	0	-3	0	0	0	0	0	0	0	0	0	0	0	0	0	0	0	0	0	0	0
SPO23	YBR250W	0	0	0	0	0	0	0	0	0	0	0	0	0	0	0	0	0	0	0	0	0	0	0	0	0	0	0	0	0	0	0	0	0	0	0	0	0	0	0	0	3	0	0	0	0	0	0	0
MRPL27	YBR282W	3	0	0	0	0	0	0	0	0	0	0	0	0	0	3	0	3	0	0	0	0	0	0	0	0	3	0	0	0	0	0	0	0	0	0	0	0	0	3	0	3	0	0	0	0	0	0	0
BUD3	YCL012W	0	0.1	0.1	0	0	0	0	0.1	0	0	0	0	0	0	0	0	0	0	0	0	0	0	0	0	0	0	0	0	0	0.1	0	0	0	0	0	0	0	0	0	0	0	0	0.1	0	0	0	0	0
DUT1	YBR252W	0.1	0	0	0	0	0	0	0	0	0	0	0	0	0	0.1	0	0.1	0	0	0.1	0	0	0	0	0	0.1	0	0.1	0	0	0	0.1	0	0	0	0	0	0	0.1	0	-0.1	0	0	0	0	0	0	0
YBR284W	YBR284W	0	0	0	0	0	0	0	0	0	0	0	0	0	0	0	0	0	0	0	0	0	0	0	0	0	0	0	0	0	0	0	0	0	0	0	0	0	0	0	0	0	0	0	0	0	0	0	0
DCC1	YCL016C	0	0	0	0	0	0	0	0	0	0	0	0	0	0	0	0	0	0	0	0	0	0	0	0	0	0	0	0	0	0	0	0	0	0	0	0	0	0	0	0	0	0	0	0	0	0	0	0
TRS20	YBR254C	3	0	0	0	0	0	0	0	0	0	0	0	0	0	0	0	0	0	0	0	0	0	0	0	0	0	0	0	0	0	0	0	0	0	0	0	0	0	0	0	0	0	0	0	0	0	0	0
APE3	YBR286W	0	0	0	0	0	0	0	0	0	0	0	0	0	0	0	0	0	0	0	0	0	0	0	0	0	-3	0	0	0	0	0	0	0	0	0	0	0	0	0	0	-3	0	0	0	0	0	0	0
LEU2	YCL018W	0	-3	0	0	0	0	0	-3	0	0	0	-3	0	0	-3	0	-3	0	0	0	0	0	0	0	0	-3	0	-1	0	-3	0	0	0	0	0	-3	0	0	-3	0	0	0	0	0	0	0	0	0
RIB5	YBR256C	3	0	0	0	0	0	0	3	0	0	0	0	0	0	3	0	3	0	0	0	0	0	0	0	0	3	0	0	0	3	0	0	0	0	0	3	0	0	0	0	3	0	0	0	0	0	0	0
APM3	YBR288C	0	0	-3	0	0	0	0	0	0	0	0	0	0	0	0	-3	0	0	0	0	0	0	0	0	0	0	0	0	-3	0	0	0	0	0	0	0	0	-3	0	0	0	0	0	0	-3	0	0	0
YCL020W	YCL020W	0	0	0	0	0	0	0	0	0	0	-0.1	0	0	0	0	0	0	0	0	0	0	0	0	0	0	0	0	0	0.1	0	0	-0.1	0	0	0	0	0	0	0	0	-0.1	0	0	-0.1	0	0	0	0
CLB3	YDL155W	0	0	0	0	0	0	0	0	0	0	0	0	0	0	0	0	0	0	0	-1	0	0	0	0	0	0	0	0	0	0	0	0	0	0	0	0	0	0	0	0	0	0	0	0	0	0	0	0
YDL187C	YDL187C	0	0	0	0	0	0	0	0	0	0	0	0	0	0	0	0	0	0	0	-3	0	0	0	0	0	0	0	0	0	0	0	0	0	0	0	0	3	0	0	0	0	0	0	0	0	0	0	0
DTD1	YDL219W	0	0	0	0	0	0	0	0	0	0	0	0	0	0	0	0	0	0	0	-3	0	0	0	0	0	0	0	0	0	0	0	0	0	0	0	0	0	-3	0	0	0	0	0	0	0	0	0	0
YDL157C	YDL157C	0	0	0	0	0	0	0	0	0	0	0	0	0	0	0	0	0	0	0	0	0	0	0	0	0	0	0	0	0	0	0	0	0	0	0	0	0	0	0	0	0	0	0	0	0	0	0	0
YDL221W	YDL221W	0	0	0	0	0	0	0	0	0	0	0	0	0	0	0	0	0	0	0	-3	0	0	0	0	0	0	0	0	0	0	0	0	0	0	0	0	0	0	0	0	0	0	0	0	0	0	0	0
STE7	YDL159W	0	0	0	0	0	0	0	0	0	0	0	0	0	0	0	0	0	0	0	-3	0	0	0	0	0	0	0	0	0	0	0	0	0	0	0	0	0	0	0	0	0	0	0	0	0	0	0	0
RPL35A	YDL191W	0	3	0	0	0	0	0	3	0	0	0	0	0	0	1	0	3	0	0	0	0	0	0	0	0	3	0	3	0	3	0	0	0	0	0	0	0	0	3	0	-3	0	0	0	0	0	0	0
HBT1	YDL223C	0	0	0	0	0	0	0	0	0	0	0	0	0	0	0	0	0	0	0	0	0	0	0	0	0	0	0	0	0	0	0	0	0	0	0	0	0	0	0	0	0	0	0	0	0	0	0	0
ENT1	YDL161W	0	0	0	0	0	0	0	0	0	0	0	0	0	0	0	0	3	0	0	0	0	0	0	0	0	0	0	0	0	0	0	0	0	0	0	0	0	0	0	0	0	0	0	0	0	0	0	0
NUS1	YDL193W	0	0	0	-1	0	0	0	0	0	0	0	0	-3	0	0	0	0	0	0	0	0	0	0	0	0	0	0	-3	0	0	0	0	0	0	0	0	0	0	0	0	0	0	0	0	0	0	0	0
SHS1	YDL225W	0	0	0	0	0	0	0	0	0	0	0	0	0	0	0	0	0	0	0	0	0	0	0	0	0	0	0	0	0	0	0	0	0	0	0	0	0	0	0	0	0	0	0	0	0	0	0	0
BSC2	YDR275W	0	0	0	3	0	-3	0	0	0	0	0	0	0	0	0	0	0	0	0	0	0	0	0	0	0	0	0	0	0	0	0	0	0	0	0	0	0	0	0	0	-1	0	0	0	0	0	0	0
YDR307W	YDR307W	0	0	0	0	0	0	0	0	0	0	0	0	0	0	0	0	0	0	0	0	0	0	0	0	0	0	0	0	0	0	0	0	0	0	0	0	0	0	0	0	0	0	0	0	0	0	0	0
YDR336W	YDR336W	0	0	0	0	0	0	0	0	0	0	0	0	0	0	0	0	0	0	0	0	0	0	0	0	0	0	0	0	0	0	0	0	0	0	0	0	0	0	0	0	0	0	0	0	0	0	0	0
MTH1	YDR277C	0	0	0	0	0	0	0	0	0	0	0	0	0	0	0	0	0	0	0	0	0	0	0	0	0	0	0	0	0	0	0	0	0	0	0	0	0	0	0	0	0	0	0	3	0	0	0	0
GIC2	YDR309C	-3	0	0	0	0	0	0	0	-1	0	0	0	0	0	0	0	-3	0	0	0	0	0	0	0	0	-3	0	0	0	0	0	0	0	0	0	0	0	0	-3	0	0	0	0	0	-3	-3	-3	0
YDR338C	YDR338C	0	-3	0	0	0	0	0	0	0	0	0	0	0	0	-1	0	-3	0	0	0	0	0	0	0	0	-3	0	0	0	-3	0	0	0	0	0	-3	0	0	0	0	0	0	0	0	0	0	0	0
RNH202	YDR279W	0	0	0	-3	0	-3	0	0	0	0	0	0	0	0	0	0	0	0	0	0	0	0	-3	0	-3	0	0	0	0	0	0	0	0	0	0	0	0	0	0	0	0	0	0	0	0	0	0	0
TFB1	YDR311W	0	0	0	0	0	0	0	0	0	0	0	0	0	0	0	0	0	0	0	0	0	0	0	0	0	0	0	0	0	0	0	0	0	0	0	0	0	0	0	0	0	0	0	0	0	0	0	0
YDR340W	YDR340W	-1	3	0	3	0	0	0	0	0	0	-3	0	0	0	0	0	3	0	0	0	0	0	0	0	0	3	0	0	0	0	0	0	0	0	0	0	0	0	0	0	0	0	0	-3	0	-3	0	0
PHM6	YDR281C	0	0	3	0	3	0	3	3	3	0	3	0	-3	0	3	0	3	3	3	3	0	3	3	3	0	3	3	3	3	-3	3	3	3	0	0	0	0	3	3	3	-3	3	0	-3	3	0	3	0
PIB1	YDR313C	-3	0	0	0	0	0	0	0	0	0	0	0	0	0	0	0	0	0	0	0	0	0	0	0	0	0	0	0	0	0	0	0	0	0	0	0	0	0	0	0	0	0	0	0	0	0	0	0
PRO3	YER023W	-3	0	0	0	0	0	0	0	0	0	0	0	0	0	0	0	0	0	0	0	0	0	0	0	0	0	0	0	0	0	0	0	0	0	0	0	0	0	0	0	0	0	0	0	0	0	0	0
HOM3	YER052C	-3	0	0	-3	0	0	0	0	0	0	0	0	0	0	-3	0	-3	0	0	0	0	0	0	0	0	-3	0	0	0	0	0	0	0	0	0	0	0	0	-3	0	-3	0	0	0	0	0	0	0
SER3	YER081W	0	0	0	0	0	0	0	0	0	0	0	0	0	3	0	0	0	0	0	0	0	0	0	0	0	0	0	0	0	0	0	0	0	0	0	0	0	0	0	0	0	0	0	0	0	0	0	0
GCD11	YER025W	0	0	0	0	0	-1	0	0	0	0	0	0	0	0	-3	0	-3	0	0	0	0	0	0	0	0	-3	0	0	-3	0	-3	0	0	0	0	-3	0	0	-3	0	-3	0	0	0	0	-3	0	0
GIP2	YER054C	0	0	0	0	0	0	0	0	0	0	0	0	0	0	0	0	-3	0	0	0	0	0	0	0	0	-3	0	0	0	0	0	0	0	0	0	0	0	0	0	0	0	0	0	0	0	0	0	0
GET2	YER083C	-0.1	0	0	0	0	0	0	0	0	0	0	0	0	0	0	0	-0.1	0	0	0	0	0	0	0	0	-0.1	0	0	0	0	0	0.1	0	0	0	0	0	0	0	0	0	0	0	0	0	0	0	0
GAL83	YER027C	-3	0	0	0	0	0	0	0	0	0	0	0	0	0	0	0	0	0	0	0	0	0	0	0	0	0	0	0	0	0	0	0	0	0	0	0	0	0	0	0	0	0	0	0	0	0	0	0
FCY2	YER056C	0	-3	0	0	0	0	0	0	0	0	0	0	0	0	-3	0	-3	0	0	0	0	0	0	0	0	-3	0	0	0	-3	0	0	0	0	0	0	0	0	0	0	-3	0	0	0	0	0	0	0
YER085C	YER085C	0	0	0	0	0	0	0	0	0	0	0	0	0	0	0	0	0	0	0	0	0	0	0	0	0	0	0	0	0	0	0	0	0	0	0	0	0	0	0	0	0	0	0	0	0	0	0	0
SMB1	YER029C	0	0	-3	0	-3	-3	0	0	0	0	-3	0	-3	-3	0	-3	0	-3	-3	0	0	-3	-3	0	-3	0	0	0	0	0	0	0	0	0	0	0	-3	0	0	0	0	0	0	-3	0	0	-3	-3
HMF1	YER057C	-3	0	0	0	0	3	0	0	0	0	3	0	-3	0	0	0	0	0	0	3	0	0	0	3	0	0	0	0	3	0	0	3	0	0	0	0	0	0	0	0	-3	0	0	0	0	3	0	0
YER087C.A	YER087C-A	0	0.1	0	0	0	0	0	0	0	0	0	0	0	0	0.1	0	0	0	0	0.1	0	0	0	0	0	0	0	0	0	0	0	0	0	0	0	0	0	0	0.1	0	0	0	0	0	0	0	0	0
RPB9	YGL070C	0	0	0	0	0	0	0	3	0	0	0	0	0	0	3	0	3	0	0	0	0	0	0	0	0	3	0	3	0	0	0	0	0	0	0	0	0	0	3	0	0	0	0	0	0	0	0	0
YGL102C	YGL102C	0	0	0	0	0	0	0	0	0	0	0	0	0	0	3	0	3	0	0	0	0	0	0	0	0	3	0	0	0	0	0	0	0	0	0	0	0	0	3	0	-3	0	0	0	0	0	0	0
PCL10	YGL134W	0	0	0	0	0	0	0	0	0	0	0	0	0	0	0	0	0	0	0	0	0	0	0	0	0	0	0	0	0	0	0	0	0	0	0	0	0	0	0	0	0	0	0	0	0	0	0	0
YGL072C	YGL072C	0	0	0	-1	0	0	0	0	0	0	0	0	0	0	0	0	0	-3	0	0	0	0	0	0	0	-3	0	0	0	0	0	0	0	0	0	0	0	0	0	0	0	0	0	0	0	0	0	0
VPS73	YGL104C	0	-3	0	0	0	0	0	0	0	0	0	0	0	0	0	0	0	0	0	0	0	0	0	0	0	-3	0	0	0	0	0	0	0	0	0	0	0	0	0	0	0	0	0	0	0	0	0	0
MRM2	YGL136C	0	0	0	-3	0	0	0	0	0	0	0	0	0	0	0	0	0	0	0	0	0	0	0	0	0	0	0	0	0	0	0	0	0	0	0	0	0	0	3	0	0	0	0	0	0	0	0	0
YGL074C	YGL074C	0	0	0	0	0	0	0	0	0	0	0	0	0	0	0	0	0	0	0	0	0	0	0	0	0	0	0	0	0	0	0	0	0	0	0	0	0	0	0	0	3	0	0	0	0	0	0	0
MLC1	YGL106W	-1	0	0	0	0	0	0	0	0	0	0	0	-3	0	0	0	0	0	0	0	0	0	0	0	0	0	0	0	0	0	0	0	0	0	0	0	0	0	0	0	0	0	0	0	0	0	0	0
YGL138C	YGL138C	0	0	0	0	0	0	0	0	0	0	0	0	0	0	0	0	0	0	0	0	0	0	0	0	0	0	0	0	0	0	0	0	0	0	0	0	0	0	0	0	0	0	0	0	0	0	0	0
RPL7A	YGL076C	0	0	0	-3	0	0	0	0	0	0	0	0	0	0	0	0	0	0	0	0	0	0	0	0	0	0	0	0	-3	0	0	0	0	0	0	0	0	0	0	0	0	0	0	0	0	0	0	0
YGL108C	YGL108C	0	0	0	0	0	0	0	0	0	0	0	0	0	0	0	0	0	0	0	-1	0	0	0	0	0	0	0	0	0	0	0	0	0	0	0	0	0	0	0	0	0	0	0	0	0	0	0	0
YGL140C	YGL140C	0	0	0	0	0	0	0	0	0	0	0	0	0	0	0	0	0	0	0	0	0	0	0	0	0	0	0	0	0	0	0	0	0	0	0	0	0	0	0	0	0	0	0	0	0	0	0	0
OKP1	YGR179C	0	0	0	0	0	0	0	0	0	0	0	0	0	0	0	0	0	0	0	0	0	0	0	0	0	0	0	0	0	0	0	0	0	0	0	0	0	0	0	0	0	0	0	0	0	0	0	0
ZPR1	YGR211W	-3	0	0	-3	0	-3	0	-3	0	0	0	0	-3	-3	-3	0	-3	0	-3	0	0	-3	0	0	0	-3	0	0	-3	-3	-3	-3	0	0	0	0	0	0	-3	0	-1	-3	0	0	0	-3	0	0
YGR243W	YGR243W	-3	0	0	0	0	0	0	0	0	0	0	0	0	0	0	0	0	0	0	0	0	0	0	0	0	0	0	0	0	0	0	0	0	3	0	0	0	0	0	0	0	0	0	0	0	0	0	0
TIM13	YGR181W	-3	0	0	0	0	0	0	0	0	0	3	0	0	0	3	0	3	0	0	3	0	0	0	0	0	3	0	0	0	3	0	0	0	0	0	0	0	0	3	0	0	0	0	0	0	0	0	0
RTA1	YGR213C	0	0	0	0	0	0	0	0	0	0	0	0	0	0	0	0	0	0	0	0	0	0	0	0	0	0	0	0	0	0	0	0	0	0	0	0	0	0	0	0	0	0	0	0	0	0	0	0
SDA1	YGR245C	0	0	0	0	0	0	0	0	0	0	0	0	0	0	0	0	0	0	0	0	0	0	0	0	0	0	0	0	0	0	0	0	0	0	0	0	0	0	0	0	0	0	0	0	0	0	0	0
QCR9	YGR183C	0	0	3	0	0	3	0	0	0	0	3	0	0	0	0	0	0	0	0	3	0	0	3	3	0	0	0	0	0	0	0	0	0	0	0	0	0	3	0	0	3	0	0	0	3	0	0	0
RSM27	YGR215W	0	0	0	0	0	0	0	0	0	0	0	0	0	0	3	0	3	0	0	0	0	0	0	0	0	3	0	0	0	0	0	0	0	0	0	0	0	0	3	0	0	0	0	0	0	0	0	0
CPD1	YGR247W	0	0	0	0	0	0	0	0	0	0	0	0	0	0	0	0	0	0	0	0	0	0	0	0	0	0	0	0	0	0	0	0	0	0	0	0	0	0	0	0	0	0	0	0	0	0	0	0
TYS1	YGR185C	-1	-3	0	0	0	0	0	-3	0	0	0	0	0	0	-3	0	-3	0	0	0	0	0	0	0	0	-3	0	0	0	-3	0	0	0	0	0	-3	0	0	-3	0	-3	0	0	0	0	0	0	0
CCH1	YGR217W	0	0	0	0	0	0	0	0	0	0	0	0	0	0	0	0	0	0	0	-3	0	0	0	0	0	0	0	0	0	0	0	0	0	0	0	0	0	0	0	0	0	0	0	0	0	0	0	0
MGA1	YGR249W	0	0	0	0	0	0	0	0	0	0	0	0	3	0	0	0	0	0	0	0	0	0	0	0	0	0	0	0	0	0	0	0	0	0	0	0	0	0	0	0	0	0	0	0	0	0	0	0
SCH9	YHR205W	0	0	0	0	0	0	0	0	0	0	0	0	0	0	0	0	0	0	0	0	0	0	0	0	0	0	0	0	0	0	0	0	0	0	0	0	0	0	0	0	0	0	0	0	0	0	0	0
MNT3	YIL014W	0	0	0	0	0	0	0	0	0	0	0	0	0	0	0	0	0	0	0	0	0	0	0	0	0	0	0	0	0	0	0	0	0	0	0	0	0	0	0	0	-3	0	0	0	0	0	0	0
PIG2	YIL045W	0	0	0	0	0	0	0	0	0	0	0	0	0	0	0	0	0	0	0	0	0	0	0	0	0	0	3	0	0	0	0	0	0	0	0	0	3	0	0	0	0	0	0	0	0	0	0	0
SET5	YHR207C	0	0	0	0	0	0	0	0	0	0	0	0	0	0	0	0	0	0	0	0	0	0	0	0	-3	0	0	0	0	0	0	0	0	0	0	0	0	0	0	0	0	0	0	0	0	0	0	0
BAR1	YIL015W	-3	3	0	-3	0	0	0	3	-3	0	0	3	0	0	3	0	3	0	0	0	0	0	0	0	0	3	0	3	0	3	0	0	0	0	0	3	-3	0	3	0	-3	0	0	0	0	-3	-3	0
SYG1	YIL047C	0	0	0	0	0	0	0	0	0	0	0	0	0	0	0	0	-3	0	0	0	0	0	0	0	0	-3	0	0	0	0	0	0	0	0	0	0	0	0	0	0	-3	0	0	0	0	0	0	0
CRG1	YHR209W	-3	0	0	0	0	0	0	0	0	0	0	0	3	0	0	0	0	0	0	0	0	0	0	0	0	0	0	-3	0	0	0	0	0	0	0	0	0	0	0	0	3	0	0	0	0	0	0	0
VID28	YIL017C	0	0	0	0	0	0	0	0	0	0	0	0	0	0	0	0	0	0	0	0	0	0	0	0	0	0	0	0	0	0	0	0	0	0	0	0	0	0	0	0	0.1	0	0	0	0	0	0	0
DFG10	YIL049W	-1	0	0	0	0	0	0	0	0	0	0	0	0	0	0	0	0	0	0	0	0	0	0	0	0	0	0	0	0	0	0	0	0	0	0	0	0	0	0	0	0	0	0	0	0	0	0	0
FLO5	YHR211W	0	0	0	0	0	0	0	0	0	0	0	0	0	0	0	0	-3	0	0	0	0	0	0	0	0	-3	0	0	3	0	0	0	0	0	0	0	0	0	0	0	0	0	0	3	0	-3	0	0
FAF1	YIL019W	0	0	0	0	0	0	0	3	0	0	0	0	-3	0	3	0	3	0	0	0	0	0	-3	0	0	3	0	0	-3	3	0	0	0	0	0	0	0	0	0	0	-3	0	0	0	0	0	0	0
MMF1	YIL051C	-3	0	0	-3	0	3	0	0	0	0	3	0	-3	-3	0	0	0	0	0	3	0	0	0	0	0	0	0	0	0	0	0	0	0	0	0	0	0	0	0	0	-3	0	0	0	0	0	0	0
YJL144W	YJL144W	0	3	0	0	0	3	0	0	0	0	0	0	0	0	0	0	0	0	0	0	0	0	0	3	0	0	0	0	0	3	0	0	0	0	0	0	0	0	0	0	0	0	0	0	0	0	0	0
SWI3	YJL176C	0	0	0	0	0	0	0	0	0	0	0	0	-3	0	0	0	0	0	0	0	0	0	0	0	0	0	0	0	0	0	0	0	0	0	0	0	0	0	0	0	-3	0	0	0	0	0	0	0
NUC1	YJL208C	0	0	0	0	0	-3	0	0	0	0	0	0	0	0	0	0	0	0	0	0	0	0	-3	0	0	0	0	0	-3	0	0	0	0	0	0	0	0	0	0	0	0	0	0	0	0	-3	0	0
IDS2	YJL146W	0	0	0	0	0	0	0	0	0	0	0	0	0	0	0	0	0	0	0	0	0	0	0	0	0	0	0	0	0	0	0	0	0	0	0	0	0	0	0	0	0	0	0	0	0	0	0	0
ATG27	YJL178C	0	0	0	0	0	0	0	0	0	0	0	0	0	0	3	0	3	0	0	0	0	0	0	0	0	3	0	0	0	0	0	0	0	0	0	0	0	0	0	0	0	0	0	0	0	0	0	0
PEX2	YJL210W	0	0	0	0	0	0	0	0	0	0	0	0	0	0	0	0	0	0	0	0	0	0	0	0	0	0	0	0	0	0	0	0	0	0	0	0	0	0	0	0	0	0	0	0	0	0	0	0
RPA34	YJL148W	0	0	0	0	0	0	0	0	0	0	0	0	-3	0	0	0	3	0	0	0	0	0	-3	0	0	3	0	0	0	0	0	0	0	0	0	0	0	0	3	0	-3	0	0	0	0	0	0	0
ATP12	YJL180C	-3	0	0	0	0	0	-3	0	0	0	0	0	0	0	0	0	0	0	0	0	0	0	0	0	0	0	0	0	0	0	0	0	0	0	0	0	0	0	0	0	0	0	0	0	0	0	0	0
OPT1	YJL212C	-3	-3	0	0	0	0	0	0	0	0	0	0	0	0	-3	0	0	0	0	0	0	0	0	0	0	0	0	0	0	-3	0	0	0	0	0	0	0	0	0	0	-3	0	0	0	0	0	0	0
YJL182C	YJL182C	0	0	0	0	0	0	0	0	0	0	0	0	0	0	0	0	0	0	0	0	0	0	0	0	0	0	0	0	0	0	0	0	0	0	0	0	0	0	0	0	0	0	0	0	0.1	0	0	0
HXT8	YJL214W	0	0	0	0	0	0	0	0	0	0	0	0	0	0	0	0	0	0	0	0	0	0	0	0	0	0	0	0	0	0	0	0	0	0	0	0	0	0	0	0	0	0	0	0	0	0	0	0
YKL136W	YKL136W	0	0	0	0	0	0	0	0	0	0	0	0	0	0	0	0	0	0	0	0	0	0	0	0	0	0	0	0	0	0	0	0	0	0	0	0	0	0	0	0	0	0	0	0	0	0	0	0
MRP49	YKL167C	-1	0	0	0	0	0	0	0	0	0	0	0	0	0	0	0	0	0	0	0	0	0	0	0	0	0	0	0	0	0	0	0	0	0	0	0	0	0	0	0	0	0	0	0	0	0	3	0
PTK1	YKL199C	0	0	0	0	0	0	0	0	0	0	0	0	0	0	0	0	-0.1	0	0	0	0	0	0	0	0	-0.1	0	0	0	0	0	0	0	0	0	0	0	0	0	0	0	0	0	0	0	0	0.1	0
MRPL31	YKL138C	0	0	0	0	0	0	0	0	0	0	0	0	0	0	0	0	0.1	0	0	0	0	0	0	0	0	0.1	0	0	0	0	0	0	0	0	0	0	0	0	0	0	0.1	0	0	0	0	0	0.1	0
YKL169C	YKL169C	-3	0	0	0	0	0	0	0	0	0	0	0	0	0	3	0	3	0	0	0	0	0	0	0	0	3	0	0	0	0	0	0	0	0	0	0	0	0	3	0	0	0	0	0	0	0	3	0
YKL202W	YKL202W	0	0	0	0	0	0	0	0	0	0	0	0	0	0	0	0	0	0	0	0	0	0	0	0	0	0	0	0	0	0	0	0	0	0	0	0	0	0	0	0	0	0	0	0	0	0	0	0
TGL1	YKL140W	-0.1	0	0	-0.1	0	0	0	0	0	0	-0.1	0	0	0	0	0	-0.1	0	0	0	0	-0.1	0	0	0	0	0	0	0	0	-0.1	0	0	0	0	0	0	0	0	0	0	0	0	0	0	0	0.1	0
YKL171W	YKL171W	-3	0	0	0	0	0	0	0	0	0	0	0	0	0	0	0	0	0	0	0	0	0	0	0	0	0	0	0	0	0	0	0	0	0	0	0	0	0	0	0	0	0	3	0	0	0	0	0
EAP1	YKL204W	0	0	0	0	0	0	0	0	0	0	0	0	0	0	0	0	0	0	0	0	0	0	0	0	0	0	0	0	0	0	0	0	0	0	0	0	0	0	0	0	0	0	0	0	0	0	0	0
MRP8	YKL142W	-3	0	0	0	-3	0	0	0	-3	-3	0	0	3	0	0	-3	3	0	0	0	0	0	0	0	0	0	0	0	0	0	0	0	0	0	0	0	0	0	0	0	0	0	0	0	0	0	3	0
SNU114	YKL173W	0	0	0	0	0	0	0	0	0	0	0	0	0	0	0	0	0	0	0	0	0	0	-3	0	0	0	0	0	0	0	0	0	0	0	0	0	0	0	0	0	-3	0	0	0	0	0	3	0
ADD66	YKL206C	0	0	0	-3	-3	0	0	0	0	-3	0	0	0	0	0	0	0	0	-3	0	0	0	0	0	0	0	0	0	-3	0	0	0	0	-3	0	0	0	0	0	0	0	0	0	-3	0	0	3	0
SRN2	YLR119W	0	0	0	0	-0.1	0	0	0	0	0	0	0	0.1	0	0	-0.1	0	0	-0.1	-0.1	0	0	-0.1	0	0	0	0	0	0	0	0	0	0	0	0	0	0	0	0	0	0.1	0	0	0	0	0	0	0
PCD1	YLR151C	0	0	0	0	0	0	0	0	0	0	0	0	0	0	0	0	0	0	0	0	0	0	0	0	0	0	0	0	0	0	0	0	0	0	0	0	0	0	0	0	0	0	0	0	0	0	0	0
VTA1	YLR181C	0	0	0	0	0	0	0	0	0	0	0	0	-0.1	0	0	0	0	0	0	0	0	0	0	0	0	0	0	0	-0.1	0	0	0	0	0	0	0	0	0	0	0	0	0	0.1	0	0	0	0	0
YPS3	YLR121C	0	0	0	-3	0	3	0	0	0	0	0	0	3	0	0	-3	-3	0	0	0	0	0	0	3	0	-3	0	0	0	0	0	0	0	0	0	0	0	0	-3	0	0	0	0	0	0	3	0	0
ACS2	YLR153C	0	-3	0	-3	0	0	0	0	0	0	0	0	0	0	-3	0	-3	0	0	0	0	0	0	0	0	-3	0	0	0	0	0	0	0	0	0	0	0	0	-3	0	-3	0	0	0	0	0	0	0
TOS4	YLR183C	0	0	0	-3	-3	-3	0	0	0	0	0	0	-3	0	0	0	0	-3	0	0	0	0	-3	0	-3	0	0	0	-3	0	0	-3	-3	0	-3	0	0	0	-3	0	-3	-3	0	0	-3	-3	0	0
YLR123C	YLR123C	0	0	0	0	0	0	0	0	0	0	0	0	0	0	0	0	0	0	0	0	0	0	0	0	0	0	0	0	0	0	0	0	0	0	0	0	0	0	0	0	3	0	0	0	0	0	0	0
ASP3-1	YLR155C	0	0	0	0	0	0	0	0	0	0	0	0	1	3	0	0	0	0	0	0	0	0	0	0	0	0	3	0	0	0	3	3	0	0	0	0	0	0	0	0	0	3	0	0	0	0	3	0
RPL37A	YLR185W	0	3	0	0	0	0	0	3	0	0	0	0	0	0	3	0	3	0	0	0	0	0	0	0	0	3	0	3	0	3	0	3	0	0	0	0	0	0	3	0	0	0	0	0	0	0	0	0
YLR125W	YLR125W	0	0	0	0	0	0	0	0	0	0	0	0	0	0	0	0	3	0	0	0	0	0	0	0	0	0	0	0	0	0	0	0	0	0	0	0	0	0	3	0	0	0	0	0	0	0	0	0
ASP3-2	YLR157C	-3	0	0	0	0	0	0	0	0	0	0	0	1	0	0	0	0	0	0	3	0	0	0	0	0	0	3	0	0	0	3	3	0	0	0	0	0	0	0	0	0	3	0	0	0	0	3	0
SKG3	YLR187W	0	0	0	0	0	0	0	0	0	0	0	0	0	0	0	0	-3	0	0	0	0	0	0	0	0	-3	0	0	0	0	0	0	0	0	0	0	0	0	0	0	0	0	0	0	0	0	0	0
APT1	YML022W	0	0	0	0	0	0	0	0	0	0	0.1	0	0	0	0	0	0	0	0	0.1	0	0	0	0	0	0	0	0	0	0	0	0.1	0	0	0	0	0	0	0	0.1	-0.1	0	0	0	0	0	0	0
YML053C	YML053C	0	0	0	0	0	0	0	0	0	0	0	0	0	0	0	0	0	0	0	0	0	0	0	0	0	0	0	-3	3	0	0	0	0	0	0	0	0	0	0	0	-3	0	0	0	0	0	0	0
YML082W	YML082W	0	0	0	0	0	0	0	0	0	0	0	0	-3	0	0	0	0	0	0	0	0	0	0	0	0	0	0	0	0	0	0	0	0	0	0	0	0	0	0	0	0	0	0	0	0	0	0	0
RPS17A	YML024W	0	0	0	0	0	0	0	0	0	0	0	0	0	0	3	0	3	0	0	3	0	0	0	0	0	3	0	0	0	0	0	0	0	0	0	0	0	0	3	0	-3	0	0	0	0	0	0	0
SPC2	YML055W	0	3	0	0	0	0	0	3	0	0	0	0	0	0	3	0	3	0	0	3	0	0	0	3	0	3	0	3	0	3	0	0	0	0	0	0	0	0	3	0	0	0	0	0	0	0	0	0
YML084W	YML084W	0	0.1	0	0	0	0.1	0	0	0	0	0.1	0	0	0	0.1	0	0	0	0	0	0	0	0	0	0	0.1	0	0	0	0	0	0.1	0	0	0	0	0	0.1	0.1	0	0	0	0	0	0	0	0	0
RPS18B	YML026C	0	0	0	0	0	0	0	0	0	0	0	0	0	0	3	0	3	0	0	0	0	0	0	0	0	3	0	0	-3	0	0	0	0	0	0	0	0	0	3	0	-3	0	0	0	0	0	0	0
CMP2	YML057W	0	0	0	0	0	0	0	-3	0	0	0	0	0	0	0	0	-3	0	0	0	0	0	0	3	0	-3	0	0	0	0	0	0	0	0	0	0	0	-3	-3	0	0	0	0	0	0	0	0	0
ALO1	YML086C	0	-3	-3	-3	0	0	0	0	0	0	0	0	0	0	-3	0	-3	0	0	0	0	0	0	0	0	-3	0	0	-3	0	0	0	0	0	0	0	0	-3	-3	0	0	0	0	0	0	0	-3	0
TSA1	YML028W	0	0	0	0	0	0	0	0	0	0	0	0	0	0	0	0	0	0	0	0	0	0	0	0	0	0	0	0	-3	0	0	0	0	0	0	0	0	0	0	0	0	0	0	0	0	0	0	0
SML1	YML058W	0	0	0	0	0	0	0	0	0	0	3	0	0	0	0	0	0	0	0	3	0	3	0	0	0	0	0	0	0	0	3	3	0	0	0	0	0	3	0	0	0	0	0	0	0	0	0	0
UFO1	YML088W	0	0	0	0	0	0	0	0	0	0	0	0	0	0	0	0	0	0	0	0	0	0	0	0	0	0	0	0	0	0	0	0	0	0	0	0	0	0	0	0	0	0	0	0	0	0	0	0
YMR251W.A	YMR251W-A	0	0	0	0	-3	0	0	0	0	0	0	0	3	0	0	0	0	0	0	0	0	0	0	0	0	0	0	0	3	3	0	0	0	0	0	3	0	0	0	0	1	0	0	0	0	0	-3	0
RIT1	YMR283C	0	-3	0	0	0	0	0	0	0	0	0	0	0	0	0	0	0	0	0	0	0	0	0	0	0	0	0	0	0	0	0	0	0	0	0	0	0	0	0	0	0	0	0	0	0	0	0	0
GLC8	YMR311C	0	0	0	0	-3	0	0	0	0	0	0	0	0	0	0	0	0	0	0	0	0	0	0	0	0	0	0	0	0	0	0	0	0	0	0	0	0	0	0	0	0	0	0	0	0	0	0	0
YMR253C	YMR253C	0	0	0	0	0	0	0	0	0	0	0	0	0	0	0	0	0	0	0	0	0	0	0	0	0	0	0	0	0	0	0	0	-3	0	0	3	0	0	0	0	0	0	0	0	0	0	0	0
NGL2	YMR285C	0	0	0	0	0	-0.1	0	0	0	0	0	0	0	0	0	0	0	0	0	0	0	0	-0.1	0	0	0	0	0	0	0	0	0	0	0	0	0	0	0	0	0	0.1	0	0	0	0	0	0	0
TGL3	YMR313C	0	0	0	0	0	0	0	0	0	0	0	0	0	0	0	0	0	0	0	0	0	0	0	0	0	0	0	0	0	0	0	0	0	0	0	0	0	0	0	0.1	0	0	0	0	0	0	0	0
GFD1	YMR255W	0	0	0	0	-3	0	0	0	0	0	0	0	0	0	0	0	3	0	0	0	0	0	0	0	-3	0	0	0	0	0	0	0	0	0	0	0	0	0	0	0	0	0	0	0	0	0	0	0
DSS1	YMR287C	0	0	0	0	0	0	0	0	0	0	0	0	0	0	0	0	0	0	0	0	0	0	0	0	0	0	0	1	0	0	0	0	0	0	0	0	0	0	0	0	0	0	0	0	0	0	0	0
YMR315W	YMR315W	-3	0	0	-3	0	3	0	0	0	0	0	0	3	0	0	0	0	0	0	0	0	0	0	3	0	-3	0	0	3	0	0	0	0	0	0	0	0	0	0	0	3	0	0	3	0	0	0	0
PET111	YMR257C	0	0	0	0	0	0	0	0	0	0	0	0	0	0	0	0	-3	0	0	0	0	0	0	0	0	0	0	0	0	0	0	0	0	0	0	0	0	0	0	0	3	0	0	0	0	0	0	0
ABZ2	YMR289W	0	0	0	0	0	0	0	0	0	0	0	0	0	0	0	0	0	-3	0	0	0	-3	-3	0	0	0	0	0	0	0	0	0	0	0	0	0	-3	0	0	0	0	0	0	0	0	0	0	0
YMR316C.B	YMR316C-B	0	0	0	3	0	0	0	0	0	0	0	0	0	0	0	0	0	0	0	0	0	0	0	0	0	0	0	0	0	0	0	0	0	0	0	0	0	0	0	0	0	0	0	0	0	0	0	0
YNL300W	YNL300W	0	0	0	-3	0	0	0	0	-1	-3	0	0	0	0	0	0	-3	0	0	0	0	0	0	0	0	-3	0	0	-3	-3	0	0	0	0	0	0	0	0	0	0	-3	0	0	0	0	0	0	0
THI12	YNL332W	0	0	0	0.1	0	0	0	0	0	0	0	0	0.1	0	0	0	0	0	0	0	0	0	0	0.1	0	0	0	0	0	0.1	0	0	0	0	0	0.1	0	0	0	0	0.1	0	0	0.1	0	0	0	0
YNR025C	YNR025C	0	0	0	0	0	0	0	0	0	0	0	0	0	0	0	0	0	0	0	0	0	0	0	0	0	0.1	0	0	0	0	0	0	0	0	0	0	0	0	0	0	0	0	0	0	0	0	0	0
RPS19B	YNL302C	0	0	0	0	0	0	0	0	0	0	0	0	0	0	3	0	3	0	0	3	0	0	0	0	0	3	0	0	0	0	0	0	0	0	0	0	0	0	3	0	-3	0	0	0	0	0	0	0
SNO2	YNL334C	0	0	0	3	0	0	0	0	0	0	0	0	0	0	0	0	0	0	0	0	0	0	0	0	0	0	0	0	0	3	0	0	0	0	0	0	0	0	0	0	0	0	0	0	0	0	0	0
BUD17	YNR027W	0	0	0	0	0	0	0	0	0	0	0	0	0	0	0	0	0	0	0	0	0	0	-3	0	0	0	0	0	-3	0	0	0	0	0	0	0	0	0	-3	0	0	0	0	-3	0	0	0	0
YPT11	YNL304W	0	0	0	0	0	0	0	0	0	0	0	0	0	0	0	0	0	0	0	0	0	0	0	0	0	0	0	0	0	0	0	0	0	0	0	0	0	0	0	0	0	0	0	0	0	0	0	0
COS1	YNL336W	-3	0	0	0	0	0	0	0	-3	0	0	0	3	0	0	0	0	0	0	0	0	0	0	3	0	-1	0	0	0	0	0	0	0	0	0	0	0	-3	0	0	0	0	0	3	0	0	0	0
YNR029C	YNR029C	0	0	0	0	0	0	0	0	0	0	0	0	0	0	0	0	0	0	0	0	0	0	-3	0	0	0	0	0	0	0	0	0	0	0	0	0	0	0	0	0	0	0	0	0	0	0	0	0
MRPS18	YNL306W	0	0	0	0	-3	0	0	0	0	-3	0	0	0	0	3	0	3	-3	0	0	0	0	-3	0	0	3	0	0	-3	0	0	0	0	-3	-3	0	0	0	3	0	0	0	0	0	0	0	0	0
YNL338W	YNL338W	3	0	0	0	0	0	0	0	0	0	0	0	0	0	0	0	0	0	0	0	0	0	0	0	0	0	0	0	0	0	0	0	0	0	0	0	0	0	0	0	0	0	0	3	0	0	0	0
SSK2	YNR031C	0	0	0	0	0	0	0	0	0	0	0	0	0	0	0	0	0	0	0	0	0	0	0	0	0	0	0	0	0	0	0	0	0	0	0	0	0	0	0	0	0	0	0	0	0	0	0	0
RPS7A	YOR096W	0	0	0	0	0	0	0	0	0	0	0	0	0	0	0	0	0	0	0	0	0	0	0	0	0	0	0	0	0	0	0	0	0	0	0	0	0	0	0	0	0	0	0	0	0	0	0	0
ADE2	YOR128C	0	0	0	0	0	0	0	0	0	0	0	0	0	0	0	0	0	0	0	0	0	0	0	0	0	0	0	0	0	0	0	0	0	0	0	0	0	0	0	0	0	0	0	0	0	0	0	0
PET123	YOR158W	0	0	0	0	0	0	0	0	0	0	0	0	0	0	0	0	0	0	0	0	0	0	0	0	0	0	0	0	0	0	0	0	0	0	0	0	0	0	0	0	0	0	3	0	0	0	0	0
NUP1	YOR098C	0	0	0	0	0	0	0	0	0	0	0	0	0	0	0	0	0	0	0	0	0	0	0	0	0	0	0	0	0	0	0	0	0	0	0	0	0	0	0	0	0	0	0	0	0	0	0	0
ORT1	YOR130C	0	0	0	0	0	0	0	0	0	0	0	0	0	0	0	0	0	0	0	0	0	0	0	0	0	0	0	0	0	0	0	0	0	0	0	0	0	0	0	0	0	0	0	0	0	0	0	0
MTR10	YOR160W	0	0	0	0	0	0	0	0	0	0	0	0	0	0	0	0	0	0	-0.1	0	0	0	0	0	0	0	0	0	0	0	0	0	0	-0.1	0	0	0	0	0	0	0	0	0	0	0	0	0	0
CRC1	YOR100C	0	0	0	0	0	0	0	0	0	0	0	0	0	0	0	0	0	0	0	0	0	0	0	0	0	0	0	0	0	0	0	0	0	0	0	0	0	0	0	0	0	0	0	0	0	0	0	0
VPS17	YOR132W	0	0	0	0	0	0	0	0	0	0	0	0	0	0	0	0	0	0	0	0	0	0	0	0	0	0	0	0	0	0	0	0	0	0	0	-0.1	0	0	0	0	0.1	0	0	0	0	0	0	0
YRR1	YOR162C	0	0	0	0	0	0	0	0	0	0	0	0	0	0	0	0	0	0	0	0	0	0	0	0	0	0	0	0	0	0	0	0	0	0	0	0	0	0	0	0	0	0	0	0	0	0	0	0
YOR102W	YOR102W	0	0	0	0	0	0	0	0	0	0	0	0	0	0	0	0	0	0	0	0	0	0	0	0	0	0	0	0	0	0	0	0	0	0	0	0	0	0	0	0	0	0	0	0	0	0	0	0
BAG7	YOR134W	0	0	0	0	0	0	0	0	0	0	0	0	0	0	0	0	0	0	0	0	0	0	0	0	0	0	0	0	0	0	0	0	0	0	0	0	0	0	0	0	0	0	0	0	0	0	0	0
YOR164C	YOR164C	0	0	0	0	0	0	-3	0	0	0	0	0	0	0	0	0	0	0	0	0	0	0	0	0	0	0	0	0	0	0	0	0	0	0	0	0	0	0	0	0	0	0	0	0	0	0	0	0
YPL077C	YPL077C	0	0	0	0	0	0	0.1	0	0	0	0	0	0	0	0	0	0	0	0	0	0	0	0	0.1	0	0	0	0	0	0	0	0	0.1	0	0	0	0	0	0	0	0	0	0	0	0	0	0	0
YPL109C	YPL109C	0	0	0	0	0	0	0	0	0	0	0	0	0	0	0	0	0	0	0	0	0	0	0	0	0	0	0	0	3	0	0	0	0	0	0	0	0	0	0	0	0	0	0	0	0	0	0	0
YPL141C	YPL141C	0	0	0	0	0	0	0	0	0	0	0	0	0	0	0	0	0	0	0	0	0	0	-1	0	0	0	0	0	0	0	0	0	0	0	0	0	0	0	0	0	0	0	0	0	0	0	0	0
RPL21B	YPL079W	0	0	0	-3	0	0	0	0	0	0	0	0	0	0	0	0	0	0	0	3	0	0	0	0	0	0	0	0	-3	0	0	0	0	0	0	0	0	0	0	0	-3	0	0	0	0	0	0	0
CAR1	YPL111W	0	0	0	0	0	-1	-1	0	0	0	0	0	0	0	0	0	0	0	0	0	0	0	0	0	0	0	0	0	0	1	0	0	0	0	0	0	0	0	0	0	3	0	0	0	0	0	0	0
RPL33A	YPL143W	0	3	0	0	0	0	0	0	0	0	0	0	0	0	3	0	3	0	0	3	0	0	0	0	0	3	0	0	-3	0	0	0	0	0	0	0	0	0	3	0	-3	0	0	0	0	0	0	0
RPS9A	YPL081W	0	0	0	-3	0	0	0	0	0	0	0	0	-3	0	0	0	0	0	0	3	0	0	0	0	0	0	0	0	-3	0	0	0	0	0	0	0	0	0	0	0	-3	0	0	0	0	0	0	0
YPL113C	YPL113C	0	0	0	0	0	0	0	0	0	0	0	0	0	0	0	0	0	0	0	0	0	0	0	0	0	0	0	0	0	0	0	0	0	0	0	0	0	0	0	0	0	0	0	0	0	0	0	0
KES1	YPL145C	-3	-3	0	0	0	0	0	0	0	0	0	0	0	0	-3	0	-3	0	0	0	0	0	0	0	0	-3	0	0	0	0	0	0	0	0	0	-3	0	0	-3	0	-3	0	0	0	0	0	0	0
SEN54	YPL083C	0	0	0	0	0	-0.1	0	0	0	0	0	0	0	0	0	0	0	0	0	0	0	0	-0.1	0	0	0	0	0	0	0	0	0	0	0	0	0	0	-0.1	0	0	0	0	0	0	0	0	0	0
BEM3	YPL115C	0	0	0	0	0	0	0	0	0	0	0	0	0	0	0	0	0	0	0	0	0	0	0	0	0	0	0	0	0	0	0	-3	0	0	0	0	0	0	0	0	0	0	0	0	0	0	0	0
PXA1	YPL147W	0	0	0	0	0	0	0	0	0	0	0	0	0	0	-3	0	-3	0	0	0	0	0	0	0	0	-3	0	0	0	0	0	0	0	0	0	-3	0	0	-3	0	0	0	0	0	0	0	0	0
MRP2	YPR166C	0	0	0	0	0	0	0	0	0	0	0	0	0	0	0	0	0	0	0	0	0	0	0	0	0	0	0	0	0	0	0	0	0	0	0	0	0	0	0	0	0	0	0	0	0	0	0	0
SGE1	YPR198W	0	0	0	0	0	0	0	0	0	0	0	0	0	0	-3	0	0	0	0	0	0	0	0	0	0	0	0	0	0	0	0	0	0	0	0	0	0	0	0	0	0	0	0	0	0	0	0	0
QCR2	YPR191W	0	0	0	0	0	0	0	0	0	0	0	0	0	0	0	0	0	0	0	0	0	0	0	0	0	0	0	0	0	0	0	0	0	-3	0	0	0	0	0	0	0	0	0	0	0	0	0	0
YPR202W	YPR202W	0	0	0	0	0	0	0	0	0	0	0	0	0	0	0	0	0	0	0	0	0	0	0	0	0	0	0	0	0	0	0	0	0	-3	0	0	0	0	0	0	0	0	0	0	0	0	0	0
MLC2	YPR188C	0	0	0	0	0	0	0	0	0	0	0	0	0	0	0	0	0	0	0	0	0	0	0	0	0	0	0	0	0	0	0	0	0	0	0	0	0	0	0	0	0	0	0.1	0	0	0	0	0
MXR1	YER042W	0	0	0	0	0	0	0	0	0	0	0	0	0	0	3	0	3	0	0	0	0	0	0	0	0	3	0	0	-3	0	0	0	0	0	0	0	0	0	3	0	-3	0	0	0	0	0	0	0
ICL1	YER065C	0	0	0	0	0	0	0	0	0	0	0	0	0	0	0	0	0	0	0	0	0	0	0	0	0	0	0	0	0	0	0	0	0	0	0	0	0	0	0	0	0	0	3	0	0	0	0	0
FLO8	YER109C	0	0	0	0	0	0	0	0	0	0	0	0	0	0	0	0	0	0	0	0	0	0	0	0	0	0	0	-3	0	0	0	0	0	0	0	0	0	0	0	0	0	0	0	0	0	0	0	0
YGL034C	YGL034C	0	0	0	0	0	0	0	0	0	0	0	0	0	0	0	0	0	0	0	0	0	0	0	0	0	0	0	0	0	0	0	0	0	0	0	0	0	0	0	0	0	0	0	0	0	0	0	0
MPT5	YGL178W	0	0	0	0	0	0	0	0	0	0	0	0	0	0	-3	0	0	0	0	0	0	0	0	0	0	0	0	0	0	0	0	0	0	0	0	0	0	0	0	0	0	0	0	0	0	0	0	0
PSD2	YGR170W	0	0	0	0	0	0	0	0	0	0	0	0	0	0	0	0	0	0	0	0	0	0	0	0	0	0	0	0	0	0	0	0	0	0	0	0	0	0	0	0	0	0	0	0	0	0	0	0
YRF1-3	YGR296W	0	0	0	0	0	0	-3	0	0	0	-3	0	0	0	-3	0	0	0	0	0	0	0	0	0	0	0	0	0	0	0	-3	-3	0	0	0	0	0	-3	-3	0	0	-3	0	0	0	-3	-3	-1
YIL055C	YIL055C	0	0	0	3	0	0	0	0	0	0	0	0	0	0	0	0	0	0	0	0	0	0	0	0	0	0	0	0	0	0	0	0	0	0	0	0	0	0	0	0	0	0	1	0	0	0	0	0
STH1	YIL126W	0	0	0	0	0	0	-3	0	0	0	0	0	0	0	0	0	0	0	0	-3	0	0	0	0	0	0	0	0	0	0	0	0	0	0	0	0	0	0	0	0	0	0	0	0	0	0	0	0
PAN1	YIR006C	0	0	0	0	0	0	0	0	0	0	0	0	0	0	0	0	0	0	0	0	0	0	0	0	0	0	0	0	3	0	0	0	0	0	0	0	0	0	0	0	0	0	0	0	0	0	0	0
KRE11	YGR166W	0	0	0	0	0	0	0	0	0	0	0	0	0	0	0	0	0	0	0	0	0	0	0	0	0	0	0	0	0	0	0	0	0	0	0	0	0	0	0	0	0	0	0	0	0	0	0	0
YHR192W	YHR192W	0	0	0	0	0	0	0	0	0	0	0	0	0	0	0	0	0	0	0	0	0	-3	0	0	0	0	0	0	0	0	0	0	0	0	0	0	0	0	0	0	0	0	0	0	0	0	0	0
YJL131C	YJL131C	0	0	0	0	0	0	0	0	0	0	0	0	0	0	0	0	0	0	0	0	0	0	0	-3	0	0	0	0	0	0	0	0	0	0	0	0	0	0	0	0	0	0	0	0	0	0	0	0
YBL091C.A	YBL091C-A	0	0	0	0	0	0	0	0	0	0	0	0	0	0	0	0	0	0	0	0	0	0	0	0	0	0.1	0	0	0	0	0	0	0	0	0	0	0	0	0.1	0	0	0	0	0	0	0	0	0
FLR1	YBR008C	0	0	0	0	0	0	0	0	0	0	0	0	0	0	0	0	0	0	0	0	0	0	0	0	0	0	0	0	0	0	0	0	0	0	0	0	0	0	0	0	0	0	0	0	0	0	0	0
CHS2	YBR038W	0	0	0	0	0	0	0	0	0	0	0	0	0	0	0	0	0	0	0	0	0	0	1	0	0	0	0	0	0	0	0	0	0	0	0	0	0	0	0	0	0	0	0	0	0	0	0	0
ROX3	YBL093C	0	0	0	3	0	0	0	0	0	0	0	0	0	0	0	0	0	0	0	0	0	0	0	0	0	0	0	0	0	0	0	0	0	0	0	0	0	0	0	0	0	0	3	0	0	0	0	0
HHT1	YBR010W	0	0	0	0	-3	0	0	0	0	0	0	0	0	-3	0	-3	3	0	-3	3	0	0	-1	0	0	3	0	0	0	0	0	0	0	0	0	0	0	1	3	0	-3	0	0	0	0	0	0	0
FIG1	YBR040W	0	0	0	0	0	0	0	0	0	0	0	0	0	0	0	0	0	0	0	0	0	0	0	0	0	0	0	0	0	0	0	0	0	0	0	0	0	0	0	0	0	0	0	0	0	0	0	0
YBL095W	YBL095W	0	0	0	0	0	0	0	0	0	0	0	0	0	0	0	0	0	0	0	0	0	0	0	0	0	0	0	0	0	0	0	0	0	0	0	0	0	0	0	0	0	0	0	0	0	0	0	0
YBR012C	YBR012C	-3	0	-3	3	0	-3	0	0	0	0	-3	0	0	0	0	0	0	0	0	-3	0	0	0	0	0	0	0	0	3	0	0	0	0	0	0	0	0	0	0	0	3	0	-3	-3	0	0	0	0
CST26	YBR042C	0	0	0	0	0	0	0	0	0	0	0	0	0	0	0	0	0	0	0	-3	0	0	0	0	0	0	0	0	0	0	0	0	0	0	0	0	0	0	0	0	0	-3	0	0	0	0	0	0
YBR012W.B	YBR012W-B	-3	0	0	3	0	0	0	0	0	0	-3	0	0	0	0	0	0	0	0	0	0	0	0	0	0	0	0	0	0	0	0	0	0	0	0	0	0	0	0	0	0	0	0	-3	0	0	0	0
TCM62	YBR044C	0	0	0	0	0	0	0	0	0	0	0	0	0	0	0	0	0	0	0	0	0	0	0	0	0	0	0	0	0	0	0	0	0	0	0	0	0	0	0	0	0	0	0	0	0	0	0	0
PRD1	YCL057W	0	0	0	0	0	0	0	0	0	0	0	0	0	0	0	0	0	0	0	0	0	0	0	-3	0	0	0	0	0	0	0	0	0	0	0	0	0	0	0	0	0	0	0	0	0	0	0	-3
SRD1	YCR018C	0	0	0	0	0	0	0	0	0	0	0	0	0	0	0	0	0	0	0	-3	0	0	0	0	0	0	0	0	0	0	0	0	0	0	0	0	0	0	0	0	0	0	0	0	0	0	0	0
IMG1	YCR046C	-3	0	0	0	0	0	0	0	0	0	0	0	0	0	0	0	0	0	0	0	0	0	0	0	0	0	0	0	0	0	0	0	0	0	0	0	0	0	0	0	3	0	0	0	0	0	0	0
KRR1	YCL059C	0	0	0	0	0	0	0	0	0	0	0	0	0	0	0	0	3	0	0	0	0	0	-1	0	0	3	0	0	0	0	0	0	0	0	0	0	0	0	0	0	-1	0	0	0	0	0	0	0
MAK32	YCR019W	0	0	0	0	0	0	-3	0	0	0	0	0	0	0	0	0	0	0	0	-3	0	0	0	0	0	0	0	0	0	0	0	0	0	0	0	0	0	0	0	0	0	-3	0	-3	0	0	0	0
ARE1	YCR048W	0	0	0	0	0	-3	0	0	0	0	-3	0	-3	0	-3	0	-3	0	0	-3	0	0	0	-3	0	-3	0	0	-3	0	0	0	0	0	0	0	0	-3	-3	0	0	-3	0	0	-3	0	0	0
YCR020C.A	YCR020C-A	0	0	0	0	0	0	0	0	0	0	0	0	0	0	0	0	0	0	0	-3	0	0	0	0	0	0	0	0	0	0	0	0	0	0	0	0	0	0	0	0	0	0	-3	0	0	0	0	0
YCR050C	YCR050C	0	0	-0.1	0	0	-0.1	-0.1	0	0	0	-0.1	0	-0.1	0	0	0	0	0	0	-0.1	0	0	0	-0.1	0	-0.1	0	0	0	0	0	0	0	0	0	0	0	-0.1	-0.1	0	0	-0.1	0	-0.1	-0.1	0	0	0
YCL065W	YCL065W	-3	-3	0	0	0	0	0	-1	0	0	-3	-3	0	0	-3	0	0	0	0	0	0	0	0	0	0	-1	0	-3	-3	-3	0	0	0	0	0	0	0	0	0	0	0	0	0	0	0	0	0	0
HSP30	YCR021C	-3	0	0	0	0	3	0	0	0	0	0	0	3	0	0	0	0	0	0	0	0	0	0	3	0	0	0	0	0	0	0	0	0	0	0	0	0	0	0	0	-1	0	0	0	0	3	0	0
RSC6	YCR052W	0	0	0	0	0	0	0	0	0	0	0	0	0	0	0	0	0	0	0	0	0	0	0	0	0	0	0	0	0	0	0	0	0	0	0	0	0	0	0	0	0	0	0	0	0	0	0	0
RPL4B	YDR012W	0	-3	0	0	0	0	0	0	0	0	0	0	0	0	-3	0	-3	0	0	3	0	0	0	0	0	-3	0	0	-3	-3	0	0	0	0	0	-3	0	0	-3	0	-3	0	0	0	0	0	0	0
IPT1	YDR072C	-3	0	0	0	-3	0	0	0	0	0	0	0	0	0	0	0	-3	0	0	0	0	0	0	0	0	-3	0	0	-3	0	0	0	0	-3	0	0	0	0	0	0	-3	0	0	0	0	0	0	0
RAD61	YDR014W	0	0	0	0	-3	0	0	0	0	0	0	0	0	0	0	0	0	0	0	0	0	0	0	0	0	0	0	0	0	0	0	0	0	0	0	0	0	0	0	0	0	0	0	0	0	0	0	0
YDR042C	YDR042C	0	0	0	0	0	0	0	0	0	0	0	0	0	0	0	0	0	0	0	0	0	0	0	0	0	0	0	0	0	0	0	0	0	0	0	0	0	0	0	0	0	0	0	0	0	0	0	0
TPS2	YDR074W	0	0	0	-3	0	3	0	0	0	0	0	0	3	0	0	0	0	0	0	0	0	0	0	3	0	-3	0	-3	0	0	0	-3	0	0	0	0	0	0	-3	0	0	0	0	0	0	0	0	0
DAD1	YDR016C	0	0	0	0	0	0	0	0	0	0	0	0	0	0	0	0	0	0	0	-0.1	0	0	0	0	0	0	0	0	0	0	0	0	0	0	0	0	0	0	0	0	0	0	0	0	0	0	0	0
HEM13	YDR044W	0	-3	0	0	0	0	0	-3	0	0	0	0	0	0	0	0	0	0	0	-3	0	0	0	0	0	0	0	-3	0	-3	0	0	0	-3	0	0	0	0	0	0	0	0	0	0	0	0	0	0
RAD55	YDR076W	0	0	0	0	0	0	0	0	0	0	0	0	0	0	0	0	0	0	0	-3	0	0	0	0	0	0	0	0	0	0	0	0	0	0	0	0	0	0	0	0	0	0	0	0	0	0	0	0
YDR018C	YDR018C	-3	0	0	0	0	0	0	0	0	0	0	0	0	0	0	0	0	0	0	-3	0	0	0	0	0	0	0	0	0	0	0	0	0	0	3	0	0	0	0	0	0	0	0	0	0	0	0	0
BAP3	YDR046C	0	0	0	0	0	0	0	-3	0	0	0	0	0	0	0	0	0	0	0	-3	0	0	0	0	0	0	0	0	0	0	0	0	0	0	0	0	0	0	0	0	0	0	0	0	0	0	-3	0
SHU2	YDR078C	-3	0	0	0	0	0	0	0	0	0	0	0	0	0	0	0	0	0	0	-3	0	0	0	-3	0	0	0	0	0	0	0	0	0	0	0	0	0	0	0	0	0	0	0	0	0	0	0	0
YDR374C	YDR374C	0	0	0	0	0	0	0	0	0	0	0	0	0	0	0	0	0	0	0	-3	0	0	0	0	0	0	0	0	0	0	0	0	0	0	0	0	0	0	0	0	0	0	0	0	0	0	0	0
THI74	YDR438W	-3	0	0	0	0	0	0	0	0	0	0	0	0	0	0	0	-3	0	0	-3	0	0	0	0	0	0	0	0	0	0	0	0	0	0	0	0	0	0	0	0	0	-1	0	0	0	0	0	0
ARH1	YDR376W	0	0	0	0	0	0	0	0	0	0	0	0	0	0	0	0	0	0	0	-3	0	0	0	0	0	0	0	0	0	0	0	0	0	0	0	0	0	0	0	0	0	0	0	0	0	0	0	0
ADE8	YDR408C	0	0	0	0	0	0	0	0	0	0	0	0	0	0	0	0	0	0	0	0	0	0	0	0	0	0	0	0	0	-3	0	0	0	0	0	0	0	0	0	0	-3	0	0	0	0	0	0	0
DOT1	YDR440W	0	0	0	0	0	0	0	0	0	0	0	0	0	0	0	0	0	0	0	0	0	0	0	0	0	0	0	0	0	0	0	0	0	0	0	0	0	0	0	0	0	0	0	0	0	0	0	0
LSM6	YDR378C	0	3	0	0	0	0	0	1	0	0	0	0	0	0	3	0	3	0	0	3	0	0	0	0	0	3	0	3	0	0	0	0	0	0	0	0	0	0	3	0	0	0	0	0	0	0	0	0
STE14	YDR410C	-1	0	0	0	0	0	0	0	0	0	3	0	0	0	0	0	0	0	0	0	0	0	0	0	0	0	0	0	0	0	0	3	0	-3	0	0	0	0	0	0	0	0	0	0	0	0	0	0
YDR442W	YDR442W	-3	0	0	0	0	0	0	0	0	0	0	0	0	0	0	0	-1	0	0	0	0	0	0	0	0	0	0	0	0	0	0	0	0	0	0	0	0	0	0	0	0	0	0	0	0	0	0	0
ARO10	YDR380W	0	0	0	0	0	0	0	-1	0	0	0	0	0	3	0	0	0	0	0	0	0	0	0	0	0	0	0	0	0	0	0	0	0	0	0	0	0	0	0	0	0	0	0	3	0	0	0	0
RRP17	YDR412W	0	0	0	0	0	0	0	0	0	0	0	0	0	0	0	0	3	0	0	3	0	0	0	0	0	3	0	0	0	0	0	0	0	0	0	0	0	0	0	0	0	0	0	0	0	0	0	0
YDR444W	YDR444W	0.1	0	0	0	0	0	0	0	0	0	0	0	0	0	0	0	0	0	0	0	0	0	0	0	0	0	0	0.1	0	0	0	0	0	0	0	0	0	0	0	0	0	0	0	0	0	0	0	0
YER119C.A	YER119C-A	-0.1	0	0	0	0	0	0	0	0	0	0	0	0	0	0	0	0	0	0	0	0	0	0	0	0	0	0	0	0	0	0	0	0	0	0	0	0	0	0	0	0	0	0	0	0	0	0	0
PEA2	YER149C	0	0	0	0	0	0	0	0	0	0	0	0	0	0	0	0	0	0	0	-3	0	0	0	0	0	0	0	0	0	0	0	0	0	0	0	0	0	0	0	0	0	0	0	0	0	0	0	0
ISC10	YER180C	0	0	0	0	0	0	0	0	0	0	0	0	0	0	0	0	0	0	0	0	0	0	0	0	0	0	0	0	0	0	0	0	0	0	0	0	0	0	0	0	0	0	0	0	0	0	0	0
YER121W	YER121W	0	0	0	0	0	0	0	0	0	0	0	0	0	0	0	0	0	0	0	0	0	0	0	0	0	0	0	0	0	0	0	0	0	0	0	0	0	0	0	0	0	0	0	0	0	0	0	0
UBP3	YER151C	0	0	0	0	0	0	0	0	0	0	0	0	0	0	0	0	0	0	0	-3	0	0	0	0	0	0	0	0	0	0	0	0	0	0	0	0	0	0	0	0	-3	0	0	0	0	0	0	0
YER182W	YER182W	0	0	0	0	0	0	0	0	0	0	0	0	0	0	0	0	0	0	0	0	0	0	0	0	0	0	0	0	0	0	0	0	0	0	0	0	0	0	0	0	0	0	0	0	0	0	0	0
YCK3	YER123W	0	0	0	0	0	0	0	0	0	0	0	0	0	0	0	0	0	-3	0	0	0	0	-3	0	0	0	0	0	0	0	0	0	0	0	0	0	0	0	0	0	0	0	0	0	0	-3	0	0
PET122	YER153C	0	0	0	0	0	0	0	0	0	0	0	0	0	0	0	0	0	0	0	-3	0	0	0	0	0	0	0	0	0	0	0	0	0	0	0	0	0	0	0	0	0	0	0	0	0	0	0	0
YER184C	YER184C	-3	0	0	0	0	0	0	0	0	0	0	0	0	0	0	0	0	0	0	-3	0	0	0	0	0	0	0	0	0	0	0	0	0	0	0	0	0	0	0	0	0	0	0	0	0	0	0	0
RSP5	YER125W	0	0	0	0	0	0	0	0	0	0	0	0	0	0	0	0	-3	0	0	0	0	0	0	0	0	-3	0	0	0	0	0	0	0	0	0	0	0	0	0	0	0	0	0	0	0	0	0	0
BEM2	YER155C	-3	0	0	0	0	0	0	0	0	0	0	0	0	0	0	0	0	0	0	-3	0	0	0	0	0	0	0	0	0	0	0	0	0	0	0	0	0	0	0	0	0	0	0	0	0	0	0	0
YER186C	YER186C	-3	0	0	0	0	0	0	0	0	0	0	0	0	0	0	0	0	0	0	-3	0	0	0	0	0	0	0	0	0	0	0	0	0	0	0	0	0	0	0	0	0	0	0	0	0	0	0	0
SAE2	YGL175C	0	0	0	0	0	0	0	0	0	0	0	0	0	0	0	0	0	0	0	0	0	0	0	0	0	0	0	0	0	0	0	0	0	0	0	0	0	0	0	0	0	0	-0.1	0	0	0	0	0
SPT16	YGL207W	0	0	0	0	0	0	0	0	0	0	0	0	0	0	0	0	0	0	0	-3	0	0	0	0	0	0	0	0	0	0	0	0	0	0	0	0	0	0	0	0	0	0	0	0	0	0	0	0
CSE1	YGL238W	0	0	0	0	0	0	0	0	0	0	0	0	0	0	0	0	0	0	0	0	0	0	0	0	0	0	0	0	0	0	0	0	0	0	0	0	0	0	0	0	-3	0	0	0	0	0	0	0
YGL177W	YGL177W	0	0	0	0	0	0	0	0	0	0	0	0	0	0	0	0	0	0	0	0	0	0	0	0	0	0	0	0	0	0	0	0	0	0	0	0	0	0	0	0	0	0	0	0	0	0	0	0
MIG2	YGL209W	0	0	0	0	0	0	0	0	0	0	0	0	0	0	0	0	0	0	0	0	0	0	0	0	0	0	0	0	0	0	0	0	0	-3	0	0	0	0	0	0	0	0	0	0	0	0	0	0
DOC1	YGL240W	0	0	0	0	0	0	0	0	0	0	0	-3	0	0	0	0	-3	0	0	0	0	0	0	0	0	-3	0	0	0	0	0	0	0	0	0	0	0	0	0	0	0	0	0	0	0	0	0	0
TOS3	YGL179C	0	3	0	0	0	0	0	0	0	0	0	0	3	0	0	0	0	0	0	0	0	0	0	0	0	0	0	0	0	0	0	0	0	0	0	0	0	0	0	0	0	0	0	0	0	0	0	0
NCS6	YGL211W	0	0	0	0	0	0	0	0	0	0	0	0	0	0	0	0	0	0	0	0	0	0	0	0	0	0	0	0	0	0	0	0	0	0	0	0	0	0	0	0	0	0	0	0	0	0	0	0
YGL242C	YGL242C	0	0	0	0	0	0	0	0	0	0	0	0	0	0	0	0	3	0	0	0	0	0	0	0	0	3	0	0	0	0	0	0	0	0	0	0	0	0	0	0	3	0	0	0	0	0	0	0
GTS1	YGL181W	-3	0	0	0	0	0	0	0	0	0	0	0	0	0	0	0	0	0	0	0	0	0	0	0	0	0	0	0	0	0	0	0	0	0	0	0	0	0	0	0	0	0	0	0	0	0	0	0
SKI8	YGL213C	-0.1	0	0	0	0	0	0	0	0	0	0	0	0	0	0	0	0	0	0	-0.1	0	0	0	0	0	0	0	0	0	0	0	0	0	0	0	0	0	0	0	0.1	0	0	0	0	0	0	0	0
RTF1	YGL244W	-3	0	0	0	0	0	-3	0	0	0	0	0	0	0	0	0	0	0	0	0	0	0	0	0	0	0	0	0	0	0	0	0	0	0	0	0	0	0	0	0	0	0	0	0	0	0	0	0
ERV29	YGR284C	0	0	0	0	0	0	0	0	0	0	0	0	3	0	0	0	0	0	0	0	0	0	0	0	0	0	0	0	0	0	0	0	0	0	0	0	0	0	0	0	0	0	0	0	0	0	0	0
YHL018W	YHL018W	0	0	0	0	0	0	0	0	0	0	0	0	0	0	0	0	0	0	0	-3	0	0	0	0	0	0	0	0	3	0	0	0	0	0	0	0	0	0	0	0	0	0	0	0	0	0	0	0
YHL050C	YHL050C	0	0	0	0	0	-3	0	0	0	0	0	0	0	0	0	0	0	0	0	0	0	0	0	0	0	0	0	0	0	0	-3	-3	0	0	0	0	0	0	0	0	0	0	0	0	0	-3	-1	0
BIO2	YGR286C	0	0	0	0	0	0	0	0	0	0	0	0	0	0	0	0	0	0	0	-3	0	0	0	0	0	0	0	0	0	0	0	0	0	0	0	0	0	0	0	0	0	-3	0	0	0	0	0	0
OPI1	YHL020C	0	0	0	0	0	0	0	0	0	0	0	0	0	0	0	0	0	0	0	0	0	0	0	0	0	0	0	0	0	0	0	0	0	0	0	0	0	0	0	0	0	0	0	0	0	0	0	0
YHR001W.A	YHR001W-A	-3	0	3	0	0	3	0	0	0	0	3	0	-1	0	0	0	0	0	0	0	0	0	3	0	0	0	0	0	3	0	0	0	0	0	0	0	0	0	0	0	3	0	0	0	3	0	0	0
MAL13	YGR288W	0	0	0	0	0	0	0	0	0	0	0	0	0	0	0	0	0	0	0	0	0	0	0	0	0	-3	0	0	0	0	0	0	0	0	0	0	0	0	0	0	0	0	0	0	0	0	0	0
SPO11	YHL022C	0	0	0	0	0	0	0	0	0	0	0	0	0	0	0	0	0	0	0	0	0	0	0	0	0	0	0	0	0.1	0	0	0	0	0	0.1	0	0	0	0	0	0	0	0	0	0	0	0	0
YHR003C	YHR003C	0	0	0	0	0	0	0	0	0	0	0	0	0	0	0	0	0	0	0	-3	0	-3	0	0	0	0	0	0	0	0	0	0	0	0	0	0	0	0	0	0	0	0	0	0	0	0	0	0
YGR290W	YGR290W	-0.1	0	0	0	0	0	0	0	0	0	0	0	0	0	0	0	0	0	0	-0.1	0	0	0	0	0	0	0	0	0	0	0	0	0	0	0.1	0	0	0	0	0	0	0	0	0	0	0	0	0
RIM4	YHL024W	0	0	0	0	0	0	0	0	-3	0	0	0	0	0	0	0	0	0	0	0	0	0	0	0	0	0	0	0	0	0	0	0	0	0	0	0	0	0	0	0	0	0	0	0	0	0	0	0
GPA1	YHR005C	0	0	0	0	0	0	0	0	0	0	0	0	0	0	0	0	0	0	0	0	0	0	0	0	0	0	0	0	0	0	0	0	0	0	0	0	0	0	0	0	0	0	0	-3	0	-3	0	0
YIL086C	YIL086C	0	0	0	0	0	0	0	0	0	0	0	0	0	0	0	0	0	0	0	0	0	0	0	0	0	0	0	0	0	-0.1	0	0	0	0	0	0	0	0	0	0	0	0	0	0	0	0	0	0
RHO3	YIL118W	0	0	0	0	0	0	0	0	0	0	0	0	-1	0	0	0	0	0	0	0	0	0	0	0	0	0	0	0	-3	0	0	0	0	0	0	0	0	0	0	0	-3	0	0	0	0	0	0	0
MCM10	YIL150C	0	0	0	0	0	0	0	0	0	0	0	0	0	0	0	0	0	0	0	0	0	0	0	0	0	0	0	0	0	0	0	0	0	0	0	0	0	0	0	0	-3	0	0	0	0	0	0	0
AVT7	YIL088C	-3	-3	0	0	0	0	0	0	0	0	0	0	0	0	0	0	-3	0	0	0	0	0	0	0	0	-3	0	0	0	0	0	0	0	0	0	0	0	0	-3	0	0	0	0	3	0	0	0	0
QDR1	YIL120W	-3	0	0	0	0	0	0	0	0	0	0	0	0	0	0	0	0	0	0	0	0	0	0	0	0	-3	0	0	0	0	0	0	0	0	0	0	0	0	0	0	0	0	0	0	0	0	0	0
YIL152W	YIL152W	-0.1	0	0	0	0	0	0	0	0	0	0	0	0	0	0	0	0	0	0	0	0	0	0	0	0	0	0	0	0	-0.1	0	0	0	0	0	0	0	0	0	0	0	0	0	0	0	0	0	0
ICE2	YIL090W	0	0	0	0	0	0	0	0	0	0	0	0	0	0	0	0	-3	0	0	0	0	0	0	0	0	-3	0	0	-3	0	0	0	0	0	0	0	0	0	0	0	0	0	0	0	0	0	0	0
POG1	YIL122W	0	0	0	0	0	0	0	0	0	0	0	0	0	0	0	0	0	0	0	0	0	0	0	0	0	0	0	0	0	-3	0	0	0	0	0	0	0	0	0	0	0	0	0	0	0	0	0	0
IMP2'	YIL154C	0	0	0	0	0	0	0	0	0	0	0	0	0	0	0	0	0	0	0	-3	0	0	0	0	0	0	0	-3	0	0	0	0	0	0	0	-3	0	0	0	0	3	0	0	0	0	0	0	0
YIL092W	YIL092W	0	0	0	0	0	0	0	0	0	0	0	0	0	0	0	0	0	0	0	0	0	0	0	0	0	0	0	0	0	0	0	0	0	0.1	0	0	0	0	0	0	0	0	0	0	0	0	0	0
AYR1	YIL124W	0	0	0	-3	-3	0	0	0	-3	0	0	0	0	0	0	0	0	0	0	0	0	0	0	0	0	0	0	0	0	0	0	0	0	0	-3	0	0	0	0	0	0	0	0	0	0	0	0	0
UBP7	YIL156W	0	0	0	-0.1	0	0	0	0	-0.1	0	0	0	0	0	-0.1	0	0	0	0	0	0	0	0	0	0	0	0	0	0	0	0	-0.1	0	0	-0.1	0	0	0	-0.1	0	0	-0.1	0	0	-0.1	0	0	-0.1
MDE1	YJR024C	0	0	0	0	0	0	0	0	0	0	0	0	0	0	0	0	0	0	0	0	0	0	0	0	0	0	0	0	0	0	0	0.1	0	0	0	0	0	0	0	0	0	0	0	0	0	0	0	0
YJR056C	YJR056C	0	0	0	0	0	0	0	0	0	0	0	0	0	0	0	0	0	0	0	0	0	0	0	0	0	0	0	0	0	0	0	0	0	0	0	0	0	0	0	0	0	0	0	0	0	0	0	0
BIR1	YJR089W	-3	0	0	0	0	0	0	0	0	0	0	0	0	0	0	0	0	0	0	-3	0	0	0	0	0	0	0	0	3	0	0	0	0	0	0	0	0	0	0	0	0	0	0	0	0	0	0	0
YJR026W	YJR026W	0	0	0	3	0	0	0	0	0	0	0	0	0	0	0	0	0	0	0	0	0	0	0	0	0	0	0	0	0	0	0	0	0	0	0	0	0	0	0	0	-3	0	0	-3	0	0	0	0
APS2	YJR058C	-3	0	0	3	0	0	0	0	0	0	0	0	0	0	0	0	0	0	0	0	0	0	0	0	0	0	0	0	0	0	0	0	0	0	0	0	0	0	0	0	0	0	0	0	0	0	0	0
JSN1	YJR091C	0	0	0	0	0	0	0	0	0	0	0	0	0	0	0	0	0	0	0	0	0	0	0	0	0	0	0	0	0	0	0	0	0	0	0	0	0	0	0	0	0	0	0	0	0	0	0	0
YJR028W	YJR028W	0	0	0	3	0	0	0	0	0	0	0	0	0	0	0	0	0	0	0	0	0	0	0	0	0	0	0	0	0	0	0	0	0	0	0	0	0	0	0	0	-3	0	0	-3	0	0	0	0
CBF1	YJR060W	0	0	0	3	0	0	0	0	0	3	0	0	0	0	0	0	0	0	0	0	0	0	0	0	0	0	0	0	3	0	0	0	0	0	0	0	0	0	0	0	0	0	0	0	0	0	0	0
FIP1	YJR093C	0	0	0	0	0	0	0	0	0	0	0	0	0	0	0	0	0	0	0	0	0	0	0	0	0	0	0	0	0	0	0	0	0	0	0	0	0	0	0	0	0	0	0	0	0	0	0	0
YJR030C	YJR030C	0	0	0	0	0	0	0	0	0	0	0	0	0	0	0	0	0	0	0	0	0	0	0	0	0	0	0	0	0	0	0	-3	0	0	0	0	0	0	0	0	-3	0	0	-3	0	0	0	0
NTA1	YJR062C	-1	0	0	0	0	0	0	0	0	0	0	0	0	0	0	0	0	0	0	0	0	0	0	0	0	0	0	0	0	0	0	0	0	0	0	0	0	0	0	0	0	0	0	0	0	0	0	0
YJR094W.A	YJR094W-A	0	3	0	0	0	0	0	3	0	0	3	0	0	0	1	0	3	0	0	3	0	0	0	0	0	3	0	0	0	0	3	3	0	0	0	0	0	0	3	0	-3	0	0	0	0	0	0	0
YKR016W	YKR016W	0	0	0	-3	0	0	0	0	0	0	0	0	0	0	0	0	0	0	0	0	0	0	0	0	0	0	0	0	0	0	0	0	0	0	0	0	0	0	0	0	0	0	0	0	0	0	3	0
YKR047W	YKR047W	-0.1	0	0	0	0	0	0	0	0	0	0	0	0	0	0	0	0	0	0	0	0	0	0	0	0	0	0	0	0	0	0	0	0	0	0	0	0	0	0	0	0	0	0	0	0	0	0.1	0
TRZ1	YKR079C	0	0	0	0	0	0	0	0	0	0	0	0	0	0	0	0	0	0	0	0	0	0	0	0	0	0	0	0	0	0	0	0	0	0	0	0	0	0	0	0	0	0	0	0	0	0	0	0
YKR018C	YKR018C	0	0	0	0	0	0	0	0	0	0	0	0	0	0	0	0	0	0	0	0	0	0	0	0	0	0	0	0	0	0	0	0	0	0	0	0	0	0	0	0	0	0	0	0	0	0	0.1	0
FMP46	YKR049C	-3	0	0	0	0	0	0	0	0	0	0	0	0	0	0	0	0	0	0	0	0	0	0	0	0	0	0	3	0	0	0	0	0	0	0	0	0	0	0	0	0	0	0	0	0	0	3	0
RPF2	YKR081C	0	0	0	0	0	0	0	0	3	0	0	0	0	0	0	0	0	0	0	0	0	0	-3	0	0	0	0	0	-3	0	0	0	0	0	0	0	0	0	0	0	-3	0	0	0	0	0	3	0
VPS51	YKR020W	0	0	0	0	0	0	0	0	0	0	0	0	0	0	0	0	0	0	0	0	0	0	0	0	0	0	0	0	0	0	0	0	0	0	0	0	0	0	0	0	0	0	0	0	0	0	0.1	0
YKR051W	YKR051W	-3	0	0	0	0	0	0	0	0	0	0	0	0	0	0	0	0	0	0	0	0	0	0	0	0	0	0	0	0	0	0	0	0	0	0	0	0	0	0	0	0	0	-3	0	0	0	0	0
DAD2	YKR083C	0	0	0	0	0	0	0	0	0	0	0	0	0	0	0	0	0	0	0	-0.1	0	0	0	0	0	0	0	0	0	0	0	0	0	0	0	0	0	0	0	0	0	0	0	0	0	0	0	0
NTR2	YKR022C	0	0	0	0	0	0	0	0	0	0	0	0	0	0	0	0	3	0	0	0	0	0	0	0	0	3	0	0	0	0	0	0	0	0	0	0	0	0	0	0	0	0	0	0	0	0	3	0
YSR3	YKR053C	0	0	0	0.1	0	0	0	0	0	0	0	0	0	0	0	0	-0.1	0	0	0	0	0	0	0	0	-0.1	0	0	0	0	0	0	0	0	0	0	0	0	0	0	-0.1	0	0	0	0	0	0.1	0
MRPL20	YKR085C	0	0	0	0	0	0	0	0	0	0	0	0	0	0	0	0	0	0	0	0	0	0	0	0	0	0	0	0	0	0	0	0	0	0	0	0	0	0	0	0	0	0	0	0	0	0	3	0
UTP13	YLR222C	0	0	0	0	0	0	0	0	0	0	0	0	0	0	0	0	0	0	0	0	0	0	-3	0	0	0	0	0	-3	0	0	0	0	0	0	0	0	0	0	0	0	0	0	0	0	0	0	0
YLR252W	YLR252W	0	0	0	0	0	3	0	0	0	0	0	0	3	0	0	0	0	0	0	0	0	0	0	3	0	0	0	0	3	0	0	0	0	0	0	0	0	0	0	0	0	0	0	0	0	0	0	0
YLR282C	YLR282C	0	0	0	0	0	0	0	0	0	0	0	0	0.1	0	0	0	0	0	0	0	0	0	0	0	0	0	0	0	0.1	0	0	0	0	0	0	0	0	0	0	0	0	0	0	0	0	0	0	0
YLR224W	YLR224W	0	0	0	0	0	0	0	0	0	0	0	0	0	0	0	0	0	0	0	0	0	0	-3	0	0	0	0	0	-3	0	0	0	0	0	0	0	0	0	0	0	0	0	0	0	0	0	0	0
NDL1	YLR254C	0	0	0	0	0	0	3	0	0	0	0	0	0	0	0	0	0	0	0	0	0	0	0	0	0	0	0	0	0	0	0	0	0	0	0	0	0	0	0	0	0	0	0	0	0	0	0	0
ECI1	YLR284C	0	0	0	0	0	0	0	0	0	0	0	0	0	0	0	0	0	0	0	0	0	0	0	0	0	0	0	0	0	0	0	0	0	0	0	0	0	0	0	0	0	0	0	0	0	0	0	0
BUR2	YLR226W	0	0	0	0	0	0	0	0	0	0	0	0	0	0	0	0	0	0	0	0	0	0	-3	0	0	0	0	0	0	0	0	0	0	0	0	0	0	0	0	0	0	0	0	0	0	0	0	0
HAP1	YLR256W	-3	0	0	0	0	0	0	0	0	0	0	0	0	0	0	0	0	0	0	0	0	0	0	0	0	0	0	0	0	0	0	0	0	0	0	0	0	0	0	0	0	0	0	-3	0	0	0	0
CTS1	YLR286C	0	-1	0	0	0	0	0	0	0	0	0	0	0	0	-3	0	-1	0	0	0	0	0	0	0	0	-3	0	0	0	-3	0	0	0	0	-3	-3	0	0	-3	0	-3	0	0	0	0	0	0	0
YLR227W.A	YLR227W-A	0	0	0	0	0	0	0	0	0	0	0	0	0	0	0	0	0	0	0	0	0	0	0	0	0	0	0	0	0	0	0	0	0	0	0	0	0	0	0	0	-0.1	0	0	-0.1	0	0	0	0
YLR257W	YLR257W	0	0	0	-3	-3	0	0	0	0	0	0	0	3	0	0	-3	0	0	-1	0	0	0	0	3	0	0	0	0	0	0	0	0	0	0	0	0	0	0	0	0	0	0	0	0	0	0	0	0
YLR287C.A	YLR287C-A	0	1	0	0	0	0	3	3	0	0	0	0	0	0	3	0	3	0	0	3	0	0	0	0	0	3	0	3	0	3	0	0	0	0	0	0	0	3	3	0	-3	0	0	0	0	0	0	0
YML119W	YML119W	0	0	0	0	0	0	0	0	0	0	0	0	0	0	0	0	0	0	0	0	0	0	-3	0	0	0	0	0	0	0	0	0	0	0	0	0	0	0	0	0	0	0	0	0	0	0	0	0
YMR018W	YMR018W	0	0	0	0	0	0	0	0	0	0	0	0	0	0	0	0	0	0	0	0	0	0	0	0	0	0	0	0	0	0	0	0	0	0	0	0	0	0	0	0	0	0	0	0	0	0	0	0
CSM3	YMR048W	0	0	0	0	0	0	0	0	0	0	0	0	0	0	0	0	0	0	0	0	0	0	0	0	0	0	0	0	0	0	0	0	0	0	0	0	0	0	0	0	0	0	0	0	0	0	0	0
GTR1	YML121W	0	0	0	0	-3	0	0	0	0	-3	0	0	0	0	0	0	0	-3	0	0	0	0	-3	0	0	0	0	0	0	0	0	0	0	0	0	0	0	0	0	0	0	0	0	0	0	0	0	0
FMS1	YMR020W	0	0	0	0	0	0	0	0	-3	0	-3	0	0	0	0	0	0	0	0	0	0	0	0	0	0	0	0	0	3	0	0	0	0	0	0	0	0	0	0	0	0	0	0	0	0	0	0	0
YMR050C	YMR050C	-3	0	0	3	0	0	0	0	0	0	-3	0	0	0	0	0	0	0	0	0	0	0	0	0	0	0	0	0	0	0	0	-3	0	0	0	0	0	0	0	0	0	0	0	-3	0	0	0	0
PHO84	YML123C	0	-3	0	0	0	0	0	0	0	0	0	0	-3	0	-3	0	-3	0	0	3	0	0	0	0	0	-3	0	0	0	-3	0	0	0	0	0	0	0	0	-3	0	-3	0	0	0	0	0	0	0
UBC7	YMR022W	0	0	0	0	0	0	0	0.1	0	0	0	0	0	0	0.1	0	0.1	0	0	0.1	0	0	0	0	0	0.1	0	0.1	0	0	0	0	0	0	0	0	0	0	0	0	0.1	0	0	0	0	-0.1	0	0
YMR052C.A	YMR052C-A	0	0	0	0	0	0	0	0	0	0	0	0	0	0	0	0	0	0	0	0	0	0	0	0	0	0	0	0	0	0	0	-3	0	0	0	0	0	0	0	0	0	0	0	0	0	0	0	0
PGA3	YML125C	0	0	0	0	0	0	0	0	0	0	0	0	0	0	0	0	-3	0	0	3	0	0	0	0	0	-3	0	0	-3	0	0	0	0	0	0	0	0	0	0	0	0	0	0	0	0	0	0	0
MRPL3	YMR024W	0	-3	0	0	0	0	0	0	0	0	0	0	0	0	0	0	0	0	0	0	0	0	0	0	0	0	0	0	-3	0	0	0	0	0	0	0	0	0	0	0	0	0	0	0	0	0	0	0
STB2	YMR053C	0	0	0	0	0	0	0	0	0	0	0	0	0	0	0	0	0	0	0	0	0	0	0	0	0	0	0	0	0	0	0	0	0	0	0	0	0	0	0	0	0	0	0	0	0	0	0	0
YNL024C	YNL024C	0	0	0	3	0	0	0	0	0	0	0	0	0	0	0	0	3	0	0	0	0	0	0	0	0	0	0	3	0	0	0	0	0	0	3	0	0	0	0	0	0	0	0	0	0	0	0	0
TCB2	YNL087W	0	0	0	0	0	0	0	0	0	0	0	0	0	0	0	0	0	0	0	3	0	0	0	0	0	0	0	0	-3	0	0	0	0	0	0	0	0	0	0	0	0	0	0	0	0	0	-3	0
SAM50	YNL026W	0	-3	0	0	0	0	0	0	0	0	0	0	0	0	0	0	0	0	0	0	0	0	0	0	0	0	0	0	0	0	0	0	0	0	0	0	0	0	0	0	0	0	0	0	0	0	0	0
OCA2	YNL056W	0	0	0	0	0	0	0	0	0	0	0	0	0	0	0	0	0	0	0	3	0	0	0	0	0	0	0	0	0	0	0	0	0	0	0	0	0	0	0	0	3	0	0	0	0	0	0	0
YNL089C	YNL089C	0	0	0	0	0	0	0	0	0	0	0	0	0	0	3	0	3	0	0	0	0	0	0	0	0	3	0	0	-3	3	0	0	0	0	0	0	0	0	0	0	0	0	0	0	0	0	0	0
YNL028W	YNL028W	0	0	0	0	0	0	0	0	0	0	0	0	0	0	0	0	0	0	0	3	0	0	0	0	0	0	0	0	0	-3	0	0	0	0	0	0	0	0	0	0	0	0	0	0	0	0	0	0
YNL058C	YNL058C	-3	0	0	-3	0	0	0	0	0	0	0	0	-3	0	0	0	-3	0	0	3	0	0	0	0	0	-3	0	0	0	0	0	0	0	0	0	0	0	0	-3	0	0	0	0	0	0	0	0	0
NST1	YNL091W	0	0	0	0	0	0	0	0	0	0	0	0	0	0	0	0	0	0	0	0	0	0	0	0	0	0	0	0	0	0	0	-3	0	0	0	0	0	0	0	0	0	0	0	0	0	0	0	0
HHF2	YNL030W	0	3	0	0	0	0	0	3	0	0	0	0	0	0	3	-3	3	0	0	3	0	0	0	0	0	3	0	3	0	0	0	0	0	0	0	0	0	1	3	0	-3	0	0	0	0	0	0	0
NOP2	YNL061W	3	0	0	0	0	0	0	0	0	0	0	0	0	0	0	0	0	0	0	3	0	0	-3	0	0	0	0	0	-3	0	0	0	0	0	0	0	0	0	0	0	0	0	0	0	0	0	0	0
YPT53	YNL093W	0	0	0	0	0	0	0	0	0	0	0	0	0	0	0	0	0	0	0	0	0	0	0	0	0	0	0	0	0	0	0	0	0	0	0	0	0	0	0	0	0	0	0	0	0	0	0	0
YOL019W	YOL019W	0	0	0	0	0	0	0	0	0	0	0	0	0	0	-3	0	-3	0	0	3	0	0	0	0	0	-3	0	0	-3	0	0	0	0	0	0	0	0	0	-3	0	0	0	0	0	0	0	0	0
GAL11	YOL051W	0	0	0	0	0	0	0	0	0	0	0	0	-3	0	0	0	-3	0	0	0	0	0	0	0	0	0	0	0	0	0	0	-3	0	0	0	0	0	0	0	0	0	0	0	0	0	0	-3	0
DSE4	YNR067C	0	-1	0	0	0	0	0	0	0	0	0	0	0	0	0	0	-3	0	0	0	0	0	0	0	0	0	0	0	0	0	0	0	0	0	-3	0	0	0	0	0	-3	0	0	0	0	0	0	0
DIS3	YOL021C	0	0	0	0	0	0	0	0	0	0	0	0	0	0	0	0	0	0	0	1	0	0	0	0	0	0	0	0	0	0	0	0	0	0	0	0	0	0	0	0	0	0	0	0	0	0	0	0
YOL052C.A	YOL052C-A	0	0	0	0	0	0	0	0	0	0	0	0	3	0	0	0	0	0	0	0	0	0	0	0	0	0	0	0	3	0	0	0	0	0	0	0	0	0	0	0	3	0	0	0	0	0	0	0
BSC5	YNR069C	0	0	0	0	0	0	0	0	0	0	0	0	0	0	0	0	0	0	0	0	0	0	0	0	0	0	0	0	0	0	0	0	0	0	0	0	0	0	0	0	0	0	0	0	0	0	0	0
IFM1	YOL023W	0	0	0	0	0	-3	0	0	0	0	0	0	0	0	0	0	0	0	0	0	0	0	0	0	0	0	0	0	0	0	0	0	0	0	0	0	0	0	0	0	3	0	0	0	0	0	0	0
PSH1	YOL054W	0	0	0	0	0	0	0	0	0	0	0	0	0	0	0	0	0	0	0	0	0	0	0	0	0	0	0	0	0	0	0	0	0	0	0	0	0	0	0	0	0	0	3	0	0	0	0	0
YNR071C	YNR071C	3	0	0	3	3	0	0	0	0	0	0	0	0	0	0	0	0	0	0	0	0	0	0	0	0	0	0	0	3	0	0	0	0	0	0	0	0	0	0	0	0	0	0	0	0	0	0	0
LAG2	YOL025W	3	0	0	0	0	0	0	0	0	0	0	0	0	0	0	0	0	0	0	0	0	0	0	0	0	0	0	0	0	0	0	0	0	0	0	0	0	0	0	0	0	0	0	0	0	0	0	0
GPM3	YOL056W	0	0	0	0	0	0	0	0	0	0	0	0	0	0	0	0	0	0	0	0	0	0	0	0	0	0	0	0	3	0	0	0	0	0	0	0	0	0	0	0	0	0	0	0	0	0	0	0
MCA1	YOR197W	0	0	0	-3	0	0	0	0	0	0	0	0	0	0	0	0	0	-3	0	0	0	0	0	0	0	-3	0	0	-3	0	0	0	0	0	0	0	0	0	-3	0	0	0	0	0	0	0	-3	0
WTM2	YOR229W	0	-3	-3	0	0	-3	0	0	0	0	0	0	-3	0	-1	0	0	0	0	0	0	0	0	0	-3	-3	0	0	-3	-3	0	0	0	0	0	0	0	0	-3	0	0	0	0	-3	0	-3	0	0
RPN8	YOR261C	0	0	0	0	-3	0	0	0	0	0	0	0	0	-3	0	0	0	0	0	0	0	0	-3	0	0	0	0	0	-3	0	0	0	0	0	0	0	0	0	0	0	0	0	0	0	0	-3	0	0
YOR199W	YOR199W	0	0	0	-3	0	0	0	0	0	0	0	0	0	0	0	0	0	0	0	0	0	0	0	0	0	-3	0	0	-3	0	0	0	0	0	0	0	0	0	0	0	0	0	0	0	0	0	0	0
MKK1	YOR231W	0	0	-3	0	0	-3	0	0	0	0	0	0	0	0	0	0	0	0	0	0	0	-3	0	0	0	-3	0	0	0	0	0	0	0	0	0	0	0	-3	-3	0	0	0	0	0	-3	-3	0	0
YOR263C	YOR263C	0	-3	0	0	0	0	0	0	0	0	0	0	0	0	0	0	0	0	0	0	0	0	0	0	0	0	0	0	0	0	0	0	0	0	-3	0	0	0	0	0	0	0	0	0	0	0	0	0
MRM1	YOR201C	0	0	0	0	0	-3	0	0	0	0	0	0	-3	0	0	0	0	0	0	3	0	0	0	0	0	0	0	0	-3	0	0	0	0	0	0	0	0	0	0	0	0	0	0	0	0	0	0	0
KIN4	YOR233W	0	0	0	0	0	0	0	0	0	0	0	0	0	0	0	0	0	0	0	0	0	0	0	0	0	0	0	0	0	0	0	0	0	0	0	0	0	0	0	0	0	0	0	-3	0	0	0	0
RBL2	YOR265W	0	3	0	0	0	0	0	3	0	0	0	0	0	0	3	0	3	0	0	3	0	0	0	0	0	3	0	0	0	3	0	0	0	0	0	3	0	0	3	0	0	0	0	0	0	0	0	0
YOR203W	YOR203W	0	0	0	-3	0	0	0	0	0	0	0	0	-3	0	3	0	0	0	0	3	0	0	0	0	0	3	0	0	-3	0	0	0	0	0	0	0	0	0	3	0	0	0	0	0	0	0	0	0
IRC13	YOR235W	0	0	0	0	0	0	0	0	0	0	0	0	0	0	0	0	0	0	0	0	0	0	0	0	0	0	0	0	0	0	0	0	0	0	0	0	0	0	0	0	0	0	0	0	0	0	0	0
HRK1	YOR267C	0	0	0	-3	0	3	0	0	0	0	0	0	0	0	0	0	0	0	0	0	0	0	0	3	0	0	0	0	0	0	0	0	0	0	0	0	0	0	0	0	-1	0	0	0	0	3	0	0
YPL182C	YPL182C	0	0	0	0	-3	0	0	0	0	0	0	0	0	0	0	0	0	0	0	0	0	0	0	0	0	0	0	0	0	0	0	0	0	0	0	-3	0	0	0	0	0	0	0	0	0	0	0	0
LEA1	YPL213W	0	0	0	0	0	0	0	0	0	0	0	0	0	0	0	0	0	0	0	0	0	0	0	0	0	0	0	0	0	0	0	0	0	0	0	0	0	0	0	0	0	0	0	0	0	0	0	0
YPL245W	YPL245W	0	0	0	-0.1	0	-0.1	0	0	0	0	0	0	-0.1	0	0	0	0	0	0	0	-0.1	0	0	0	0	0	0	0	-0.1	0	0	0	0	0	0	0	0	0	0	0	0	0	0	-0.1	0	0	0	0
YPL183W.A	YPL183W-A	0	3	0	0	0	0	0	3	0	0	3	0	0	0	3	0	3	0	0	3	0	0	0	0	0	3	0	3	0	0	0	0	0	0	0	0	0	0	3	0	0	0	0	0	0	0	0	0
CBP3	YPL215W	0	0	0	0	0	0	0	0	0	0	0	0	0	0	0	0	0	0	0	0	0	0	-3	0	0	0	0	0	0	0	0	0	0	0	-3	0	0	0	0	0	0	0	0	0	0	0	0	0
YPL247C	YPL247C	0	0	0	-3	0	3	0	-3	-3	0	0	0	3	0	-3	0	-3	0	0	0	0	0	0	3	0	-3	0	0	0	0	0	0	0	0	0	0	0	0	-3	0	0	0	0	0	0	0	0	0
YPL185W	YPL185W	0	0	0	0	0	0	0	0	0	0	0	0	0	0	0	0	0	0	0	0	0	0	0	0	0	0	0	0	0	0	0	0	0	0	0	0	0	0	0	0	0	0	0	0	0	0	0	0
BMS1	YPL217C	3	0	0	0	0	0	0	0	0	0	0	0	0	0	0	0	0	0	0	3	0	0	0	0	0	0	0	0	0	0	0	0	0	0	0	0	0	0	0	0	0	0	0	0	0	0	0	0
GYP5	YPL249C	0	0	0	0	0	0	0	0	0	0	0	0	0	0	0	0	0	0	0	3	0	0	0	0	0	0	0	0	0	0	0	0	0	0	0	0	0	0	0	3	0	0	0	0	0	0	0	0
PCL8	YPL219W	0	0	0	0	0	0	0	0	0	0	0	0	0	0	0	0	0	0	0	0	0	0	0	0	0	0	0	0	-3	0	0	0	0	0	0	0	0	0	0	0	0	0	0	0	0	0	0	0
ICY2	YPL250C	0	0	0	0	0	0	0	0	0	0	0	0	1	0	0	0	0	0	0	0	0	0	0	0	0	0	0	0	0	0	0	0	0	0	0	0	0	0	0	0	0	0	0	0	3	0	0	0
UTP20	YBL004W	0	0	0	0	0	0	0	0	0	0	0	0	0	0	0	0	0	0	0	0	0	0	0	0	0	0	0	0	0	0	0	0	0	0	0	0	0	0	0	0	0	0	0	-1	0	0	0	0
SWR1	YDR334W	0	0	0	0	0	0	0	0	0	0	0	0	0	0	0	0	0	0	0	0	0	0	0	0	0	0	0	0	0	0	0	0	0	0	0	0	0	0	0	0	0	0	0	0	0	0	0	0
MOT2	YER068W	0	0	0	0	0	0	0	0	0	0	0	0	0	0	0	0	0	0	0	0	0	0	0	0	0	0	0	0	0	0	0	0	0	0	0	0	0	0	0	0	0	0	0	0	0	0	0	0
PAN3	YKL025C	0	0	0	0	0	0	0	0	0	0	0	0	0	0	0	0	0	0	0	0	0	0	0	0	0	0	0	0	0	0	0	0	0	0	0	0	0	0	-3	0	0	0	0	0	0	0	0	0
YKL098W	YKL098W	0	0	0	0	0	0	0	0	0	0	0	0	0	0	0	0	0	0	0	0	0	0	0	0	0	0	0	0	0	0	0	0	0	0	0	0	0	0	0	0	0	0	0	0	0	0	0	0
TPK3	YKL166C	0	0	0	0	0	0	0	0	0	0	0	0	0	0	0	0	0	0	0	0	0	0	0	0	0	0	0	0	0	0	0	0	0	0	0	0	0	0	0	0	0	0	0	0	0	0	0	0
ACE2	YLR131C	0	-3	0	0	0	-3	0	0	0	0	0	0	0	0	0	0	0	0	0	0	0	0	0	0	0	0	0	0	0	0	0	0	0	0	-3	0	0	0	0	0	0	0	1	0	0	0	0	0
CWC24	YLR323C	0	0	0	0	0	0	0	0	0	0	0	0	0	0	0	0	0	0	0	0	0	0	0	0	0	0	0	0	0	0	0	0	0	0	0	0	0	0	0	0	0	0	0	0	0	0	0	0
YLR419W	YLR419W	0	0	0	0	0	0	0	0	0	0	0	0	0	0	0	0	0	0	0	0	0	0	0	0	0	0	0	0	0	0	0	0	0	0	0	0	0	0	0	0	0	0	0	0	0	0	0	0
NUP116	YMR047C	0	0	0	0	0	0	0	0	0	0	0	0	0	0	0	0	0	0	0	0	0	0	0	0	0	0	0	0	0	0	0	0	0	0	0	0	0	0	0	0	0	0	0	0	0	0	0	0
POM152	YMR129W	0	0	0	0	0	0	0	0	0	0	0	0	0	0	0	0	0	0	0	0	0	0	0	0	0	0	0	0	-3	0	0	0	0	0	0	0	0	0	0	0	0	0	0	0	0	0	0	0
YNL040W	YNL040W	0	0	0	0	0	0	0	0	0	0	0	0	3	0	0	0	0	0	0	0	0	0	0	0	0	0	0	0	0	0	0	0	0	0	0	0	0	-3	0	0	0	0	0	0	0	0	0	0
TOP2	YNL088W	0	0	0	0	0	0	0	0	0	0	0	0	0	0	0	0	0	0	0	0	0	0	0	0	0	0	0	0	0	0	0	0	0	0	0	0	0	0	0	0	0	0	0	0	0	0	0	0
RIA1	YNL163C	0	0	0	0	0	0	0	0	0	0	0	0	0	0	0	0	0	0	0	-3	0	0	0	0	0	0	0	0	0	0	0	0	0	0	0	0	0	0	0	0	-3	0	0	0	0	0	0	0
SWC3	YAL011W	0	0	0	0	0	0	0	0	0	0	0	0	0	0	0	0	0	0	0	0	0	0	0	0	0	0	0	0	3	0	0	0	0	0	0	-3	0	0	0	0	0	0	0	0	0	0	0	0
CDC24	YAL041W	0	0	0	0	0	0	0	0	0	0	0	0	0	0	0	0	-1	0	0	0	0	0	0	0	0	-3	0	0	0	0	0	0	0	3	0	-3	0	0	0	0	0	0	0	0	0	0	0	0
SWD1	YAR003W	0	0	-3	0	0	0	0	0	0	0	0	0	0	0	0	0	0	0	0	0	0	0	0	0	0	-1	0	0	0	0	0	0	0	0	0	0	0	0	0	0	0	0	0	0	0	0	0	0
DEP1	YAL013W	0	0	0	0	0	0	0	0	0	0	0	0	0	0	0	0	0	0	0	0	0	0	0	0	0	0	0	0	0	0	0	0	0	0	0	-3	0	0	0	0	0	0	0	0	0	0	0	0
PTA1	YAL043C	0	0	0	0	0	0	0	0	0	0	0	0	0	0	-3	0	-3	0	0	-3	0	0	0	0	0	-3	0	0	0	0	0	0	0	0	0	-3	0	0	-3	0	0	-3	0	0	0	0	0	0
SEN34	YAR008W	0	0	0	0	0	0	0	0	0	0	0	0	0	0	0	0	0	0	0	0	0	0	0	0	0	0	0	0	0	0	0	0	0	0	0	0	0	0	0	0	0	0	0	0	0	0	0	0
NTG1	YAL015C	0	0	0	0	0	0	0	0	0	0	0	0	0	0	0	0	0	0	0	0	0	0	0	0	0	0	0	0	0	0	0	0	0	0	0	0	0	0	0	0	3	0	0	0	0	0	0	0
GCV3	YAL044C	-3	0	0	3	0	0	0	0	0	0	0	0	0	0	0	0	0	0	0	3	0	0	0	0	0	0	0	0	0	0	3	3	0	0	0	0	0	0	0	0	-3	0	0	0	0	0	0	0
YAR010C	YAR010C	0	0	0	3	0	0	0	0	0	0	-3	0	0	0	0	0	0	0	0	0	0	0	0	0	0	0	0	0	0	0	0	-3	0	0	0	0	0	0	0	0	-3	0	0	-3	0	0	0	0
PSK1	YAL017W	-1	0	0	0	0	0	0	0	0	0	0	0	0	0	0	0	0	0	0	0	0	0	0	0	0	0	0	0	0	0	0	0	0	0	0	0	0	0	0	0	0	0	0	0	0	0	0	0
YAL046C	YAL046C	0	0	0	0	0	0	0	0	0	0	0	0	0	0	0	0	0	0	0	3	0	0	0	0	0	0	0	0	0	0	0	3	0	0	0	0	0	0	0	0	0	0	0	0	0	0	0	0
ADE1	YAR015W	-3	0	0	0	0	0	0	0	0	0	0	0	-3	0	0	0	0	0	0	0	0	0	0	0	0	0	0	0	0	-3	0	0	0	0	0	0	0	0	0	0	-3	0	0	0	0	0	-3	0
DEM1	YBR163W	3	0	0	0	0	0	0	0	0	0	0	0	0	0	0	0	0	0	0	0	0	0	0	0	0	0	0	0	0	0	0	0	0	0	0	0	0	0	0	0	0	0	0	0	0	0	0	0
MSI1	YBR195C	0	0	0	0	0	0	0	0	0	0	0	0	0	0	0	0	0	0	0	0	0	0	0	0	0	0	0	0	0	0	0	0	0	0	0	0	0	0	0	0	0	0	0	0	0	0	0	0
MCX1	YBR227C	0	0	0	0	0	0	0	0	0	0	0	0	0	0	0	0	0	0	0	0	0	0	0	0	0	0	0	0	0	0	0	0	0	0	0	0	0	0	0	0	0	0	0	0	0	0	0	0
UBS1	YBR165W	0	0	0	0	0	0	0	0	0	0	0	0	0	0	0	0	0	0	0	0	0	0	0	0	0	0	0	0	0	0	0	0	0	0	0	0	0	0	0	0	0	0	0	0	0	0	0	0
YBR197C	YBR197C	-3	0	0	0	0	0	0	0	0	0	0	0	0	0	0	0	-3	0	0	0	0	0	0	0	0	-3	0	0	0	-3	0	0	0	0	0	0	0	0	-3	0	0	0	0	0	0	0	0	0
ROT2	YBR229C	0	0	0	0	0	0	0	0	0	0	0	0	0	0	0	0	0	0	0	0	0	0	0	0	0	0	0	0	0	0	0	0	0	0	0	0	0	0	0	0	0	0	0	0	0	0	0	0
POP7	YBR167C	0	0	0	0	0	0	0	0	0	0	0	0	0	0	0	0	3	0	0	0	0	0	0	0	0	0	0	0	0	0	0	0	0	0	0	0	0	0	0	0	3	0	0	0	0	0	0	0
KTR4	YBR199W	0.1	0	0	0	0	0	0	0	0	0	0	0	0	0	0	0	0	0	0	0	0	-0.1	0	0	0	0	0	0	0	0	0	0	0	0	0	0	0	0	0	0	0	0	0	0	0	0	0	0
SWC5	YBR231C	0	3	0	0	0	0	0	0	0	0	0	0	0	0	0	0	0	0	0	0	0	0	0	0	0	0	0	0	0	0	0	0	0	0	0	0	0	0	0	0	3	0	0	0	0	0	0	0
SSE2	YBR169C	0	0	0	-3	0	3	0	-3	-3	0	0	0	3	0	-1	0	-3	0	0	0	0	0	0	3	0	-3	0	-3	3	0	0	0	0	0	0	0	0	0	-3	0	0	0	0	3	0	3	0	0
DER1	YBR201W	0	0	0	0	0	0	0	0	0	0	0	0	0	0	0	0	0	0	0	0	0	0	0	0	0	0	0	0	0	0	0	0	0	0	0	0	0	0	0	0	0	0	0	0	0	0	0	0
PBP2	YBR233W	3	0	0	0	0	0	0	0	0	0	0	0	0	0	0	0	0	0	0	0	0	0	0	0	0	0	0	0	0	0	0	0	0	0	0	0	0	0	0	0	0	0	0	0	0	0	0	0
BDF2	YDL070W	3	0	0	-1	0	0	0	0	0	0	0	0	3	0	0	-3	0	0	0	0	0	0	0	0	0	0	0	-3	-3	-3	0	0	0	0	0	-3	0	0	0	0	0	0	0	0	0	0	0	0
POL3	YDL102W	0	0	0	0	0	0	0	0	0	0	0	0	0	0	0	0	0	0	0	0	0	0	0	0	0	0	0	0	0	0	0	0	0	0	0	0	0	0	0	0	0	0	0	0	0	0	0	0
YDL133C.A	YDL133C-A	0	3	0	0	0	0	0	3	0	0	0	0	0	0	3	0	3	0	0	0	0	0	0	0	0	3	0	0	0	3	0	0	0	0	0	0	0	0	3	0	0	0	0	0	0	0	0	0
YET3	YDL072C	0	0	0	0	0	3	0	0	0	0	0	0	0	0	0	0	0	0	0	0	0	0	0	3	0	0	0	0	0	0	0	0	0	0	0	0	0	0	0	0	0	0	0	0	0	0	0	0
QRI7	YDL104C	0	0	0	0	-3	0	0	0	0	0	0	0	0	0	0	0	0	0	0	0	0	0	0	0	0	0	0	0	0	0	0	0	0	0	0	0	0	0	0	0	0	0	0	0	0	0	0	0
PPH21	YDL134C	0	0	0	0	0	0	0	0	0	0	0	0	0	0	0	0	0	0	0	0	0	0	0	0	0	0	0	0	-3	0	0	0	0	0	0	0	0	0	0	0	0	-3	0	0	0	0	-3	0
BRE1	YDL074C	0	0	0	0	0	0	0	0	0	0	0	0	0	0	0	0	0	0	0	0	0	0	0	0	0	0	0	0	0	0	0	0	0	0	0	0	0	0	0	0	0	0	0	0	0	0	0	0
PHO2	YDL106C	0	0	0	0	0	0	0	-3	0	0	0	0	0	0	0	0	0	0	0	0	0	0	0	0	0	0	0	-3	3	0	0	0	0	0	0	0	0	0	0	0	0	0	0	0	0	0	0	0
RPL35B	YDL136W	0	3	0	0	0	0	0	3	0	0	0	0	0	0	3	0	3	0	0	0	0	0	0	0	0	3	3	0	0	0	0	3	0	0	0	0	0	0	3	0	-3	0	0	0	0	0	0	0
RXT3	YDL076C	-3	0	0	0	0	0	0	0	0	0	0	0	0	0	0	0	0	0	0	0	0	0	0	0	0	0	0	0	3	0	0	0	0	0	0	0	0	0	0	0	0	0	0	0	0	0	0	0
KIN28	YDL108W	-0.1	0	0	0	0	0	0	0	0	0	0	0	0	0	0	0	0	0	0	-0.1	0	0	0	0	0	0	0	0	0	0	0	0	0	0	0	0	0	0	0	0	0	0	0	0	0	0	0	0
RGT2	YDL138W	-3	0	0	0	0	0	0	0	0	0	0	0	0	0	0	0	0	0	0	-3	0	0	0	0	0	0	0	0	0	0	0	0	0	0	0	0	0	0	0	0	0	0	0	0	0	0	0	0
YDR196C	YDR196C	0	0	0	0	0	0	0	0	0	0	0	0	0	0	0	0	0.1	0	0	0	0	0	0	0	0	0.1	0	0	0	0	0	0	0	0	0	0	0	0	0	0	0	0	0	0	0	0	0	0
HTB1	YDR224C	-3	3	0	0	0	0	0	0	0	0	0	0	0	0	3	0	3	0	0	0	0	0	0	0	0	3	0	0	0	0	0	0	0	0	0	0	0	1	3	0	-3	0	0	0	0	0	0	0
CTA1	YDR256C	-3	0	0	0	0	0	0	0	0	0	0	0	0	0	0	0	0	0	0	-3	3	0	0	0	0	0	0	0	0	0	0	0	0	0	0	0	0	0	0	0	0	0	0	0	0	0	0	0
RKM2	YDR198C	0	0	0	0	0	0	0	0	0	0	0	0	0	0	0	0	0	0	0	0	0	0	0	0	0	0	0	0	0	0	0	0	0	0	0	0	0	0	0	0	0	0	0	0	0	0	0	0
ADK1	YDR226W	0	0	0	0	0	0	0	0	0	0	0	0	-3	0	0	0	0	0	0	0	0	0	0	0	0	0	0	0	0	0	0	0	0	0	0	0	0	-3	0	0	-3	0	0	-3	0	0	0	0
HSP78	YDR258C	0	0	0	0	0	0	0	0	0	0	0	0	0	0	0	0	0	0	0	0	0	0	0	0	0	0	0	0	0	0	0	0	0	0	0	0	0	0	0	0	0	0	0	0	0	0	0	0
VPS64	YDR200C	0	0	0	0	0	0	0	0	0	0	0	0	0	0	0	0	0	0	0	0	0	0	0	0	0	0	0	0	0	0	0	0	0	0	0	0	0	0	0	0	0	0	0	0	0	0	0	0
PCF11	YDR228C	0	0	0	0	0	0	0	0	0	0	0	0	0	0	0	0	0	0	0	0	0	0	0	0	0	0	0	0	0	0	0	0	0	0	0	0	0	0	0	0	0	0	0	0	0	0	0	0
SWM1	YDR260C	0	-3	0	0	0	0	0	0	3	0	0	0	0	0	0	0	0	0	0	0	0	0	0	0	0	0	0	0	0	0	0	0	0	0	0	0	0	0	0	0	0	0	0	0	0	0	0	0
RAV2	YDR202C	0	0	0	0	0	0	0	0	0	0	0	0	0	0	0	0	0	0	0	0	0	0	0	0	0	0	0	0	0	0	0	0	0	0	0	0	0	0	0	0	0	0	0	0	0	0	0	0
YDR230W	YDR230W	0	0	0	0	0	0	0	0	0	0	0	0	0	0	0	0	0	0	0	0	0	0	0	0	0	0	0	0	0	0	0	0	0	0	0	0	0	0	0	0	0	0	0	0	0	0	0	0
MMS21	YEL019C	0	0	0	0	0	0	0	0	0	0	0	0	0	0	0	0	0	0	0	0	0	0	0	0	0	-3	0	0	3	0	0	0	0	0	0	-3	0	0	0	0	0	0	0	0	0	0	0	0
RML2	YEL050C	0	0	0	0	0	0	0	0	0	-3	0	0	0	0	0	0	0	0	0	0	0	0	0	0	0	0	0	0	0	0	0	0	0	0	0	0	0	0	0	0	3	0	0	0	0	0	0	0
NOP16	YER002W	0	0	0	0	0	0	0	0	0	0	0	0	0	0	3	0	3	0	0	0	0	0	0	0	0	3	0	0	0	0	0	0	0	0	0	0	0	0	0	0	0	0	0	0	0	0	0	0
YEL020W.A	YEL020W-A	0	0	0	0	0	0	0	0	0	0	0	0	0	0	0	0	0	0	0	0	0	0	0	0	0	0	0	0	0	0	0	0	0	0	0	0	0	0	0	0	0	0	0	0	0	0	0	0
AFG1	YEL052W	0	0	0	0	0	0	0	0	0	0	0	0	0	0	0	0	0	0	0	0	0	0	0	0	0	0	0	0	0	-3	0	0	0	0	0	0	0	0	0	0	0	0	0	0	0	0	0	0
FMP52	YER004W	0	0	0	0	0	0	0	0	0	0	0	0	0	0	0	0	0	0	0	0	0	0	0	0	0	0	0	0	0	0	0	0	0	0	0	0	0	0	0	0	0	0	0	0	0	0	0	0
GEA2	YEL022W	0	0	0	0	0	0	0	0	0	0	0	0	0	0	0	0	0	0	0	0	0	0	0	0	0	0	0	0	0	0	0	0	0	0	0	0	0	0	0	0	0	0	0	-3	0	0	0	0
NUG1	YER006W	-3	0	0	3	0	0	0	0	0	0	0	0	0	0	0	0	0	0	0	0	0	0	0	0	0	0	0	0	0	0	0	0	0	0	0	0	0	0	0	0	0	0	0	0	0	0	0	0
RIP1	YEL024W	-3	0	0	0	0	0	0	0	0	0	0	0	0	0	0	0	0	0	0	0	0	0	0	0	0	0	0	0	0	0	0	0	0	0	0	0	0	0	0	0	0	0	0	-3	0	0	0	0
HAT2	YEL056W	0	0	0	3	0	0	0	0	0	0	0	0	0	0	0	0	0	0	0	0	0	0	0	0	0	0	0	0	0	0	0	0	0	0	0	0	0	0	0	0	0	0	0	-1	0	0	0	0
PAC2	YER007W	0	0	0	0	0	0	0	0	0	0	0	0	0	0	0	0	0	0	0	0	0	0	0	0	0	0	0	0	0	0	0	0	0	0	0	0	0	0	0	0	0	0	0	0	0	0	0	0
SAP155	YFR040W	-3	0	0	3	0	0	0	0	0	0	0	0	0	0	0	0	0	0	0	0	0	0	0	0	0	0	0	0	0	0	0	0	0	0	0	0	0	0	0	0	0	0	-3	0	0	0	0	0
YGL015C	YGL015C	0	0	0	0	0	0	0	0	0	0	0	0	0	0	0	0	0	0	0	-0.1	0	0	0	0	0	0	0	0	0	0	0	0	0	0	0	0	0	0	0	0	0	0	0	0	0	0	0	0
ALG13	YGL047W	0	0	0	0	0	0	0	0	0	0	0	0	0	0	0	0	0	0	0	0	0	0	0	0	0	0	0	0	0	0	0	0	0	0	0	0	0	0	0	0	3	0	0	0	0	0	0	0
KEG1	YFR042W	0	0	0	0	0	0	0	0	0	0	0	0	0	0	0	0	0	0	0	0	0	3	0	0	0	0	0	0	0	0	0	0	0	0	0	0	0	0	0	0	3	0	0	0	0	0	0	0
ATE1	YGL017W	0	0	0	0	0	0	0	0	0	0	0	0	0	0	0	0	0	0	0	0	0	0	0	0	0	0	0	0	0	0	0	0	0	0	0	0	0	0	0	0	0	0	0	0	0	0	0	0
TIF4632	YGL049C	0	0	0	0	0	0	0	0	0	0	0	0	0	0	0	0	0	0	-0.1	0	0	0	0	0	0	0	0	0	0	0	0	0	0	0	0	0	0	0	0	0	0	0	0	0	0	0	0	0
DUG1	YFR044C	-3	-3	0	0	0	0	0	0	0	0	0	0	0	0	-3	0	0	0	0	0	0	0	0	0	0	-3	0	0	0	0	0	0	0	0	0	0	0	0	-3	0	0	0	0	0	0	0	0	0
CKB1	YGL019W	0	0	0	0	0	0	0	0	0	0	0	0	0	0	0	0	0	0	0	0	0	0	0	0	0	0	0	0	0	0	0	0	0	0	0	0	0	0	0	0	0	0	0	0	0	0	0	0
MST27	YGL051W	-3	0	0	0	0	0	0	0	0	0	0	0	0	0	0	0	0	0	0	0	0	0	0	0	0	0	0	0	0	0	0	0	0	0	0	0	0	0	0	0	0	0	0	0	0	0	0	0
CNN1	YFR046C	0.1	0	0	0	0.1	0	0	0	0	0	0	0	0	0	0	0	0	0	0	0	0	0	0	0	0	0	0	0	0	0	0	0	0	0	0	0	0	0	0	0	0	0	0	0	0	0	0	0
ALK1	YGL021W	0	0	0	0	0	0	0	0	0	0	0	0	0	0	0	0	0	0	0	0	0	0	0	0	0	0	0	0	3	0	0	0	0	3	0	0	0	0	0	0	0	0	0	0	0	0	0	0
PRM8	YGL053W	-3	0	0	0	0	3	0	0	0	0	0	0	3	0	0	-3	0	0	0	-3	0	0	0	0	0	0	0	0	0	0	0	0	0	0	0	0	0	0	0	0	0	0	0	0	0	3	0	0
TEL2	YGR099W	0	0	0	0	0	0	0	0	0	0	0	0	0	0	-3	0	0	0	0	0	0	0	0	0	0	0	0	0	0	0	0	0	0	0	0	-3	0	0	0	0	0	0	0	0	0	0	0	0
UTP8	YGR128C	0	0	0	0	0	0	0	0	0	0	0	0	0	0	0	0	0	0	0	0	0	0	0	0	0	0	0	0	0	0	0	0	0	0	0	0	0	0	0	0	0	0	0	0	0	0	0	0
YGR160W	YGR160W	0	0	0	0	0	0	0	0	0	0	0	0	0	0	0	0	0	0	0	0	0	0	-3	0	0	0	0	0	-3	0	0	0	0	0	0	0	0	0	0	0	-3	0	0	0	0	0	0	0
PCP1	YGR101W	0	0	0	0	0	0	0	0	0	0	0	0	0	0	0	0	0	0	0	0	0	0	0	0	0	0	0	0	0	0	0	0	0	0	0	0	0	0	0	0	0	0	0	0	0	0	0	0
YGR130C	YGR130C	0	0	0	0	0	0	0	0	0	0	-3	0	0	0	0	0	0	0	0	0	0	-3	0	0	0	0	0	0	0	0	0	0	0	0	0	0	0	0	0	0	0	0	0	0	0	0	0	0
YGR161C.C	YGR161C-C	0	0	0	0.1	0	0	0	0	0	0	-0.1	0	0	0	0	0	0	0	0	0	0	0	0	0	0	0	0	0	0	0	0	0	0	0	0	0	0	0	0	0	-0.1	0	0	-0.1	0	0	0	0
NOP7	YGR103W	0	0	0	0	0	0	0	0	0	0	0	0	0	0	0	0	0	0	0	0	0	0	0	0	0	0	0	0	3	0	0	0	0	0	0	0	0	0	0	0	-3	0	0	-3	0	0	0	0
PHB1	YGR132C	0	0	0	-1	-3	0	0	0	0	0	0	0	0	0	0	0	0	0	0	0	0	0	0	0	0	0	0	0	0	0	0	0	0	0	0	0	0	0	0	0	3	0	0	0	0	0	0	0
YGR161W.A	YGR161W-A	0	0	0	0	0	0	0	0	0	0	-3	0	0	0	0	0	0	0	0	0	0	0	0	0	0	0	0	0	3	0	0	-3	0	0	0	0	0	0	0	0	-3	0	0	-3	0	0	0	0
VMA21	YGR105W	0	0	0	0	0	0	0	0	0	0	0	0	0	0	-3	0	0	0	0	0	0	0	0	0	0	0	0	0	3	0	0	0	0	0	0	0	0	0	0	0	0	0	0	-3	0	0	0	0
CAF130	YGR134W	0	0	0	0	0	0	0	0	0	0	0	0	0	0	0	0	0	0	0	0	0	0	3	0	0	0	0	0	0	0	0	0	0	0	0	0	0	0	0	0	0	0	0	0	0	0	0	0
TIF4631	YGR162W	0	0	0	0	0	0	0	0	0	0	0	0	0	0	0	0	0	0	0	0	0	0	0	0	0	0	0	0	0	0	0	0	0	0	0	0	0	0	0	0	0	0	0	0	0	0	0	0
LSM12	YHR121W	0	0	0	0	0	0	0	0	-3	0	0	0	0	0	0	0	3	0	0	0	0	0	0	0	0	3	0	0	0	0	0	0	0	0	0	0	0	0	3	0	0	0	0	0	0	0	0	0
PEX28	YHR150W	0	0	0	0	0	0	0	0	0	0	0	0	0	0	0	0	0	0	0	0	0	0	0	0	0	0	0	0	0	0	0	0	0	0	0	0	0	0	0	0	0	0	0	0	0	0	0	0
YHR182W	YHR182W	0	0	0	0	0	0	0	0	0	0	0	0	0	0	-3	0	0	0	0	0	0	0	0	0	0	0	0	0	0	0	0	0	0	0	0	0	0	0	0	0	0	0	0	0	0	0	0	0
EPT1	YHR123W	-3	-3	0	0	0	0	0	-3	0	0	0	0	0	0	-3	0	-3	0	0	0	0	0	0	0	0	-3	0	0	0	0	0	0	0	0	0	0	0	0	-3	0	0	0	0	0	0	0	0	0
SPO12	YHR152W	0	0	0	0	0	0	0	0	0	0	3	0	0	0	0	0	0	0	0	0	0	0	0	0	0	0	0	0	0	0	0	0	0	0	0	0	0	0	0	0	3	0	0	0	0	0	0	0
SSP1	YHR184W	0	0	0	0	0	0	0	0	0	0	0	0	0	0	0	0	0	0	0	0	0	0	0	0	0	0	0	0	3	0	0	0	0	0	0	0	0	0	0	0	0	0	0	0	0	0	0	0
YHR125W	YHR125W	0	0	0	0	0	0	0	0	0	0	0	0	0	0	0	0	0	0	0	0	0	0	-0.1	0	0	0	0	0	0	0	0	0	0	0	0	0	0	0	0	0	0	0	0	0	0	0	0	0
RTT107	YHR154W	0	0	0	0	0	0	0	0	0	0	0	0	0	0	0	0	0	0	0	0	0	0	0	0	0	0	0	0	3	0	0	0	0	0	0	0	0	0	0	0	-3	0	-1	0	0	0	0	0
KOG1	YHR186C	0	0	0	0	0	0	0	0	0	0	0	0	0	0	0	0	0	0	0	0	0	0	0	0	0	0	0	0	0	0	0	0	0	0	0	0	0	0	0	0	0	0	0	0	0	0	0	0
YHR127W	YHR127W	0	0	0	-3	-3	0	0	0	0	0	0	0	0	0	0	0	0	0	0	0	0	0	0	0	0	0	0	0	0	0	0	0	0	0	0	0	0	0	0	0	0	0	0	0	0	0	0	0
LIN1	YHR156C	0	0	0	0	0	0	0	0	0	0	0	0	0	0	0	0	0	0	0	0	0	0	0	0	0	0	0	0	0	0	0	0	0	0	0	0	0	0	0	0	0	0	0	0	0	0	0	0
GPI16	YHR188C	0	-0.1	0	0	0	0	0	0	0	0	0	0	0	0	-0.1	0	-0.1	0	0	0	0	0	0	0	0	-0.1	0	0	0	0	0	0	0	0	0	0	0	0	-0.1	0	0	0	0	0	0	0	0	0
IKS1	YJL057C	0	0	0	0	0	0	0	0	0	0	0	0	0	0	0	0	0	0	0	0	0	0	0	0	0	0	0	0	3	0	0	0	0	0	0	0	0	0	0	0	0	0	0	0	0	0	0	0
SIP4	YJL089W	0	0	0	0	0	0	0	-3	0	0	0	0	0	0	0	0	0	0	0	-3	0	0	0	0	0	0	0	0	0	0	0	0	0	0	0	0	0	0	0	0	0	0	0	0	0	0	0	0
RPE1	YJL121C	-3	-3	0	0	0	0	0	0	0	0	0	0	0	0	0	0	-3	0	0	3	0	0	0	0	0	-3	0	0	0	0	0	3	0	0	0	0	0	0	0	0	0	0	0	0	0	0	0	0
YHC3	YJL059W	-3	0	0	0	0	0	0	0	0	0	0	0	0	0	0	0	0	0	0	0	0	0	0	0	0	0	0	0	0	0	0	0	0	0	0	0	0	0	0	0	0	0	0	0	0	0	0	0
GWT1	YJL091C	0	0	0	0	0	0	0	0	0	0	0	0	0	0	0	0	0	0	0	-3	0	0	0	0	0	0	0	0	0	0	0	0	0	0	0	0	0	0	0	0	0	0	0	0	0	0	0	0
YJL123C	YJL123C	0	0	0	-3	-3	0	0	0	0	0	0	0	0	0	0	0	0	0	0	0	0	0	0	0	0	0	0	0	0	0	0	0	0	0	0	0	0	0	0	0	0	0	0	0	0	0	0	0
NUP82	YJL061W	0	0	0	0	0	0	0	0	0	0	0	0	0	0	0	0	0	0	0	0	0	0	0	0	0	0	0	0	0	0	0	0	0	0	0	0	0	0	0	0	0	0	0	0	0	0	0	0
TOK1	YJL093C	0	0	0	0	0	0	0	0	0	0	0	0	0	0	-3	0	-3	0	0	0	0	0	0	0	0	-3	0	0	0	0	0	0	0	0	0	0	0	-3	0	0	0	0	0	0	0	0	0	0
GCD14	YJL125C	0	-0.1	0	0	0	0	0	0	0	0	0	0	0	0	0	0	0	0	0	0	0	0	0	0	0	0	0	0	0	0	0	0	0	0	0	0	0	0	0	0	0	0	0	0	0	0	0	0
MRPL8	YJL063C	-1	0	0	0	0	0	0	0	0	0	0	0	0	0	0	0	0	0	0	0	0	0	0	0	0	0	0	0	0	-3	0	0	0	0	0	0	0	0	0	0	3	0	0	0	0	0	0	0
BCK1	YJL095W	0	0	0	0	0	0	0	0	0	0	0	0	0	0	0	0	0	0	0	0	0	0	0	0	0	0	0	0	0	0	0	0	0	0	0	0	0	0	0	0	0	0	0	0	0	0	0	0
SFK1	YKL051W	0	0	0	0	0	3	0	0	0	0	0	0	3	0	0	0	0	0	0	0	0	0	0	3	0	0	0	0	3	0	0	0	0	0	0	0	0	0	0	0	-1	0	0	3	0	3	3	0
RRP14	YKL082C	0	0	0	0	0	0	3	0	0	0	0	0	0	0	0	0	0	0	0	0	0	0	0	0	0	0	0	0	0	0	0	0	0	3	0	0	0	0	0	0	0	0	0	0	0	0	3	0
RAD27	YKL113C	0	0	0	0	0	0	0	0	0	0	0	0	-3	0	0	0	0	0	0	0	0	0	0	0	0	0	0	0	0	0	0	0	0	0	0	0	0	0	0	0	0	0	0	0	0	0	1	1
YKL053C.A	YKL053C-A	0	0	0	0	0	0	0	0	0	0	0	0	0	0	0.1	0	0.1	0	0	0	0	0	0	0	0	0.1	0	0	0	0	0	0	0	0	0	0	0	0	0.1	0	0	0	0	0	0	0	0.1	0
HOT13	YKL084W	0	0	0	3	0	0	0	0	0	0	0	0	0	0	0	0	0	0	0	0	0	0	0	0	0	0	0	0	0	0	0	0	0	0	0	0	0	0	0	0	-3	0	0	0	0	0	3	0
YKL115C	YKL115C	0	0	0	0	0	0	0	0	0	0	0	0	0	0	0	0	0	0	0	0	0.1	0	0	0	0	0	0	0	0.1	0	0	0	0	0	0	-0.1	0	0	0	0	0	0	0	0	0	0	0.1	0
DEF1	YKL054C	0	0	0	0	0	0	0	0	0	0	0	0	0	0	0	0	0	0	0	0	0	0	0	0	0	0	0	-3	0	0	0	0	0	0	0	0	0	0	0	0	0	0	0	0	0	0	0	0
SRX1	YKL086W	-3	0	0	0	0	0	0	0	0	0	0	0	0	0	0	0	0	0	0	0	0	0	0	0	0	0	0	0	3	0	0	0	0	0	0	0	0	0	0	0	-3	0	0	0	0	0	0	0
SBA1	YKL117W	0	0	0	0	-3	0	0	0	0	0	0	0	0	0	0	0	0	0	0	0	0	0	-3	0	0	0	0	0	0	0	0	0	0	0	0	0	0	0	0	0	0	0	0	0	0	0	3	0
TMA19	YKL056C	0	0	0	0	0	0	0	0	0	0	0	0	0	0	0	0	0	0	0	3	0	0	0	0	0	0	0	0	0	0	0	3	0	0	0	0	0	0	0	0	-3	0	0	0	3	0	3	0
YKL088W	YKL088W	0	0	0	0	0	0	-3	0	0	0	0	0	0	0	0	0	0	0	0	0	0	0	0	0	0	0	0	0	0	0	0	0	0	0	0	0	0	0	0	0	0	0	0	0	0	0	0	0
VPH2	YKL119C	0	0	0	-3	-3	0	0	0	0	-3	0	0	0	0	0	-3	3	-3	0	0	0	0	0	0	-3	0	0	0	0	0	0	0	0	0	0	0	0	0	0	0	0	0	0	0	0	0	3	0
RSC58	YLR033W	0	0	0	0	0	0	0	0	0	0	0	0	0	0	0	0	0	0	0	0	0	-3	0	0	0	0	0	0	0	0	0	0	0	0	0	0	0	0	0	0	0	0	0	0	0	-3	0	0
YLR064W	YLR064W	0	0	0	0	0	0	0	0	0	0	0	0	0	0	0	0	-3	0	0	0	0	0	0	3	0	-3	0	0	0	0	0	0	0	0	0	0	0	0	0	0	0	0	0	0	0	0	0	0
KIN2	YLR096W	0	0	0	0	0	0	0	0	0	0	0	0	0	0	0	0	0	0	0	0	0	0	0	0	0	0	0	0	0	0	0	0	0	0	0	0	0	0	0	0	0	0	0	0	0	0	0	0
MLH2	YLR035C	0	0	0	0	0	0	0	0	0	0	0	0	0	0	0	0	0	0	0	0	0	0	0	0	0	0	0	0	0	0	0	0	0	0	0	0	0	0	0	0	0	0	0	0	0	0	0	0
SPC3	YLR066W	0	0	0	0	0	0	0	0	0	0	0	0	0	0	3	0	3	0	0	3	0	0	0	0	0	3	0	0	0	3	0	0	0	0	0	3	0	0	3	0	0	0	0	0	0	0	0	0
CHA4	YLR098C	-3	0	0	0	0	0	0	0	0	0	0	0	0	0	-3	0	-3	0	0	0	0	0	0	0	0	-3	0	0	0	0	0	-3	0	0	0	0	0	0	0	0	0	0	0	0	0	0	0	0
YLR036C	YLR036C	0	0	0	0.1	0	0	0	0	0	0	0	0	0	0	0	0	0	0	0	0	0	0	0	0	0	0	0	0	0.1	0	0	0	0	0	0	0	0	0	0	0	0	0	0	0	0	0	0	0
FYV7	YLR068W	0	0	0	0	0	0	3	3	0	0	0	0	0	0	3	0	3	0	0	0	0	0	0	0	0	3	3	0	0	3	0	0	0	0	0	0	0	0	3	0	3	0	0	0	0	0	0	0
ERG27	YLR100W	0	0	0	3	0	-3	0	0	0	0	0	0	0	0	0	0	0	0	0	0	-3	0	0	0	0	0	0	0	-3	0	0	0	0	-3	0	0	0	0	0	0	0	0	0	0	0	0	0	0
COX12	YLR038C	0	0	0	0	0	0	0	0	0	0	0	0	0	0	1	0	3	0	0	3	0	0	0	0	0	3	0	0	3	3	0	0	0	0	-1	0	0	0	3	0	3	0	0	0	0	0	0	0
XYL2	YLR070C	0	0	0	0	0	0	0	0	0	0	0	0	0	0	0	0	0	0	0.1	0	0	0	0	0	0	0	0	0	0	0	0	0	0	0	0	0	0	0	0	0	0.1	0	0	0	0	0	0	0
APC9	YLR102C	0	0	0	0	0	0	0	0	0	0	0	0	0	0	0	0	0	0	0	0	0	0	0	0	0	0	0	0	0	0	0	0	0	0	0	0	0	0	0	0	3	0	0	0	0	0	0	0
YLR408C	YLR408C	0	0	0	0	0	0	0	0	0	0	0	0	0	0	0	0	0	0	0	0	0	0	0	0	0	0	0	0	0	0	0	0	0	0	0	0	0	0	0	0	0	0	0	0	0	0	0	0
YLR438C.A	YLR438C-A	0	0	0	0	-3	0	0	0	0	0	0	0	0	0	0	0	3	0	0	0	0	0	0	0	0	0	0	0	0	0	0	0	0	0	0	0	0	0	0	0	3	0	0	0	0	0	0	0
YML002W	YML002W	0	0	0	0	0	0	0	0	-3	0	-3	0	0	0	0	0	0	0	0	0	0	0	0	0	0	0	0	0	0	0	0	0	0	0	0	0	0	0	0	0	0	0	0	0	0	0	0	0
VIP1	YLR410W	0	0	0	0	0	0	0	0	0	0	0	0	1	0	0	0	0	0	0	0	0	0	0	0	0	0	0	0	0	0	0	0	0	0	0	0	0	0	0	0	0	0	0	0	0	0	0	0
MRPL4	YLR439W	0	-1	-3	0	0	0	0	0	0	0	0	0	-3	0	-3	0	-3	0	0	0	0	0	0	0	0	-3	0	0	0	-1	0	0	0	0	0	0	0	-3	-3	0	0	0	0	-3	0	0	0	0
GLO1	YML004C	0	0	0	-3	-3	0	0	0	0	0	0	0	0	0	0	0	0	0	0	0	0	0	0	0	0	0	0	0	0	0	0	0	0	0	0	0	0	0	0	0	0	0	0	0	0	0	0	0
YLR410W.B	YLR410W-B	0	0	0	3	0	0	0	0	0	0	-3	0	0	0	0	0	0	0	0	0	0	0	0	0	0	0	0	0	0	0	0	0	0	0	0	0	0	0	0	0	0	0	0	-3	0	0	0	0
RPS1A	YLR441C	0	0	0	0	0	0	0	0	0	0	0	0	0	-3	0	0	0	0	0	0	0	0	-3	0	0	0	0	0	-3	0	0	0	0	0	0	0	0	0	0	0	-3	0	0	0	0	0	0	0
GIS4	YML006C	3	0	0	0	0	0	0	0	0	0	0	0	0	0	0	0	0	0	0	0	0	0	0	0	0	0	0	0	0	0	0	0	0	0	0	0	0	0	0	0	0	0	0	0	0	0	0	0
BER1	YLR412W	0	0	0	0	-3	0	0	0	0	0	0	0	0	0	0	0	0	0	0	0	0	0	-3	0	0	0	0	0	0	0	0	0	0	0	0	0	0	0	0	0	0	0	0	0	0	0	0	0
ECM7	YLR443W	0	0	0	0	0	0	0	0	0	0	0	0	0	0	0	0	-0.1	0	0	0	0	0	0	0	0	0	0	0	-0.1	0	0	0	0	0	0	0	0	0	0	0	0	0	0	0	0	0	0	0
ERG6	YML008C	0	0	0	0	0	-3	0	0	0	0	0	0	0	0	0	0	0	0	0	0	0	0	0	0	0	0	0	0	-3	0	0	0	0	0	0	0	0	0	0	0	0	0	0	0	0	0	0	0
CEP3	YMR168C	0	-0.1	0	0	0	0	0	0	0	0	-0.1	0	0	0	0	0	0	0	0	-0.1	0	0	0	0	0	0	0	0	0	0	0	0	0	0	0	0	0	0	0	0	0	0	0	0	0	0	0	0
MTF1	YMR228W	-3	0	0	0	0	0	0	0	0	-3	0	0	0	0	0	0	0	0	0	0	0	0	0	0	0	0	0	0	0	0	0	0	0	0	0	0	0	0	0	0	0	0	0	0	0	0	0	0
ALD2	YMR170C	0	0	0	0	0	0	0	0	0	0	0	0	3	0	0	0	0	0	0	0	0	0	0	0	0	-3	0	0	3	0	0	0	0	0	0	0	0	0	0	0	0	0	0	0	0	0	0	0
RPS10B	YMR230W	0	3	0	0	0	0	0	3	0	0	3	0	0	0	3	0	3	0	0	0	0	0	0	0	0	3	0	0	0	3	0	0	0	0	0	3	0	0	3	0	0	0	0	0	0	0	0	0
YMR172C.A	YMR172C-A	0	0	0	0	0	0	0	0	0	0	0	0	0	0	0	0	0	0	0	0	0	0	0	0	0	0	0	0	0	0	0	0	0	0	0	0	0	0	0	0	0	0	0	0	0	0	0	0
ROT1	YMR200W	0	0	0	0	0	0	0	0	0	0	0	0	0	0	0	0	0	0	0	0	0	0	0	0	0	0	0	0	0	0	0	0	0	0	0	0	0	0	0	0	0	0	0	0	0	0	0	0
[truncated: 4,261 more rows]
[truncated: 64 more columns]

## Sheet: Identified shortest path
Each identified path from the knocked-out TF to its knockout target was given a confidence score.
The confidence score was defined as the ratio of the TF-gene pairs (along the direction of the identified path) that has literature evidence of TF-gene regulation.
Taking the identified path A→C→B as an example, its confidence score is equal to one (3/3) if there exists literature evidence showing that A regulates both C and B and C regulates B.
TF	Target ORF Name	Target Gene Name	Shortest Path	Path Length	Path confidence score	Regulation effect
abf1	YDR404C	RPB7	abf1,rpb7	1	100%(1@1)	Down Regulation
abf1	YDR194C	MSS116	abf1,mss116	1	100%(1@1)	Up Regulation
abf1	YER026C	CHO1	abf1,cho1	1	100%(1@1)	Down Regulation
abf1	YGL107C	RMD9	abf1,rmd9	1	100%(1@1)	Down Regulation
abf1	YKL167C	MRP49	abf1,mrp49	1	100%(1@1)	Down Regulation
abf1	YJR062C	NTA1	abf1,nta1	1	100%(1@1)	Down Regulation
abf1	YDR284C	DPP1	abf1,dpp1	1	100%(1@1)	Down Regulation
abf1	YDL012C	YDL012C	abf1,ydl012c	1	100%(1@1)	Down Regulation
abf1	YDR283C	GCN2	abf1,gcn2	1	100%(1@1)	Down Regulation
abf1	YBL007C	SLA1	abf1,sla1	1	100%(1@1)	Up Regulation
abf1	YKL029C	MAE1	abf1,mae1	1	100%(1@1)	Down Regulation
abf1	YGR119C	NUP57	abf1,nup57	1	100%(1@1)	Up Regulation
abf1	YOR027W	STI1	abf1,sti1	1	100%(1@1)	Down Regulation
abf1	YJR137C	ECM17	abf1,ecm17	1	100%(1@1)	Down Regulation
abf1	YLR396C	VPS33	abf1,vps33	1	100%(1@1)	Down Regulation
abf1	YGR270W	YTA7	abf1,yta7	1	100%(1@1)	Down Regulation
abf1	YJL201W	ECM25	abf1,ecm25	1	100%(1@1)	Down Regulation
abf1	YGR282C	BGL2	abf1,bgl2	1	0%(0@1)	Down Regulation
abf1	YEL017W	GTT3	abf1,gtt3	1	0%(0@1)	Down Regulation
abf1	YBR031W	RPL4A	abf1,rpl4a	1	0%(0@1)	Down Regulation
abf1	YDR462W	MRPL28	abf1,mrpl28	1	0%(0@1)	Down Regulation
abf1	YDR525W-A	SNA2	abf1,sna2	1	0%(0@1)	Down Regulation
abf1	YOL104C	NDJ1	abf1,ndj1	1	0%(0@1)	Down Regulation
abf1	YIL048W	NEO1	abf1,neo1	1	0%(0@1)	Down Regulation
abf1	YIL018W	RPL2B	abf1,rpl2b	1	0%(0@1)	Down Regulation
abf1	YJL183W	MNN11	abf1,mnn11	1	0%(0@1)	Down Regulation
abf1	YHR050W	SMF2	abf1,smf2	1	0%(0@1)	Down Regulation
abf1	YPR045C	YPR045C	abf1,ypr045c	1	0%(0@1)	Up Regulation
abf1	YDR340W	YDR340W	abf1,ydr340w	1	0%(0@1)	Down Regulation
abf1	YGL106W	MLC1	abf1,mlc1	1	0%(0@1)	Down Regulation
abf1	YGR185C	TYS1	abf1,tys1	1	0%(0@1)	Down Regulation
abf1	YIL049W	DFG10	abf1,dfg10	1	0%(0@1)	Down Regulation
abf1	YDR410C	STE14	abf1,ste14	1	0%(0@1)	Down Regulation
abf1	YAL017W	PSK1	abf1,psk1	1	0%(0@1)	Down Regulation
abf1	YJL063C	MRPL8	abf1,mrpl8	1	0%(0@1)	Down Regulation
abf1	YKR015C	YKR015C	abf1,ykr015c	1	0%(0@1)	Down Regulation
abf1	YAL042W	ERV46	abf1,erv46	1	0%(0@1)	Down Regulation
abf1	YFL018C	LPD1	abf1,lpd1	1	0%(0@1)	Down Regulation
abf1	YOL086C	ADH1	abf1,adh1	1	0%(0@1)	Down Regulation
abf1	YGR192C	TDH3	abf1,tdh3	1	0%(0@1)	Down Regulation
abf1	YKL211C	TRP3	abf1,trp3	1	0%(0@1)	Down Regulation
abf1	YBR290W	BSD2	abf1,bsd2	1	0%(0@1)	Up Regulation
abf1	YJL184W	GON7	abf1,gon7	1	0%(0@1)	Down Regulation
abf1	YKL179C	COY1	abf1,coy1	1	0%(0@1)	Down Regulation
abf1	YDR384C	ATO3	abf1,ato3	1	0%(0@1)	Down Regulation
abf1	YLR259C	HSP60	abf1,hsp60	1	0%(0@1)	Down Regulation
abf1	YLR229C	CDC42	abf1,cdc42	1	0%(0@1)	Down Regulation
abf1	YNL037C	IDH1	abf1,idh1	1	0%(0@1)	Down Regulation
abf1	YDR233C	RTN1	abf1,rtn1	1	0%(0@1)	Down Regulation
abf1	YBR143C	SUP45	abf1,sup45	1	0%(0@1)	Up Regulation
abf1	YBR145W	ADH5	abf1,adh5	1	0%(0@1)	Down Regulation
abf1	YKL183W	LOT5	abf1,lot5	1	0%(0@1)	Down Regulation
abf1	YMR297W	PRC1	abf1,prc1	1	0%(0@1)	Down Regulation
abf1	YNL322C	KRE1	abf1,kre1	1	0%(0@1)	Down Regulation
abf1	YJR104C	SOD1	abf1,sod1	1	0%(0@1)	Down Regulation
abf1	YDR027C	VPS54	abf1,vps54	1	0%(0@1)	Up Regulation
abf1	YDR029W	YDR029W	abf1,ydr029w	1	0%(0@1)	Up Regulation
abf1	YJR045C	SSC1	abf1,ssc1	1	0%(0@1)	Down Regulation
abf1	YMR032W	HOF1	abf1,hof1	1	0%(0@1)	Up Regulation
abf1	YBR212W	NGR1	abf1,ngr1	1	0%(0@1)	Up Regulation
abf1	YBR248C	HIS7	abf1,his7	1	0%(0@1)	Up Regulation
abf1	YOR056C	NOB1	abf1,nob1	1	0%(0@1)	Up Regulation
abf1	YIR022W	SEC11	abf1,sec11	1	0%(0@1)	Down Regulation
abf1	YKL005C	BYE1	abf1,bye1	1	0%(0@1)	Up Regulation
abf1	YKL008C	LAC1	abf1,lac1	1	0%(0@1)	Down Regulation
abf1	YCL005W	LDB16	abf1,ldb16	1	0%(0@1)	Down Regulation
abf1	YGR268C	HUA1	abf1,hua1	1	0%(0@1)	Down Regulation
abf1	YGR203W	YGR203W	abf1,ygr203w	1	0%(0@1)	Down Regulation
abf1	YJL174W	KRE9	abf1,kre9	1	0%(0@1)	Down Regulation
abf1	YAR015W	ADE1	abf1,pho2,ade1	2	66%(2@3)	Down Regulation
abf1	YKL026C	GPX1	abf1,rpn4,gpx1	2	66%(2@3)	Down Regulation
abf1	YPL131W	RPL5	abf1,pho2,rpl5	2	66%(2@3)	Down Regulation
abf1	YGR055W	MUP1	abf1,stp1,mup1	2	66%(2@3)	Down Regulation
abf1	YDL022W	GPD1	abf1,msn1,gpd1	2	66%(2@3)	Down Regulation
abf1	YKR039W	GAP1	abf1,dal81,gap1	2	33%(1@3)	Down Regulation
abf1	YOR259C	RPT4	abf1,rpn4,rpt4	2	33%(1@3)	Up Regulation
abf1	YBR160W	CDC28	abf1,pho2,cdc28	2	33%(1@3)	Up Regulation
abf1	YBR191W	RPL21A	abf1,fhl1,rpl21a	2	33%(1@3)	Up Regulation
abf1	YEL044W	IES6	abf1,stp1,ies6	2	33%(1@3)	Down Regulation
abf1	YBL112C	YBL112C	abf1,stp1,ybl112c	2	33%(1@3)	Up Regulation
abf1	YJR015W	YJR015W	abf1,msn1,yjr015w	2	33%(1@3)	Down Regulation
abf1	YBR161W	CSH1	abf1,pho2,csh1	2	33%(1@3)	Up Regulation
abf1	YDL061C	RPS29B	abf1,fhl1,rps29b	2	33%(1@3)	Down Regulation
abf1	YGR157W	CHO2	abf1,dal81,cho2	2	33%(1@3)	Down Regulation
abf1	YHR142W	CHS7	abf1,fhl1,chs7	2	33%(1@3)	Down Regulation
abf1	YLR089C	ALT1	abf1,dal81,alt1	2	33%(1@3)	Down Regulation
abf1	YBR098W	MMS4	abf1,stp1,mms4	2	33%(1@3)	Down Regulation
abf1	YDR100W	TVP15	abf1,dal81,tvp15	2	33%(1@3)	Down Regulation
abf1	YIR028W	DAL4	abf1,dal81,dal4	2	33%(1@3)	Down Regulation
abf1	YIR034C	LYS1	abf1,stp1,lys1	2	33%(1@3)	Down Regulation
abf1	YJR147W	HMS2	abf1,msn1,hms2	2	33%(1@3)	Down Regulation
abf1	YLR340W	RPP0	abf1,fhl1,rpp0	2	33%(1@3)	Down Regulation
abf1	YNL145W	MFA2	abf1,rpn4,mfa2	2	33%(1@3)	Down Regulation
abf1	YBL023C	MCM2	abf1,rpn4,mcm2	2	33%(1@3)	Down Regulation
abf1	YBL027W	RPL19B	abf1,fhl1,rpl19b	2	33%(1@3)	Up Regulation
abf1	YNL301C	RPL18B	abf1,swi4,rpl18b	2	33%(1@3)	Down Regulation
abf1	YCR107W	AAD3	abf1,pho2,aad3	2	33%(1@3)	Down Regulation
abf1	YDR159W	SAC3	abf1,dal81,sac3	2	33%(1@3)	Down Regulation
abf1	YHR021C	RPS27B	abf1,fhl1,rps27b	2	33%(1@3)	Down Regulation
abf1	YJR146W	YJR146W	abf1,fhl1,yjr146w	2	33%(1@3)	Down Regulation
abf1	YLR304C	ACO1	abf1,dal81,aco1	2	33%(1@3)	Down Regulation
abf1	YMR102C	YMR102C	abf1,fhl1,ymr102c	2	33%(1@3)	Down Regulation
abf1	YNL146W	YNL146W	abf1,dal81,ynl146w	2	33%(1@3)	Down Regulation
abf1	YOL079W	YOL079W	abf1,dal81,yol079w	2	33%(1@3)	Up Regulation
abf1	YDR309C	GIC2	abf1,swi4,gic2	2	33%(1@3)	Down Regulation
abf1	YJL212C	OPT1	abf1,dal81,opt1	2	33%(1@3)	Down Regulation
abf1	YKL169C	YKL169C	abf1,stp1,ykl169c	2	33%(1@3)	Down Regulation
abf1	YDR072C	IPT1	abf1,dal81,ipt1	2	33%(1@3)	Down Regulation
abf1	YDR078C	SHU2	abf1,stp1,shu2	2	33%(1@3)	Down Regulation
abf1	YGL181W	GTS1	abf1,put3,gts1	2	33%(1@3)	Down Regulation
abf1	YNL061W	NOP2	abf1,dal81,nop2	2	33%(1@3)	Up Regulation
abf1	YPL217C	BMS1	abf1,stp1,bms1	2	33%(1@3)	Up Regulation
abf1	YBR163W	DEM1	abf1,pho2,dem1	2	33%(1@3)	Up Regulation
abf1	YDR224C	HTB1	abf1,pho2,htb1	2	33%(1@3)	Down Regulation
abf1	YFR040W	SAP155	abf1,stp1,sap155	2	33%(1@3)	Down Regulation
abf1	YFR044C	DUG1	abf1,rim101,dug1	2	33%(1@3)	Down Regulation
abf1	YMR228W	MTF1	abf1,stp1,mtf1	2	33%(1@3)	Down Regulation
abf1	YPL059W	GRX5	abf1,stp1,grx5	2	33%(1@3)	Down Regulation
abf1	YBL092W	RPL32	abf1,fhl1,rpl32	2	33%(1@3)	Up Regulation
abf1	YCR018C-A	YCR018C-A	abf1,stp1,ycr018c-a	2	33%(1@3)	Down Regulation
abf1	YCL064C	CHA1	abf1,dal81,cha1	2	33%(1@3)	Down Regulation
abf1	YDR043C	NRG1	abf1,rim101,nrg1	2	33%(1@3)	Down Regulation
abf1	YDR075W	PPH3	abf1,dal81,pph3	2	33%(1@3)	Down Regulation
abf1	YIL119C	RPI1	abf1,msn1,rpi1	2	33%(1@3)	Down Regulation
abf1	YKR052C	MRS4	abf1,put3,mrs4	2	33%(1@3)	Down Regulation
abf1	YJR148W	BAT2	abf1,dal81,bat2	2	33%(1@3)	Down Regulation
abf1	YER007C-A	TMA20	abf1,stp1,tma20	2	33%(1@3)	Down Regulation
abf1	YML007W	YAP1	abf1,rpn4,yap1	2	33%(1@3)	Up Regulation
abf1	YDR476C	YDR476C	abf1,fhl1,ydr476c	2	33%(1@3)	Down Regulation
abf1	YFR017C	YFR017C	abf1,ume6,yfr017c	2	33%(1@3)	Down Regulation
abf1	YGR039W	YGR039W	abf1,stp1,ygr039w	2	33%(1@3)	Down Regulation
abf1	YLL005C	SPO75	abf1,stp1,spo75	2	33%(1@3)	Down Regulation
abf1	YLR350W	ORM2	abf1,stp1,orm2	2	33%(1@3)	Down Regulation
abf1	YPL274W	SAM3	abf1,dal81,sam3	2	33%(1@3)	Down Regulation
abf1	YJL191W	RPS14B	abf1,pho2,rps14b	2	33%(1@3)	Down Regulation
abf1	YPL090C	RPS6A	abf1,fhl1,rps6a	2	33%(1@3)	Up Regulation
abf1	YPL092W	SSU1	abf1,fzf1,ssu1	2	33%(1@3)	Down Regulation
abf1	YPL156C	PRM4	abf1,put3,prm4	2	33%(1@3)	Down Regulation
abf1	YBR069C	TAT1	abf1,dal81,tat1	2	33%(1@3)	Up Regulation
abf1	YDR473C	PRP3	abf1,stp1,prp3	2	33%(1@3)	Down Regulation
abf1	YER035W	EDC2	abf1,pho2,edc2	2	33%(1@3)	Down Regulation
abf1	YGL146C	YGL146C	abf1,msn1,ygl146c	2	33%(1@3)	Down Regulation
abf1	YGR257C	MTM1	abf1,put3,mtm1	2	33%(1@3)	Down Regulation
abf1	YJL158C	CIS3	abf1,swi4,cis3	2	33%(1@3)	Down Regulation
abf1	YKL177W	YKL177W	abf1,cst6,ykl177w	2	33%(1@3)	Down Regulation
abf1	YER131W	RPS26B	abf1,fhl1,rps26b	2	33%(1@3)	Down Regulation
abf1	YHR010W	RPL27A	abf1,dal81,rpl27a	2	33%(1@3)	Up Regulation
abf1	YKL096W	CWP1	abf1,swi4,cwp1	2	33%(1@3)	Down Regulation
abf1	YOL030W	GAS5	abf1,msn1,gas5	2	33%(1@3)	Down Regulation
abf1	YBR238C	YBR238C	abf1,pho2,ybr238c	2	33%(1@3)	Up Regulation
abf1	YDR265W	PEX10	abf1,put3,pex10	2	33%(1@3)	Down Regulation
abf1	YHR157W	REC104	abf1,stp1,rec104	2	33%(1@3)	Down Regulation
abf1	YGR019W	UGA1	abf1,dal81,uga1	2	33%(1@3)	Down Regulation
abf1	YOL152W	FRE7	abf1,uga3,fre7	2	33%(1@3)	Down Regulation
abf1	YBL041W	PRE7	abf1,dal81,pre7	2	33%(1@3)	Up Regulation
abf1	YJL161W	YJL161W	abf1,pho2,yjl161w	2	33%(1@3)	Down Regulation
abf1	YDR109C	YDR109C	abf1,pho2,ydr109c	2	33%(1@3)	Down Regulation
abf1	YDR511W	ACN9	abf1,dal81,acn9	2	33%(1@3)	Down Regulation
abf1	YFR018C	YFR018C	abf1,fhl1,yfr018c	2	33%(1@3)	Down Regulation
abf1	YFL056C	AAD6	abf1,rpn4,aad6	2	33%(1@3)	Down Regulation
abf1	YGR014W	MSB2	abf1,swi4,msb2	2	33%(1@3)	Down Regulation
abf1	YJL001W	PRE3	abf1,rpn4,pre3	2	33%(1@3)	Down Regulation
abf1	YOL119C	MCH4	abf1,pho2,mch4	2	33%(1@3)	Down Regulation
abf1	YPR002C-A	YPR002C-A	abf1,pho2,ypr002c-a	2	33%(1@3)	Down Regulation
abf1	YDR354W	TRP4	abf1,pho2,trp4	2	33%(1@3)	Down Regulation
abf1	YJL196C	ELO1	abf1,swi4,elo1	2	33%(1@3)	Down Regulation
abf1	YMR303C	ADH2	abf1,cat8,adh2	2	33%(1@3)	Down Regulation
abf1	YNR044W	AGA1	abf1,swi4,aga1	2	33%(1@3)	Down Regulation
abf1	YER138C	YER138C	abf1,put3,yer138c	2	33%(1@3)	Down Regulation
abf1	YGL256W	ADH4	abf1,pho2,adh4	2	33%(1@3)	Down Regulation
abf1	YHL036W	MUP3	abf1,cst6,mup3	2	33%(1@3)	Down Regulation
abf1	YJR040W	GEF1	abf1,stp1,gef1	2	33%(1@3)	Down Regulation
abf1	YOL041C	NOP12	abf1,fhl1,nop12	2	33%(1@3)	Up Regulation
abf1	YOR247W	SRL1	abf1,swi4,srl1	2	33%(1@3)	Down Regulation
abf1	YDR214W	AHA1	abf1,fhl1,aha1	2	33%(1@3)	Down Regulation
abf1	YGL001C	ERG26	abf1,pho2,erg26	2	33%(1@3)	Down Regulation
abf1	YJL079C	PRY1	abf1,swi4,pry1	2	33%(1@3)	Down Regulation
abf1	YBR216C	YBP1	abf1,stp1,ybp1	2	33%(1@3)	Up Regulation
abf1	YGR149W	YGR149W	abf1,fhl1,ygr149w	2	33%(1@3)	Down Regulation
abf1	YOR058C	ASE1	abf1,stp1,ase1	2	33%(1@3)	Up Regulation
abf1	YDL056W	MBP1	abf1,pho2,mbp1	2	33%(1@3)	Down Regulation
abf1	YDR486C	VPS60	abf1,pho2,vps60	2	33%(1@3)	Down Regulation
abf1	YGR238C	KEL2	abf1,put3,kel2	2	33%(1@3)	Down Regulation
abf1	YKL161C	YKL161C	abf1,stp1,ykl161c	2	33%(1@3)	Down Regulation
abf1	YKR004C	ECM9	abf1,stp1,ecm9	2	33%(1@3)	Down Regulation
abf1	YDL024C	DIA3	abf1,put3,dia3	2	33%(1@3)	Down Regulation
abf1	YDL057W	YDL057W	abf1,pho2,ydl057w	2	33%(1@3)	Down Regulation
abf1	YDL059C	RAD59	abf1,pho2,rad59	2	33%(1@3)	Down Regulation
abf1	YEL005C	VAB2	abf1,dal81,vab2	2	33%(1@3)	Down Regulation
abf1	YLL051C	FRE6	abf1,put3,fre6	2	33%(1@3)	Down Regulation
abf1	YLL025W	YLL025W	abf1,pho2,yll025w	2	33%(1@3)	Down Regulation
abf1	YER079W	YER079W	abf1,stp1,yer079w	2	33%(1@3)	Down Regulation
abf1	YPL209C	IPL1	abf1,rpn4,ipl1	2	0%(0@3)	Up Regulation
abf1	YBR158W	AMN1	abf1,fhl1,amn1	2	0%(0@3)	Up Regulation
abf1	YBR162C	TOS1	abf1,swi4,tos1	2	0%(0@3)	Up Regulation
abf1	YHR119W	SET1	abf1,uga3,set1	2	0%(0@3)	Up Regulation
abf1	YHR148W	IMP3	abf1,rsf2,imp3	2	0%(0@3)	Up Regulation
abf1	YLR058C	SHM2	abf1,cad1,shm2	2	0%(0@3)	Down Regulation
abf1	YLR465C	BSC3	abf1,uga3,bsc3	2	0%(0@3)	Up Regulation
abf1	YCL054W	SPB1	abf1,swi4,spb1	2	0%(0@3)	Up Regulation
abf1	YER177W	BMH1	abf1,rpn4,bmh1	2	0%(0@3)	Down Regulation
abf1	YGR279C	SCW4	abf1,swi4,scw4	2	0%(0@3)	Down Regulation
abf1	YIL143C	SSL2	abf1,swi4,ssl2	2	0%(0@3)	Up Regulation
abf1	YIL147C	SLN1	abf1,fzf1,sln1	2	0%(0@3)	Up Regulation
abf1	YJR017C	ESS1	abf1,fhl1,ess1	2	0%(0@3)	Down Regulation
abf1	YJR051W	OSM1	abf1,spt23,osm1	2	0%(0@3)	Down Regulation
abf1	YKR011C	YKR011C	abf1,swi4,ykr011c	2	0%(0@3)	Down Regulation
abf1	YJR002W	MPP10	abf1,fzf1,mpp10	2	0%(0@3)	Up Regulation
abf1	YGR151C	YGR151C	abf1,swi4,ygr151c	2	0%(0@3)	Up Regulation
abf1	YJL118W	YJL118W	abf1,swi4,yjl118w	2	0%(0@3)	Down Regulation
abf1	YKL104C	GFA1	abf1,swi4,gfa1	2	0%(0@3)	Down Regulation
abf1	YPL018W	CTF19	abf1,fzf1,ctf19	2	0%(0@3)	Up Regulation
abf1	YDR158W	HOM2	abf1,fhl1,hom2	2	0%(0@3)	Down Regulation
abf1	YJR149W	YJR149W	abf1,uga3,yjr149w	2	0%(0@3)	Down Regulation
abf1	YLR372W	SUR4	abf1,spt23,sur4	2	0%(0@3)	Down Regulation
abf1	YMR103C	YMR103C	abf1,fhl1,ymr103c	2	0%(0@3)	Down Regulation
abf1	YNL339C	YRF1-6	abf1,rpn4,yrf1-6	2	0%(0@3)	Down Regulation
abf1	YDR157W	YDR157W	abf1,fhl1,ydr157w	2	0%(0@3)	Down Regulation
abf1	YDR525W	API2	abf1,swi4,api2	2	0%(0@3)	Down Regulation
abf1	YLR339C	YLR339C	abf1,fhl1,ylr339c	2	0%(0@3)	Down Regulation
abf1	YOL103W-B	YOL103W-B	abf1,ume6,yol103w-b	2	0%(0@3)	Down Regulation
abf1	YBR282W	MRPL27	abf1,uga3,mrpl27	2	0%(0@3)	Up Regulation
abf1	YER057C	HMF1	abf1,fhl1,hmf1	2	0%(0@3)	Down Regulation
abf1	YIL051C	MMF1	abf1,fhl1,mmf1	2	0%(0@3)	Down Regulation
abf1	YNL338W	YNL338W	abf1,rpn4,ynl338w	2	0%(0@3)	Up Regulation
abf1	YPL145C	KES1	abf1,spt23,kes1	2	0%(0@3)	Down Regulation
abf1	YCR046C	IMG1	abf1,fhl1,img1	2	0%(0@3)	Down Regulation
abf1	YCL065W	YCL065W	abf1,uga3,ycl065w	2	0%(0@3)	Down Regulation
abf1	YDR442W	YDR442W	abf1,swi4,ydr442w	2	0%(0@3)	Down Regulation
abf1	YER186C	YER186C	abf1,rim101,yer186c	2	0%(0@3)	Down Regulation
abf1	YJR089W	BIR1	abf1,rpn4,bir1	2	0%(0@3)	Down Regulation
abf1	YAL044C	GCV3	abf1,cad1,gcv3	2	0%(0@3)	Down Regulation
abf1	YBR197C	YBR197C	abf1,fhl1,ybr197c	2	0%(0@3)	Down Regulation
abf1	YDL070W	BDF2	abf1,fhl1,bdf2	2	0%(0@3)	Up Regulation
abf1	YDL076C	RXT3	abf1,fhl1,rxt3	2	0%(0@3)	Down Regulation
abf1	YER006W	NUG1	abf1,cad1,nug1	2	0%(0@3)	Down Regulation
abf1	YEL024W	RIP1	abf1,ume6,rip1	2	0%(0@3)	Down Regulation
abf1	YGL053W	PRM8	abf1,uga3,prm8	2	0%(0@3)	Down Regulation
abf1	YJL121C	RPE1	abf1,swi4,rpe1	2	0%(0@3)	Down Regulation
abf1	YNL283C	WSC2	abf1,swi4,wsc2	2	0%(0@3)	Down Regulation
abf1	YER154W	OXA1	abf1,swi4,oxa1	2	0%(0@3)	Down Regulation
abf1	YIL091C	YIL091C	abf1,ume6,yil091c	2	0%(0@3)	Up Regulation
abf1	YBR162W-A	YSY6	abf1,swi4,ysy6	2	0%(0@3)	Up Regulation
abf1	YBR166C	TYR1	abf1,gzf3,tyr1	2	0%(0@3)	Up Regulation
abf1	YEL023C	YEL023C	abf1,rpn4,yel023c	2	0%(0@3)	Down Regulation
abf1	YJL060W	BNA3	abf1,rim101,bna3	2	0%(0@3)	Down Regulation
abf1	YMR171C	EAR1	abf1,rim101,ear1	2	0%(0@3)	Up Regulation
abf1	YOR010C	TIR2	abf1,cad1,tir2	2	0%(0@3)	Down Regulation
abf1	YOR078W	BUD21	abf1,ume6,bud21	2	0%(0@3)	Up Regulation
abf1	YDL039C	PRM7	abf1,uga3,prm7	2	0%(0@3)	Up Regulation
abf1	YIR038C	GTT1	abf1,rim101,gtt1	2	0%(0@3)	Down Regulation
abf1	YJL026W	RNR2	abf1,fhl1,rnr2	2	0%(0@3)	Down Regulation
abf1	YOR297C	TIM18	abf1,rpn4,tim18	2	0%(0@3)	Down Regulation
abf1	YBR295W	PCA1	abf1,cad1,pca1	2	0%(0@3)	Down Regulation
abf1	YBR103W	SIF2	abf1,uga3,sif2	2	0%(0@3)	Up Regulation
abf1	YJL027C	YJL027C	abf1,fhl1,yjl027c	2	0%(0@3)	Down Regulation
abf1	YLL006W	MMM1	abf1,fhl1,mmm1	2	0%(0@3)	Down Regulation
abf1	YLR343W	GAS2	abf1,uga3,gas2	2	0%(0@3)	Down Regulation
abf1	YLR349W	YLR349W	abf1,fhl1,ylr349w	2	0%(0@3)	Down Regulation
abf1	YOL111C	MDY2	abf1,swi4,mdy2	2	0%(0@3)	Down Regulation
abf1	YBR264C	YPT10	abf1,rsf2,ypt10	2	0%(0@3)	Up Regulation
abf1	YER088C	DOT6	abf1,fhl1,dot6	2	0%(0@3)	Down Regulation
abf1	YER033C	ZRG8	abf1,fhl1,zrg8	2	0%(0@3)	Down Regulation
abf1	YGL116W	CDC20	abf1,cad1,cdc20	2	0%(0@3)	Down Regulation
abf1	YIL053W	RHR2	abf1,fhl1,rhr2	2	0%(0@3)	Down Regulation
abf1	YJL186W	MNN5	abf1,swi4,mnn5	2	0%(0@3)	Down Regulation
abf1	YDR452W	PPN1	abf1,swi4,ppn1	2	0%(0@3)	Down Regulation
abf1	YGR109W-B	YGR109W-B	abf1,swi4,ygr109w-b	2	0%(0@3)	Up Regulation
abf1	YGR295C	COS6	abf1,swi4,cos6	2	0%(0@3)	Down Regulation
abf1	YLR231C	BNA5	abf1,swi4,bna5	2	0%(0@3)	Down Regulation
abf1	YNL068C	FKH2	abf1,fhl1,fkh2	2	0%(0@3)	Up Regulation
abf1	YMR008C	PLB1	abf1,fhl1,plb1	2	0%(0@3)	Down Regulation
abf1	YAL020C	ATS1	abf1,fhl1,ats1	2	0%(0@3)	Down Regulation
abf1	YGR109W-A	YGR109W-A	abf1,swi4,ygr109w-a	2	0%(0@3)	Down Regulation
abf1	YDL021W	GPM2	abf1,cad1,gpm2	2	0%(0@3)	Down Regulation
abf1	YDR146C	SWI5	abf1,uga3,swi5	2	0%(0@3)	Up Regulation
abf1	YJL002C	OST1	abf1,rpn4,ost1	2	0%(0@3)	Down Regulation
abf1	YKL030W	YKL030W	abf1,fhl1,ykl030w	2	0%(0@3)	Down Regulation
abf1	YLR011W	LOT6	abf1,rim101,lot6	2	0%(0@3)	Down Regulation
abf1	YMR120C	ADE17	abf1,cad1,ade17	2	0%(0@3)	Down Regulation
abf1	YOL092W	YOL092W	abf1,ume6,yol092w	2	0%(0@3)	Down Regulation
abf1	YPR004C	YPR004C	abf1,cad1,ypr004c	2	0%(0@3)	Down Regulation
abf1	YBL009W	ALK2	abf1,cad1,alk2	2	0%(0@3)	Up Regulation
abf1	YBL072C	RPS8A	abf1,fhl1,rps8a	2	0%(0@3)	Up Regulation
abf1	YBL011W	SCT1	abf1,fhl1,sct1	2	0%(0@3)	Up Regulation
abf1	YKL153W	YKL153W	abf1,fhl1,ykl153w	2	0%(0@3)	Down Regulation
abf1	YDR174W	HMO1	abf1,fhl1,hmo1	2	0%(0@3)	Down Regulation
abf1	YDR544C	YDR544C	abf1,uga3,ydr544c	2	0%(0@3)	Up Regulation
abf1	YFL023W	BUD27	abf1,rpn4,bud27	2	0%(0@3)	Up Regulation
abf1	YJL037W	IRC18	abf1,rpn4,irc18	2	0%(0@3)	Down Regulation
abf1	YLR355C	ILV5	abf1,fhl1,ilv5	2	0%(0@3)	Down Regulation
abf1	YOR332W	VMA4	abf1,fhl1,vma4	2	0%(0@3)	Down Regulation
abf1	YDR297W	SUR2	abf1,swi4,sur2	2	0%(0@3)	Down Regulation
abf1	YGR227W	DIE2	abf1,uga3,die2	2	0%(0@3)	Down Regulation
abf1	YIL033C	BCY1	abf1,ume6,bcy1	2	0%(0@3)	Down Regulation
abf1	YML073C	RPL6A	abf1,fhl1,rpl6a	2	0%(0@3)	Down Regulation
abf1	YGL225W	VRG4	abf1,spt23,vrg4	2	0%(0@3)	Down Regulation
abf1	YGL258W	VEL1	abf1,rim101,vel1	2	0%(0@3)	Down Regulation
abf1	YJR108W	ABM1	abf1,rpn4,abm1	2	0%(0@3)	Up Regulation
abf1	YMR039C	SUB1	abf1,ume6,sub1	2	0%(0@3)	Down Regulation
abf1	YOR251C	YOR251C	abf1,rim101,yor251c	2	0%(0@3)	Down Regulation
abf1	YAL027W	SAW1	abf1,rim101,saw1	2	0%(0@3)	Down Regulation
abf1	YAL060W	BDH1	abf1,fhl1,bdh1	2	0%(0@3)	Down Regulation
abf1	YEL034W	HYP2	abf1,swi4,hyp2	2	0%(0@3)	Down Regulation
abf1	YEL036C	ANP1	abf1,fhl1,anp1	2	0%(0@3)	Down Regulation
abf1	YJR077C	MIR1	abf1,fhl1,mir1	2	0%(0@3)	Down Regulation
abf1	YKR096W	YKR096W	abf1,fhl1,ykr096w	2	0%(0@3)	Up Regulation
abf1	YBR210W	ERV15	abf1,uga3,erv15	2	0%(0@3)	Up Regulation
abf1	YLR452C	SST2	abf1,fhl1,sst2	2	0%(0@3)	Down Regulation
abf1	YMR243C	ZRC1	abf1,fhl1,zrc1	2	0%(0@3)	Down Regulation
abf1	YDR156W	RPA14	abf1,fhl1,rpa14	2	0%(0@3)	Down Regulation
abf1	YKL035W	UGP1	abf1,fhl1,ugp1	2	0%(0@3)	Down Regulation
abf1	YLR332W	MID2	abf1,swi4,mid2	2	0%(0@3)	Down Regulation
abf1	YLR334C	YLR334C	abf1,fhl1,ylr334c	2	0%(0@3)	Down Regulation
abf1	YBL078C	ATG8	abf1,ume6,atg8	2	0%(0@3)	Down Regulation
abf1	YJL171C	YJL171C	abf1,cad1,yjl171c	2	0%(0@3)	Down Regulation
abf1	YJL203W	PRP21	abf1,rim101,prp21	2	0%(0@3)	Down Regulation
abf1	YDL055C	PSA1	abf1,swi4,psa1	2	0%(0@3)	Down Regulation
abf1	YDR517W	GRH1	abf1,fhl1,grh1	2	0%(0@3)	Down Regulation
abf1	YDR487C	RIB3	abf1,fhl1,rib3	2	0%(0@3)	Down Regulation
abf1	YFL034C-B	MOB2	abf1,fhl1,mob2	2	0%(0@3)	Down Regulation
abf1	YHR047C	AAP1	abf1,cad1,aap1	2	0%(0@3)	Down Regulation
abf1	YDL245C	HXT15	abf1,rim101,hxt15	2	0%(0@3)	Down Regulation
abf1	YMR307W	GAS1	abf1,swi4,gas1	2	0%(0@3)	Down Regulation
abf1	YNR017W	TIM23	abf1,fhl1,tim23	2	0%(0@3)	Down Regulation
abf1	YCR021C	HSP30	abf1,rpn4,yap1,hsp30	3	66%(4@6)	Down Regulation
abf1	YER103W	SSA4	abf1,rpn4,yap1,ssa4	3	66%(4@6)	Down Regulation
abf1	YOL014W	YOL014W	abf1,rim101,smp1,yol014w	3	50%(3@6)	Down Regulation
abf1	YMR315W	YMR315W	abf1,rpn4,yap1,ymr315w	3	50%(3@6)	Down Regulation
abf1	YKL086W	SRX1	abf1,rpn4,yap1,srx1	3	50%(3@6)	Down Regulation
abf1	YOR391C	HSP33	abf1,cad1,mga1,hsp33	3	50%(3@6)	Up Regulation
abf1	YHL021C	YHL021C	abf1,rpn4,pdr1,yhl021c	3	50%(3@6)	Down Regulation
abf1	YIL117C	PRM5	abf1,rpn4,yap1,prm5	3	50%(3@6)	Down Regulation
abf1	YLR035C-A	YLR035C-A	abf1,swi4,yhp1,ylr035c-a	3	50%(3@6)	Down Regulation
abf1	YGR008C	STF2	abf1,rpn4,pdr1,stf2	3	50%(3@6)	Down Regulation
abf1	YDR345C	HXT3	abf1,rpn4,pdr1,hxt3	3	50%(3@6)	Down Regulation
abf1	YGL121C	GPG1	abf1,stp1,gcn4,gpg1	3	50%(3@6)	Down Regulation
abf1	YAL061W	BDH2	abf1,rpn4,pdr1,bdh2	3	50%(3@6)	Down Regulation
abf1	YBR244W	GPX2	abf1,rpn4,yap1,gpx2	3	50%(3@6)	Up Regulation
abf1	YCL042W	YCL042W	abf1,rpn4,pdr1,ycl042w	3	50%(3@6)	Down Regulation
abf1	YOR374W	ALD4	abf1,rpn4,pdr1,ald4	3	50%(3@6)	Down Regulation
abf1	YER141W	COX15	abf1,rpn4,yap1,cox15	3	33%(2@6)	Down Regulation
abf1	YIL116W	HIS5	abf1,stp1,gcn4,his5	3	33%(2@6)	Down Regulation
abf1	YJR048W	CYC1	abf1,rpn4,yap1,cyc1	3	33%(2@6)	Down Regulation
abf1	YLR027C	AAT2	abf1,stp1,gcn4,aat2	3	33%(2@6)	Down Regulation
abf1	YOR226C	ISU2	abf1,rpn4,yap1,isu2	3	33%(2@6)	Down Regulation
abf1	YAL003W	EFB1	abf1,rpn4,yap1,efb1	3	33%(2@6)	Down Regulation
abf1	YHR179W	OYE2	abf1,rpn4,yap1,oye2	3	33%(2@6)	Down Regulation
abf1	YJL052W	TDH1	abf1,rpn4,pdr1,tdh1	3	33%(2@6)	Down Regulation
abf1	YDR132C	YDR132C	abf1,rpn4,yap1,ydr132c	3	33%(2@6)	Down Regulation
abf1	YHR025W	THR1	abf1,stp1,gcn4,thr1	3	33%(2@6)	Down Regulation
abf1	YLL060C	GTT2	abf1,rpn4,yap1,gtt2	3	33%(2@6)	Down Regulation
abf1	YDL188C	PPH22	abf1,put3,aft1,pph22	3	33%(2@6)	Down Regulation
abf1	YDR341C	YDR341C	abf1,stp1,gcn4,ydr341c	3	33%(2@6)	Down Regulation
abf1	YBR067C	TIP1	abf1,swi4,phd1,tip1	3	33%(2@6)	Down Regulation
abf1	YDR127W	ARO1	abf1,stp1,gcn4,aro1	3	33%(2@6)	Down Regulation
abf1	YDR461W	MFA1	abf1,fhl1,tec1,mfa1	3	33%(2@6)	Down Regulation
abf1	YPR019W	MCM4	abf1,swi4,yhp1,mcm4	3	33%(2@6)	Up Regulation
abf1	YBR256C	RIB5	abf1,stp1,gcn4,rib5	3	33%(2@6)	Up Regulation
abf1	YER023W	PRO3	abf1,swi4,hcm1,pro3	3	33%(2@6)	Down Regulation
abf1	YER052C	HOM3	abf1,stp1,gcn4,hom3	3	33%(2@6)	Down Regulation
abf1	YGR211W	ZPR1	abf1,rpn4,yap1,zpr1	3	33%(2@6)	Down Regulation
abf1	YGR243W	YGR243W	abf1,put3,aft1,ygr243w	3	33%(2@6)	Down Regulation
abf1	YDR438W	THI74	abf1,rpn4,yap1,thi74	3	33%(2@6)	Down Regulation
abf1	YJR058C	APS2	abf1,swi4,phd1,aps2	3	33%(2@6)	Down Regulation
abf1	YLR256W	HAP1	abf1,rpn4,yap1,hap1	3	33%(2@6)	Down Regulation
abf1	YDR256C	CTA1	abf1,rpn4,yap1,cta1	3	33%(2@6)	Down Regulation
abf1	YDR011W	SNQ2	abf1,rpn4,pdr1,snq2	3	33%(2@6)	Down Regulation
abf1	YJR027W	YJR027W	abf1,rpn4,yap1,yjr027w	3	33%(2@6)	Down Regulation
abf1	YAL012W	CYS3	abf1,rpn4,yap1,cys3	3	33%(2@6)	Down Regulation
abf1	YBR104W	YMC2	abf1,stp1,gcn4,ymc2	3	33%(2@6)	Up Regulation
abf1	YDR171W	HSP42	abf1,fhl1,tec1,hsp42	3	33%(2@6)	Down Regulation
abf1	YGR067C	YGR067C	abf1,stp1,gcn4,ygr067c	3	33%(2@6)	Up Regulation
abf1	YHR029C	YHI9	abf1,stp1,gcn4,yhi9	3	33%(2@6)	Down Regulation
abf1	YLL009C	COX17	abf1,stp1,gcn4,cox17	3	33%(2@6)	Down Regulation
abf1	YAR073W	IMD1	abf1,pho2,tye7,imd1	3	33%(2@6)	Down Regulation
abf1	YIL056W	VHR1	abf1,stp1,gcn4,vhr1	3	33%(2@6)	Down Regulation
abf1	YLR162W	YLR162W	abf1,pho2,crz1,ylr162w	3	33%(2@6)	Up Regulation
abf1	YMR083W	ADH3	abf1,pho2,crz1,adh3	3	33%(2@6)	Down Regulation
abf1	YAR071W	PHO11	abf1,rim101,nrg1,pho11	3	33%(2@6)	Down Regulation
abf1	YBL032W	HEK2	abf1,rpn4,yap1,hek2	3	33%(2@6)	Up Regulation
abf1	YGL148W	ARO2	abf1,stp1,gcn4,aro2	3	33%(2@6)	Down Regulation
abf1	YGR223C	HSV2	abf1,rpn4,yap1,hsv2	3	33%(2@6)	Down Regulation
abf1	YBR046C	ZTA1	abf1,stp1,gcn4,zta1	3	33%(2@6)	Down Regulation
abf1	YBL103C	RTG3	abf1,stp1,gcn4,rtg3	3	33%(2@6)	Up Regulation
abf1	YBR170C	NPL4	abf1,rpn4,reb1,npl4	3	33%(2@6)	Up Regulation
abf1	YJL034W	KAR2	abf1,spt23,hac1,kar2	3	33%(2@6)	Down Regulation
abf1	YLR356W	YLR356W	abf1,stp1,gcn4,ylr356w	3	33%(2@6)	Down Regulation
abf1	YPR036W	VMA13	abf1,stp1,gcn4,vma13	3	33%(2@6)	Down Regulation
abf1	YFR022W	ROG3	abf1,rpn4,yap1,rog3	3	33%(2@6)	Down Regulation
abf1	YPR061C	JID1	abf1,rim101,nrg1,jid1	3	33%(2@6)	Up Regulation
abf1	YIL172C	YIL172C	abf1,rpn4,pdr1,yil172c	3	33%(2@6)	Down Regulation
abf1	YHR138C	YHR138C	abf1,put3,aft1,yhr138c	3	33%(2@6)	Down Regulation
abf1	YGL253W	HXK2	abf1,pho2,crz1,hxk2	3	33%(2@6)	Down Regulation
abf1	YJR105W	ADO1	abf1,rpn4,yap1,ado1	3	33%(2@6)	Down Regulation
abf1	YKR066C	CCP1	abf1,rpn4,yap1,ccp1	3	33%(2@6)	Down Regulation
abf1	YNL104C	LEU4	abf1,stp1,gcn4,leu4	3	33%(2@6)	Down Regulation
abf1	YFR055W	IRC7	abf1,stp1,gcn4,irc7	3	33%(2@6)	Down Regulation
abf1	YKL069W	YKL069W	abf1,swi4,hcm1,ykl069w	3	33%(2@6)	Down Regulation
abf1	YDL054C	MCH1	abf1,stp1,gcn4,mch1	3	33%(2@6)	Down Regulation
abf1	YCR104W	PAU3	abf1,rpn4,yap1,pau3	3	33%(2@6)	Down Regulation
abf1	YER107C	GLE2	abf1,swi4,hcm1,gle2	3	33%(2@6)	Down Regulation
abf1	YJR009C	TDH2	abf1,rpn4,pdr1,tdh2	3	33%(2@6)	Down Regulation
abf1	YOL165C	AAD15	abf1,rpn4,yap1,aad15	3	33%(2@6)	Down Regulation
abf1	YER073W	ALD5	abf1,stp1,gcn4,ald5	3	33%(2@6)	Down Regulation
abf1	YJL200C	ACO2	abf1,stp1,gcn4,aco2	3	33%(2@6)	Up Regulation
abf1	YBL090W	MRP21	abf1,swi4,yhp1,mrp21	3	16%(1@6)	Up Regulation
abf1	YDR366C	YDR366C	abf1,rim101,smp1,ydr366c	3	16%(1@6)	Down Regulation
abf1	YHL044W	YHL044W	abf1,rpn4,yap1,yhl044w	3	16%(1@6)	Down Regulation
abf1	YJR087W	YJR087W	abf1,rpn4,reb1,yjr087w	3	16%(1@6)	Down Regulation
abf1	YKR077W	MSA2	abf1,pho2,mbp1,msa2	3	16%(1@6)	Down Regulation
abf1	YLR220W	CCC1	abf1,rpn4,yap1,ccc1	3	16%(1@6)	Down Regulation
abf1	YOL017W	ESC8	abf1,pho2,mbp1,esc8	3	16%(1@6)	Up Regulation
abf1	YAL007C	ERP2	abf1,pho2,tye7,erp2	3	16%(1@6)	Down Regulation
abf1	YHR143W	DSE2	abf1,pho2,mbp1,dse2	3	16%(1@6)	Down Regulation
abf1	YBR035C	PDX3	abf1,swi4,hcm1,pdx3	3	16%(1@6)	Up Regulation
abf1	YCL049C	YCL049C	abf1,stp1,gcn4,ycl049c	3	16%(1@6)	Down Regulation
abf1	YHL041W	YHL041W	abf1,rim101,smp1,yhl041w	3	16%(1@6)	Down Regulation
abf1	YGR277C	YGR277C	abf1,rim101,nrg1,ygr277c	3	16%(1@6)	Down Regulation
abf1	YHL045W	YHL045W	abf1,swi4,hcm1,yhl045w	3	16%(1@6)	Down Regulation
abf1	YKL203C	TOR2	abf1,rpn4,reb1,tor2	3	16%(1@6)	Down Regulation
abf1	YBR159W	YBR159W	abf1,swi4,phd1,ybr159w	3	16%(1@6)	Up Regulation
abf1	YJL048C	UBX6	abf1,swi4,phd1,ubx6	3	16%(1@6)	Down Regulation
abf1	YJL086C	YJL086C	abf1,stp1,gcn4,yjl086c	3	16%(1@6)	Up Regulation
abf1	YPL048W	CAM1	abf1,swi4,phd1,cam1	3	16%(1@6)	Down Regulation
abf1	YPL050C	MNN9	abf1,rim101,smp1,mnn9	3	16%(1@6)	Down Regulation
abf1	YBR092C	PHO3	abf1,fhl1,thi2,pho3	3	16%(1@6)	Down Regulation
abf1	YBR096W	YBR096W	abf1,rpn4,reb1,ybr096w	3	16%(1@6)	Up Regulation
abf1	YBR130C	SHE3	abf1,rpn4,reb1,she3	3	16%(1@6)	Up Regulation
abf1	YDL037C	BSC1	abf1,swi4,phd1,bsc1	3	16%(1@6)	Up Regulation
abf1	YDR126W	SWF1	abf1,stp1,gcn4,swf1	3	16%(1@6)	Down Regulation
abf1	YFL012W	YFL012W	abf1,pho2,mbp1,yfl012w	3	16%(1@6)	Down Regulation
abf1	YJR118C	ILM1	abf1,fhl1,msn4,ilm1	3	16%(1@6)	Down Regulation
abf1	YOL080C	REX4	abf1,rpn4,pdr1,rex4	3	16%(1@6)	Up Regulation
abf1	YDL156W	YDL156W	abf1,swi4,yhp1,ydl156w	3	16%(1@6)	Down Regulation
abf1	YER087W	YER087W	abf1,swi4,yhp1,yer087w	3	16%(1@6)	Down Regulation
abf1	YGL139W	FLC3	abf1,rpn4,reb1,flc3	3	16%(1@6)	Down Regulation
abf1	YHR208W	BAT1	abf1,swi4,phd1,bat1	3	16%(1@6)	Down Regulation
abf1	YIL020C	HIS6	abf1,rim101,nrg1,his6	3	16%(1@6)	Down Regulation
abf1	YBR061C	TRM7	abf1,pho2,tye7,trm7	3	16%(1@6)	Up Regulation
abf1	YBR095C	RXT2	abf1,rpn4,reb1,rxt2	3	16%(1@6)	Up Regulation
abf1	YFL011W	HXT10	abf1,pho2,mbp1,hxt10	3	16%(1@6)	Down Regulation
abf1	YHR084W	STE12	abf1,swi4,phd1,ste12	3	16%(1@6)	Down Regulation
abf1	YHR026W	PPA1	abf1,rpn4,reb1,ppa1	3	16%(1@6)	Down Regulation
abf1	YIR002C	MPH1	abf1,rpn4,reb1,mph1	3	16%(1@6)	Down Regulation
abf1	YBL026W	LSM2	abf1,swi4,phd1,lsm2	3	16%(1@6)	Up Regulation
abf1	YBL058W	SHP1	abf1,rpn4,reb1,shp1	3	16%(1@6)	Up Regulation
abf1	YBR254C	TRS20	abf1,stp1,gcn4,trs20	3	16%(1@6)	Up Regulation
abf1	YDR313C	PIB1	abf1,rpn4,reb1,pib1	3	16%(1@6)	Down Regulation
abf1	YGR181W	TIM13	abf1,swi4,phd1,tim13	3	16%(1@6)	Down Regulation
abf1	YKL142W	MRP8	abf1,rpn4,reb1,mrp8	3	16%(1@6)	Down Regulation
abf1	YNL336W	COS1	abf1,pho2,mbp1,cos1	3	16%(1@6)	Down Regulation
abf1	YER184C	YER184C	abf1,rpn4,reb1,yer184c	3	16%(1@6)	Down Regulation
abf1	YGL244W	RTF1	abf1,rpn4,reb1,rtf1	3	16%(1@6)	Down Regulation
abf1	YIL088C	AVT7	abf1,swi4,yhp1,avt7	3	16%(1@6)	Down Regulation
abf1	YNL058C	YNL058C	abf1,fhl1,mcm1,ynl058c	3	16%(1@6)	Down Regulation
abf1	YNR071C	YNR071C	abf1,swi4,hcm1,ynr071c	3	16%(1@6)	Up Regulation
abf1	YDL138W	RGT2	abf1,rpn4,reb1,rgt2	3	16%(1@6)	Down Regulation
abf1	YOR385W	YOR385W	abf1,rpn4,yap1,yor385w	3	16%(1@6)	Down Regulation
abf1	YBL091C	MAP2	abf1,swi4,yhp1,map2	3	16%(1@6)	Up Regulation
abf1	YDR411C	DFM1	abf1,swi4,hcm1,dfm1	3	16%(1@6)	Down Regulation
abf1	YER150W	SPI1	abf1,fhl1,tec1,spi1	3	16%(1@6)	Down Regulation
abf1	YJR029W	YJR029W	abf1,stp1,gcn4,yjr029w	3	16%(1@6)	Down Regulation
abf1	YOR230W	WTM1	abf1,pho2,mbp1,wtm1	3	16%(1@6)	Down Regulation
abf1	YAR009C	YAR009C	abf1,swi4,hcm1,yar009c	3	16%(1@6)	Down Regulation
abf1	YBR164C	ARL1	abf1,rpn4,reb1,arl1	3	16%(1@6)	Up Regulation
abf1	YER003C	PMI40	abf1,dal81,gat1,pmi40	3	16%(1@6)	Down Regulation
abf1	YGR161W-B	YGR161W-B	abf1,rpn4,yap1,ygr161w-b	3	16%(1@6)	Down Regulation
abf1	YKL085W	MDH1	abf1,pho2,mbp1,mdh1	3	16%(1@6)	Down Regulation
abf1	YMR201C	RAD14	abf1,swi4,hcm1,rad14	3	16%(1@6)	Up Regulation
abf1	YDR168W	CDC37	abf1,stp1,gal4,cdc37	3	16%(1@6)	Up Regulation
abf1	YGR038C-B	YGR038C-B	abf1,rpn4,yap1,ygr038c-b	3	16%(1@6)	Down Regulation
abf1	YIR036C	IRC24	abf1,fhl1,msn4,irc24	3	16%(1@6)	Down Regulation
abf1	YLR380W	CSR1	abf1,rpn4,reb1,csr1	3	16%(1@6)	Down Regulation
abf1	YPL276W	YPL276W	abf1,swi4,hcm1,ypl276w	3	16%(1@6)	Up Regulation
abf1	YBL001C	ECM15	abf1,rim101,smp1,ecm15	3	16%(1@6)	Up Regulation
abf1	YJL217W	YJL217W	abf1,swi4,phd1,yjl217w	3	16%(1@6)	Down Regulation
abf1	YKL178C	STE3	abf1,msn1,hms2,ste3	3	16%(1@6)	Down Regulation
abf1	YBR131W	CCZ1	abf1,rpn4,reb1,ccz1	3	16%(1@6)	Down Regulation
abf1	YBR135W	CKS1	abf1,pho2,tye7,cks1	3	16%(1@6)	Up Regulation
abf1	YDR505C	PSP1	abf1,dal81,gat1,psp1	3	16%(1@6)	Down Regulation
abf1	YDR536W	STL1	abf1,rim101,nrg1,stl1	3	16%(1@6)	Down Regulation
abf1	YGR038W	ORM1	abf1,rpn4,reb1,orm1	3	16%(1@6)	Down Regulation
abf1	YHR030C	SLT2	abf1,rim101,smp1,slt2	3	16%(1@6)	Down Regulation
abf1	YHR032W	YHR032W	abf1,rim101,nrg1,yhr032w	3	16%(1@6)	Down Regulation
abf1	YLL023C	YLL023C	abf1,fhl1,hsf1,yll023c	3	16%(1@6)	Down Regulation
abf1	YBR294W	SUL1	abf1,rim101,smp1,sul1	3	16%(1@6)	Down Regulation
abf1	YCL027W	FUS1	abf1,fhl1,tec1,fus1	3	16%(1@6)	Down Regulation
abf1	YCL029C	BIK1	abf1,dal81,gat1,bik1	3	16%(1@6)	Down Regulation
abf1	YDL229W	SSB1	abf1,pho2,tye7,ssb1	3	16%(1@6)	Down Regulation
abf1	YDL167C	NRP1	abf1,swi4,yhp1,nrp1	3	16%(1@6)	Down Regulation
abf1	YDR319C	YDR319C	abf1,dal81,gat1,ydr319c	3	16%(1@6)	Down Regulation
abf1	YGL144C	ROG1	abf1,pho2,crz1,rog1	3	16%(1@6)	Down Regulation
abf1	YGL114W	YGL114W	abf1,swi4,yhp1,ygl114w	3	16%(1@6)	Down Regulation
abf1	YIL023C	YKE4	abf1,rpn4,reb1,yke4	3	16%(1@6)	Down Regulation
abf1	YJL216C	YJL216C	abf1,rim101,nrg1,yjl216c	3	16%(1@6)	Down Regulation
abf1	YJL222W	VTH2	abf1,swi4,yox1,vth2	3	16%(1@6)	Down Regulation
abf1	YKL150W	MCR1	abf1,pho2,mbp1,mcr1	3	16%(1@6)	Down Regulation
abf1	YNR032W	PPG1	abf1,swi4,yhp1,ppg1	3	16%(1@6)	Down Regulation
abf1	YBR052C	RFS1	abf1,fhl1,hsf1,rfs1	3	16%(1@6)	Up Regulation
abf1	YIL162W	SUC2	abf1,put3,aft1,suc2	3	16%(1@6)	Down Regulation
abf1	YJR102C	VPS25	abf1,rim101,nrg1,vps25	3	16%(1@6)	Down Regulation
abf1	YAR028W	YAR028W	abf1,swi4,phd1,yar028w	3	16%(1@6)	Down Regulation
abf1	YHR196W	UTP9	abf1,rpn4,pdr1,utp9	3	16%(1@6)	Up Regulation
abf1	YLR414C	YLR414C	abf1,rpn4,yap1,ylr414c	3	16%(1@6)	Down Regulation
abf1	YMR208W	ERG12	abf1,rpn4,reb1,erg12	3	16%(1@6)	Down Regulation
abf1	YOR085W	OST3	abf1,swi4,phd1,ost3	3	16%(1@6)	Down Regulation
abf1	YAL049C	YAL049C	abf1,stp1,gal4,yal049c	3	16%(1@6)	Down Regulation
abf1	YAR027W	UIP3	abf1,pho2,mbp1,uip3	3	16%(1@6)	Down Regulation
abf1	YEL057C	YEL057C	abf1,stp1,gal4,yel057c	3	16%(1@6)	Down Regulation
abf1	YFL026W	STE2	abf1,rpn4,yap1,ste2	3	16%(1@6)	Down Regulation
abf1	YFL059W	SNZ3	abf1,rim101,nrg1,snz3	3	16%(1@6)	Down Regulation
abf1	YBR267W	REI1	abf1,dal81,sip4,rei1	3	16%(1@6)	Up Regulation
abf1	YBR271W	YBR271W	abf1,stp1,gal4,ybr271w	3	16%(1@6)	Up Regulation
abf1	YBR273C	UBX7	abf1,put3,gts1,ubx7	3	16%(1@6)	Up Regulation
abf1	YDR298C	ATP5	abf1,rpn4,reb1,atp5	3	16%(1@6)	Down Regulation
abf1	YGR260W	TNA1	abf1,uga3,sum1,tna1	3	16%(1@6)	Down Regulation
abf1	YKL217W	JEN1	abf1,fhl1,adr1,jen1	3	16%(1@6)	Down Regulation
abf1	YDR513W	GRX2	abf1,stp1,gcn4,grx2	3	16%(1@6)	Down Regulation
abf1	YFL060C	SNO3	abf1,rim101,nrg1,sno3	3	16%(1@6)	Down Regulation
abf1	YLR357W	RSC2	abf1,stp1,gal4,rsc2	3	16%(1@6)	Up Regulation
abf1	YBL036C	YBL036C	abf1,put3,aft1,ybl036c	3	16%(1@6)	Up Regulation
abf1	YBL006C	LDB7	abf1,rpn4,pdr1,ldb7	3	16%(1@6)	Up Regulation
abf1	YBR266C	SLM6	abf1,dal81,gat1,slm6	3	16%(1@6)	Up Regulation
abf1	YBR268W	MRPL37	abf1,dal81,gat1,mrpl37	3	16%(1@6)	Up Regulation
abf1	YBR060C	ORC2	abf1,stp1,gal4,orc2	3	16%(1@6)	Up Regulation
abf1	YDR094W	YDR094W	abf1,pho2,mbp1,ydr094w	3	16%(1@6)	Down Regulation
abf1	YIL136W	OM45	abf1,fhl1,pho4,om45	3	16%(1@6)	Down Regulation
abf1	YJR046W	TAH11	abf1,fhl1,hsf1,tah11	3	16%(1@6)	Down Regulation
abf1	YKR099W	BAS1	abf1,dal81,gat1,bas1	3	16%(1@6)	Down Regulation
abf1	YNL073W	MSK1	abf1,stp1,gal4,msk1	3	16%(1@6)	Up Regulation
abf1	YOL004W	SIN3	abf1,rpn4,reb1,sin3	3	16%(1@6)	Up Regulation
abf1	YKL114C	APN1	abf1,pho2,mbp1,apn1	3	16%(1@6)	Down Regulation
abf1	YAR033W	MST28	abf1,swi4,phd1,mst28	3	16%(1@6)	Down Regulation
abf1	YGR172C	YIP1	abf1,rpn4,reb1,yip1	3	16%(1@6)	Down Regulation
abf1	YBR057C	MUM2	abf1,rim101,smp1,mum2	3	16%(1@6)	Up Regulation
abf1	YJR043C	POL32	abf1,pho2,mbp1,pol32	3	16%(1@6)	Down Regulation
abf1	YJR075W	HOC1	abf1,cad1,mga1,hoc1	3	16%(1@6)	Down Regulation
abf1	YDR211W	GCD6	abf1,pho2,mbp1,gcd6	3	16%(1@6)	Up Regulation
abf1	YEL064C	AVT2	abf1,rpn4,pdr1,avt2	3	16%(1@6)	Down Regulation
abf1	YEL066W	HPA3	abf1,swi4,phd1,hpa3	3	16%(1@6)	Down Regulation
abf1	YGL032C	AGA2	abf1,fhl1,tec1,aga2	3	16%(1@6)	Down Regulation
abf1	YHR197W	RIX1	abf1,rpn4,pdr1,rix1	3	16%(1@6)	Up Regulation
abf1	YJL108C	PRM10	abf1,rim101,nrg1,prm10	3	16%(1@6)	Down Regulation
abf1	YCR099C	YCR099C	abf1,swi4,phd1,ycr099c	3	16%(1@6)	Down Regulation
abf1	YDL029W	ARP2	abf1,rpn4,reb1,arp2	3	16%(1@6)	Down Regulation
abf1	YDR520C	URC2	abf1,rpn4,reb1,urc2	3	16%(1@6)	Down Regulation
abf1	YHR109W	CTM1	abf1,swi4,hcm1,ctm1	3	16%(1@6)	Down Regulation
abf1	YOL130W	ALR1	abf1,put3,gts1,alr1	3	16%(1@6)	Up Regulation
abf1	YER105C	NUP157	abf1,rpn4,reb1,nup157	3	16%(1@6)	Down Regulation
abf1	YGL159W	YGL159W	abf1,rpn4,reb1,ygl159w	3	16%(1@6)	Down Regulation
abf1	YGL161C	YIP5	abf1,swi4,hcm1,yip5	3	16%(1@6)	Down Regulation
abf1	YIL011W	TIR3	abf1,pho2,mbp1,tir3	3	16%(1@6)	Down Regulation
abf1	YNR018W	YNR018W	abf1,pho2,mbp1,ynr018w	3	16%(1@6)	Down Regulation
abf1	YCR100C	YCR100C	abf1,swi4,phd1,ycr100c	3	16%(1@6)	Down Regulation
abf1	YDR519W	FPR2	abf1,rpn4,reb1,fpr2	3	16%(1@6)	Down Regulation
abf1	YFL062W	COS4	abf1,pho2,mbp1,cos4	3	16%(1@6)	Down Regulation
abf1	YHR043C	DOG2	abf1,dal81,sip4,dog2	3	16%(1@6)	Down Regulation
abf1	YHR104W	GRE3	abf1,fhl1,hsf1,gre3	3	16%(1@6)	Down Regulation
abf1	YHR108W	GGA2	abf1,swi4,hcm1,gga2	3	16%(1@6)	Down Regulation
abf1	YLR390W-A	CCW14	abf1,rpn4,reb1,ccw14	3	16%(1@6)	Down Regulation
abf1	YMR153W	NUP53	abf1,rpn4,reb1,nup53	3	16%(1@6)	Down Regulation
abf1	YBL016W	FUS3	abf1,pho2,tye7,fus3	3	16%(1@6)	Down Regulation
abf1	YGR235C	YGR235C	abf1,rpn4,reb1,ygr235c	3	16%(1@6)	Down Regulation
abf1	YIL010W	DOT5	abf1,swi4,phd1,dot5	3	16%(1@6)	Down Regulation
abf1	YIL041W	GVP36	abf1,rim101,smp1,gvp36	3	16%(1@6)	Down Regulation
abf1	YKL163W	PIR3	abf1,rim101,smp1,pir3	3	16%(1@6)	Down Regulation
abf1	YML051W	GAL80	abf1,stp1,gal4,gal80	3	16%(1@6)	Down Regulation
abf1	YBR002C	RER2	abf1,swi4,yox1,rer2	3	0%(0@6)	Up Regulation
abf1	YBR036C	CSG2	abf1,swi4,yap5,csg2	3	0%(0@6)	Up Regulation
abf1	YDR252W	BTT1	abf1,swi4,yap5,btt1	3	0%(0@6)	Down Regulation
abf1	YJL119C	YJL119C	abf1,fhl1,pho4,yjl119c	3	0%(0@6)	Down Regulation
abf1	YBR003W	COQ1	abf1,swi4,yox1,coq1	3	0%(0@6)	Up Regulation
abf1	YAL036C	RBG1	abf1,swi4,yox1,rbg1	3	0%(0@6)	Down Regulation
abf1	YDR251W	PAM1	abf1,fhl1,tec1,pam1	3	0%(0@6)	Down Regulation
abf1	YHR173C	YHR173C	abf1,fhl1,hsf1,yhr173c	3	0%(0@6)	Down Regulation
abf1	YFL010W-A	AUA1	abf1,uga3,sum1,aua1	3	0%(0@6)	Down Regulation
abf1	YOL138C	YOL138C	abf1,fhl1,hsf1,yol138c	3	0%(0@6)	Up Regulation
abf1	YIL050W	PCL7	abf1,uga3,swi5,pcl7	3	0%(0@6)	Down Regulation
abf1	YBR065C	ECM2	abf1,fhl1,fkh2,ecm2	3	0%(0@6)	Up Regulation
abf1	YBR097W	VPS15	abf1,swi4,mot3,vps15	3	0%(0@6)	Down Regulation
abf1	YFL040W	YFL040W	abf1,uga3,sum1,yfl040w	3	0%(0@6)	Down Regulation
abf1	YBR012C	YBR012C	abf1,fhl1,msn4,ybr012c	3	0%(0@6)	Down Regulation
abf1	YBR012W-B	YBR012W-B	abf1,fhl1,tec1,ybr012w-b	3	0%(0@6)	Down Regulation
abf1	YIL120W	QDR1	abf1,fhl1,yap6,qdr1	3	0%(0@6)	Down Regulation
abf1	YMR050C	YMR050C	abf1,fhl1,thi2,ymr050c	3	0%(0@6)	Down Regulation
abf1	YOL025W	LAG2	abf1,fhl1,yap6,lag2	3	0%(0@6)	Up Regulation
abf1	YHR002W	LEU5	abf1,swi4,sok2,leu5	3	0%(0@6)	Down Regulation
abf1	YDL008W	APC11	abf1,fhl1,rfx1,apc11	3	0%(0@6)	Down Regulation
abf1	YDR165W	TRM82	abf1,fhl1,pho4,trm82	3	0%(0@6)	Down Regulation
abf1	YFL046W	YFL046W	abf1,swi4,yox1,yfl046w	3	0%(0@6)	Down Regulation
abf1	YIR004W	DJP1	abf1,uga3,swi5,djp1	3	0%(0@6)	Up Regulation
abf1	YIR035C	YIR035C	abf1,fhl1,yap6,yir035c	3	0%(0@6)	Down Regulation
abf1	YJR150C	DAN1	abf1,fhl1,pho4,dan1	3	0%(0@6)	Up Regulation
abf1	YJR070C	LIA1	abf1,swi4,yap5,lia1	3	0%(0@6)	Down Regulation
abf1	YPL254W	HFI1	abf1,fhl1,yap6,hfi1	3	0%(0@6)	Up Regulation
abf1	YKR088C	TVP38	abf1,swi4,yox1,tvp38	3	0%(0@6)	Down Regulation
abf1	YGR049W	SCM4	abf1,swi4,sok2,scm4	3	0%(0@6)	Down Regulation
abf1	YBL070C	YBL070C	abf1,fhl1,adr1,ybl070c	3	0%(0@6)	Up Regulation
abf1	YBR141C	YBR141C	abf1,fhl1,rfx1,ybr141c	3	0%(0@6)	Up Regulation
abf1	YIR043C	YIR043C	abf1,ume6,gat3,yir043c	3	0%(0@6)	Down Regulation
abf1	YLR010C	TEN1	abf1,fhl1,yap6,ten1	3	0%(0@6)	Down Regulation
abf1	YBL069W	AST1	abf1,uga3,swi5,ast1	3	0%(0@6)	Up Regulation
abf1	YDR321W	ASP1	abf1,uga3,sum1,asp1	3	0%(0@6)	Down Regulation
abf1	YDR322W	MRPL35	abf1,uga3,sum1,mrpl35	3	0%(0@6)	Down Regulation
abf1	YGR195W	SKI6	abf1,fhl1,hsf1,ski6	3	0%(0@6)	Down Regulation
abf1	YKL218C	SRY1	abf1,swi4,yap5,sry1	3	0%(0@6)	Down Regulation
abf1	YBL107C	YBL107C	abf1,fhl1,thi2,ybl107c	3	0%(0@6)	Up Regulation
abf1	YGL226W	YGL226W	abf1,uga3,swi5,ygl226w	3	0%(0@6)	Down Regulation
abf1	YKR065C	PAM17	abf1,fhl1,mcm1,pam17	3	0%(0@6)	Down Regulation
abf1	YNL054W	VAC7	abf1,fhl1,tec1,vac7	3	0%(0@6)	Down Regulation
abf1	YBR055C	PRP6	abf1,swi4,yox1,prp6	3	0%(0@6)	Up Regulation
abf1	YER138W-A	YER138W-A	abf1,fhl1,tec1,yer138w-a	3	0%(0@6)	Down Regulation
abf1	YGL226C-A	OST5	abf1,uga3,swi5,ost5	3	0%(0@6)	Up Regulation
abf1	YBR242W	YBR242W	abf1,fhl1,adr1,ybr242w	3	0%(0@6)	Up Regulation
abf1	YKL100C	YKL100C	abf1,swi4,yap5,ykl100c	3	0%(0@6)	Down Regulation
abf1	YPL044C	YPL044C	abf1,fhl1,mcm1,ypl044c	3	0%(0@6)	Up Regulation
abf1	YDR124W	YDR124W	abf1,fhl1,hsf1,ydr124w	3	0%(0@6)	Down Regulation
abf1	YFL065C	YFL065C	abf1,uga3,swi5,yfl065c	3	0%(0@6)	Down Regulation
abf1	YHR075C	PPE1	abf1,fhl1,rfx1,ppe1	3	0%(0@6)	Down Regulation
abf1	YNL170W	YNL170W	abf1,fhl1,fkh2,ynl170w	3	0%(0@6)	Down Regulation
abf1	YIL009C-A	EST3	abf1,swi4,sok2,est3	3	0%(0@6)	Down Regulation
abf1	YGL009C	LEU1	abf1,rpn4,yap1,cin5,leu1	4	50%(5@10)	Down Regulation
abf1	YKR049C	FMP46	abf1,rpn4,yap1,cin5,fmp46	4	50%(5@10)	Down Regulation
abf1	YKR046C	PET10	abf1,rpn4,yap1,cin5,pet10	4	50%(5@10)	Down Regulation
abf1	YNL055C	POR1	abf1,rpn4,pdr1,hap4,por1	4	50%(5@10)	Down Regulation
abf1	YER091C	MET6	abf1,stp1,gcn4,met28,met6	4	50%(5@10)	Down Regulation
abf1	YCL040W	GLK1	abf1,rpn4,pdr1,pdr3,glk1	4	50%(5@10)	Down Regulation
abf1	YER155C	BEM2	abf1,stp1,gcn4,leu3,bem2	4	40%(4@10)	Down Regulation
abf1	YHR001W-A	QCR10	abf1,rpn4,pdr1,hap4,qcr10	4	40%(4@10)	Down Regulation
abf1	YBR039W	ATP3	abf1,rpn4,pdr1,hap4,atp3	4	40%(4@10)	Up Regulation
abf1	YKL223W	YKL223W	abf1,rpn4,yap1,cin5,ykl223w	4	40%(4@10)	Down Regulation
abf1	YGL191W	COX13	abf1,rpn4,pdr1,hap4,cox13	4	40%(4@10)	Up Regulation
abf1	YLL053C	YLL053C	abf1,rpn4,yap1,cin5,yll053c	4	40%(4@10)	Down Regulation
abf1	YBR034C	HMT1	abf1,rpn4,yap1,cin5,hmt1	4	30%(3@10)	Up Regulation
abf1	YGR280C	PXR1	abf1,rpn4,pdr1,pdr3,pxr1	4	30%(3@10)	Up Regulation
abf1	YBR193C	MED8	abf1,rpn4,yap1,cin5,med8	4	30%(3@10)	Up Regulation
abf1	YDR301W	CFT1	abf1,rpn4,yap1,cin5,cft1	4	30%(3@10)	Down Regulation
abf1	YJR082C	EAF6	abf1,rpn4,pdr1,hap4,eaf6	4	30%(3@10)	Down Regulation
abf1	YOR192C-B	YOR192C-B	abf1,rpn4,yap1,cin5,yor192c-b	4	30%(3@10)	Down Regulation
abf1	YGL012W	ERG4	abf1,rpn4,yap1,rox1,erg4	4	30%(3@10)	Down Regulation
abf1	YHR145C	YHR145C	abf1,rpn4,pdr1,hap4,yhr145c	4	30%(3@10)	Down Regulation
abf1	YDL005C	MED2	abf1,rpn4,pdr1,hap4,med2	4	30%(3@10)	Down Regulation
abf1	YLL062C	MHT1	abf1,rpn4,yap1,cin5,mht1	4	30%(3@10)	Down Regulation
abf1	YPL272C	YPL272C	abf1,rpn4,pdr1,hap4,ypl272c	4	30%(3@10)	Up Regulation
abf1	YJL145W	SFH5	abf1,rpn4,pdr1,hap4,sfh5	4	30%(3@10)	Down Regulation
abf1	YOL141W	PPM2	abf1,rpn4,yap1,cin5,ppm2	4	30%(3@10)	Up Regulation
abf1	YIL015W	BAR1	abf1,swi4,phd1,ste12,bar1	4	30%(3@10)	Down Regulation
abf1	YJL059W	YHC3	abf1,rpn4,pdr1,hap4,yhc3	4	30%(3@10)	Down Regulation
abf1	YIL087C	YIL087C	abf1,rim101,nrg1,xbp1,yil087c	4	30%(3@10)	Down Regulation
abf1	YPL218W	SAR1	abf1,stp1,gcn4,leu3,sar1	4	30%(3@10)	Down Regulation
abf1	YBR200W	BEM1	abf1,rpn4,yap1,cin5,bem1	4	30%(3@10)	Up Regulation
abf1	YGR161C-D	YGR161C-D	abf1,rpn4,yap1,cin5,ygr161c-d	4	30%(3@10)	Down Regulation
abf1	YJL056C	ZAP1	abf1,stp1,gcn4,leu3,zap1	4	30%(3@10)	Down Regulation
abf1	YJL058C	BIT61	abf1,rpn4,pdr1,hap4,bit61	4	30%(3@10)	Down Regulation
abf1	YGL081W	YGL081W	abf1,rpn4,yap1,cin5,ygl081w	4	30%(3@10)	Down Regulation
abf1	YGR220C	MRPL9	abf1,stp1,gcn4,war1,mrpl9	4	30%(3@10)	Down Regulation
abf1	YER091C-A	YER091C-A	abf1,stp1,gcn4,met28,yer091c-a	4	30%(3@10)	Down Regulation
abf1	YJR032W	CPR7	abf1,rpn4,yap1,cin5,cpr7	4	30%(3@10)	Down Regulation
abf1	YNL071W	LAT1	abf1,rpn4,pdr1,hap4,lat1	4	30%(3@10)	Up Regulation
abf1	YOR142W-B	YOR142W-B	abf1,rpn4,yap1,cin5,yor142w-b	4	30%(3@10)	Down Regulation
abf1	YHR015W	MIP6	abf1,rpn4,yap1,aro80,mip6	4	30%(3@10)	Down Regulation
abf1	YPL257W-B	YPL257W-B	abf1,rpn4,yap1,cin5,ypl257w-b	4	30%(3@10)	Down Regulation
abf1	YGR145W	ENP2	abf1,rpn4,yap1,cin5,enp2	4	30%(3@10)	Up Regulation
abf1	YIL043C	CBR1	abf1,rpn4,pdr1,hap4,cbr1	4	30%(3@10)	Down Regulation
abf1	YJR080C	YJR080C	abf1,rpn4,yap1,aro80,yjr080c	4	20%(2@10)	Down Regulation
abf1	YDR034C-A	YDR034C-A	abf1,swi4,phd1,ste12,ydr034c-a	4	20%(2@10)	Down Regulation
abf1	YDR034C-D	YDR034C-D	abf1,rim101,nrg1,xbp1,ydr034c-d	4	20%(2@10)	Down Regulation
abf1	YLR275W	SMD2	abf1,swi4,phd1,ste12,smd2	4	20%(2@10)	Up Regulation
abf1	YOR194C	TOA1	abf1,rpn4,reb1,mot2,toa1	4	20%(2@10)	Up Regulation
abf1	YDR314C	RAD34	abf1,stp1,gcn4,rtg3,rad34	4	20%(2@10)	Down Regulation
abf1	YGL075C	MPS2	abf1,stp1,gcn4,leu3,mps2	4	20%(2@10)	Down Regulation
abf1	YKL168C	KKQ8	abf1,rim101,nrg1,usv1,kkq8	4	20%(2@10)	Down Regulation
abf1	YKL174C	TPO5	abf1,rpn4,reb1,mot2,tpo5	4	20%(2@10)	Down Regulation
abf1	YKL017C	HCS1	abf1,rpn4,reb1,rap1,hcs1	4	20%(2@10)	Up Regulation
abf1	YHR209W	CRG1	abf1,stp1,gcn4,leu3,crg1	4	20%(2@10)	Down Regulation
abf1	YDR018C	YDR018C	abf1,rim101,nrg1,usv1,ydr018c	4	20%(2@10)	Down Regulation
abf1	YHR123W	EPT1	abf1,rim101,nrg1,xbp1,ept1	4	20%(2@10)	Down Regulation
abf1	YLR098C	CHA4	abf1,rpn4,yap1,stb5,cha4	4	20%(2@10)	Down Regulation
abf1	YML006C	GIS4	abf1,stp1,gcn4,leu3,gis4	4	20%(2@10)	Up Regulation
abf1	YDR379W	RGA2	abf1,rpn4,yap1,aro80,rga2	4	20%(2@10)	Down Regulation
abf1	YER119C	AVT6	abf1,rim101,nrg1,xbp1,avt6	4	20%(2@10)	Down Regulation
abf1	YIL085C	KTR7	abf1,rim101,nrg1,xbp1,ktr7	4	20%(2@10)	Down Regulation
abf1	YDR255C	RMD5	abf1,rim101,nrg1,xbp1,rmd5	4	20%(2@10)	Down Regulation
abf1	YDL045C	FAD1	abf1,rim101,nrg1,xbp1,fad1	4	20%(2@10)	Down Regulation
abf1	YPR028W	YOP1	abf1,rim101,nrg1,xbp1,yop1	4	20%(2@10)	Down Regulation
abf1	YDR347W	MRP1	abf1,rpn4,yap1,stb5,mrp1	4	20%(2@10)	Down Regulation
abf1	YDL044C	MTF2	abf1,stp1,gcn4,rtg3,mtf2	4	20%(2@10)	Down Regulation
abf1	YDR289C	RTT103	abf1,rpn4,yap1,aro80,rtt103	4	20%(2@10)	Down Regulation
abf1	YGL084C	GUP1	abf1,rpn4,reb1,rap1,gup1	4	20%(2@10)	Down Regulation
abf1	YGL221C	NIF3	abf1,stp1,gcn4,leu3,nif3	4	20%(2@10)	Down Regulation
abf1	YBR239C	YBR239C	abf1,rim101,nrg1,usv1,ybr239c	4	20%(2@10)	Up Regulation
abf1	YJL067W	YJL067W	abf1,rpn4,yap1,aft2,yjl067w	4	20%(2@10)	Down Regulation
abf1	YJL068C	YJL068C	abf1,rpn4,yap1,aft2,yjl068c	4	20%(2@10)	Down Regulation
abf1	YJL006C	CTK2	abf1,stp1,gcn4,gln3,ctk2	4	20%(2@10)	Down Regulation
abf1	YMR152W	YIM1	abf1,rpn4,yap1,rox1,yim1	4	20%(2@10)	Down Regulation
abf1	YPL129W	TAF14	abf1,rim101,nrg1,xbp1,taf14	4	20%(2@10)	Down Regulation
abf1	YBR247C	ENP1	abf1,stp1,gcn4,rtg3,enp1	4	20%(2@10)	Up Regulation
abf1	YNL076W	MKS1	abf1,swi4,hcm1,ecm22,mks1	4	20%(2@10)	Up Regulation
abf1	YHR074W	QNS1	abf1,swi4,phd1,ste12,qns1	4	20%(2@10)	Down Regulation
abf1	YIL070C	MAM33	abf1,rpn4,yap1,aft2,mam33	4	20%(2@10)	Down Regulation
abf1	YLL057C	JLP1	abf1,swi4,phd1,ste12,jlp1	4	20%(2@10)	Down Regulation
abf1	YLR218C	YLR218C	abf1,swi4,phd1,ste12,ylr218c	4	10%(1@10)	Up Regulation
abf1	YMR045C	YMR045C	abf1,swi4,phd1,ste12,ymr045c	4	10%(1@10)	Down Regulation
abf1	YMR046W-A	YMR046W-A	abf1,swi4,phd1,ste12,ymr046w-a	4	10%(1@10)	Down Regulation
abf1	YAL034W-A	MTW1	abf1,dal81,gat1,met32,mtw1	4	10%(1@10)	Up Regulation
abf1	YCR013C	YCR013C	abf1,swi4,phd1,ste12,ycr013c	4	10%(1@10)	Down Regulation
abf1	YGL040C	HEM2	abf1,swi4,phd1,ste12,hem2	4	10%(1@10)	Down Regulation
abf1	YGR122C-A	YGR122C-A	abf1,swi4,phd1,ste12,ygr122c-a	4	10%(1@10)	Down Regulation
abf1	YKL046C	DCW1	abf1,rpn4,reb1,rap1,dcw1	4	10%(1@10)	Down Regulation
abf1	YLR028C	ADE16	abf1,swi4,phd1,ste12,ade16	4	10%(1@10)	Down Regulation
abf1	YLR374C	YLR374C	abf1,pho2,tye7,stp2,ylr374c	4	10%(1@10)	Down Regulation
abf1	YOL106W	YOL106W	abf1,swi4,phd1,ste12,yol106w	4	10%(1@10)	Down Regulation
abf1	YBR127C	VMA2	abf1,dal81,gat1,met32,vma2	4	10%(1@10)	Up Regulation
abf1	YBL024W	NCL1	abf1,put3,gts1,sko1,ncl1	4	10%(1@10)	Up Regulation
abf1	YKL171W	YKL171W	abf1,fhl1,fkh2,fkh1,ykl171w	4	10%(1@10)	Down Regulation
abf1	YLR157C	ASP3-2	abf1,fhl1,pho4,cbf1,asp3-2	4	10%(1@10)	Down Regulation
abf1	YBR233W	PBP2	abf1,rpn4,reb1,rap1,pbp2	4	10%(1@10)	Up Regulation
abf1	YGL051W	MST27	abf1,swi4,phd1,ste12,mst27	4	10%(1@10)	Down Regulation
abf1	YNL253W	TEX1	abf1,swi4,phd1,ste12,tex1	4	10%(1@10)	Down Regulation
abf1	YER181C	YER181C	abf1,swi4,phd1,ste12,yer181c	4	10%(1@10)	Down Regulation
abf1	YGL052W	YGL052W	abf1,swi4,phd1,ste12,ygl052w	4	10%(1@10)	Down Regulation
abf1	YDR537C	YDR537C	abf1,swi4,phd1,ste12,ydr537c	4	10%(1@10)	Down Regulation
abf1	YBR263W	SHM1	abf1,swi4,phd1,ste12,shm1	4	10%(1@10)	Up Regulation
abf1	YCL028W	RNQ1	abf1,swi4,phd1,ste12,rnq1	4	10%(1@10)	Down Regulation
abf1	YLR158C	ASP3-3	abf1,fhl1,pho4,cbf1,asp3-3	4	10%(1@10)	Down Regulation
abf1	YDL006W	PTC1	abf1,fhl1,pho4,cbf1,ptc1	4	10%(1@10)	Down Regulation
abf1	YDL163W	YDL163W	abf1,swi4,phd1,ste12,ydl163w	4	10%(1@10)	Down Regulation
abf1	YGL219C	MDM34	abf1,swi4,phd1,ste12,mdm34	4	10%(1@10)	Down Regulation
abf1	YPL004C	LSP1	abf1,put3,gts1,sko1,lsp1	4	10%(1@10)	Down Regulation
abf1	YBR142W	MAK5	abf1,put3,gts1,sko1,mak5	4	10%(1@10)	Up Regulation
abf1	YGR042W	YGR042W	abf1,fhl1,fkh2,ace2,ygr042w	4	10%(1@10)	Down Regulation
abf1	YMR085W	YMR085W	abf1,fhl1,fkh2,fkh1,ymr085w	4	10%(1@10)	Up Regulation
abf1	YDR460W	TFB3	abf1,swi4,phd1,ste12,tfb3	4	10%(1@10)	Down Regulation
abf1	YJR042W	NUP85	abf1,swi4,phd1,ste12,nup85	4	10%(1@10)	Down Regulation
abf1	YLR118C	YLR118C	abf1,swi4,phd1,ste12,ylr118c	4	10%(1@10)	Down Regulation
abf1	YPL043W	NOP4	abf1,swi4,hcm1,mig2,nop4	4	10%(1@10)	Up Regulation
abf1	YBL107W-A	YBL107W-A	abf1,swi4,phd1,ste12,ybl107w-a	4	10%(1@10)	Down Regulation
abf1	YDL023C	YDL023C	abf1,swi4,phd1,ste12,ydl023c	4	10%(1@10)	Down Regulation
abf1	YJL010C	NOP9	abf1,swi4,phd1,ste12,nop9	4	10%(1@10)	Down Regulation
abf1	YGR206W	MVB12	abf1,dal81,gat1,met32,mvb12	4	10%(1@10)	Down Regulation
abf1	YGR208W	SER2	abf1,swi4,phd1,ste12,ser2	4	10%(1@10)	Down Regulation
abf1	YKL192C	ACP1	abf1,fhl1,pho4,cbf1,acp1	4	10%(1@10)	Down Regulation
abf1	YPL136W	YPL136W	abf1,rpn4,reb1,rap1,ypl136w	4	10%(1@10)	Up Regulation
abf1	YFL033C	RIM15	abf1,swi4,phd1,ste12,rim15	4	10%(1@10)	Down Regulation
abf1	YJL046W	YJL046W	abf1,swi4,phd1,ste12,yjl046w	4	10%(1@10)	Down Regulation
abf1	YML046W	PRP39	abf1,swi4,phd1,ste12,prp39	4	10%(1@10)	Down Regulation
abf1	YNR021W	YNR021W	abf1,pho2,tye7,stp2,ynr021w	4	10%(1@10)	Down Regulation
abf1	YBR032W	YBR032W	abf1,swi4,sok2,rph1,ybr032w	4	0%(0@10)	Down Regulation
abf1	YDR178W	SDH4	abf1,fhl1,pho4,rds2,sdh4	4	0%(0@10)	Down Regulation
abf1	YJL142C	IRC9	abf1,fhl1,hsf1,ino2,irc9	4	0%(0@10)	Down Regulation
abf1	YAL008W	FUN14	abf1,rim101,smp1,mal33,otu1,fun14	5	6%(1@15)	Down Regulation
abf1	YJL180C	ATP12	abf1,swi4,phd1,ste12,ppr1,atp12	5	6%(1@15)	Down Regulation
abf1	YKR051W	YKR051W	abf1,swi4,phd1,ste12,ppr1,ykr051w	5	6%(1@15)	Down Regulation
abf1	YKL214C	YRA2	abf1,swi4,phd1,ste12,swi6,yra2	5	6%(1@15)	Down Regulation
abf1	YBL010C	YBL010C	abf1,rim101,smp1,mal33,otu1,ybl010c	5	6%(1@15)	Up Regulation
abf1	YAL025C	MAK16	abf1,stp1,gcn4,gln3,dal80,mak16	5	33%(5@15)	Up Regulation
abf1	YFR011C	YFR011C	abf1,rim101,nrg1,xbp1,tos8,yfr011c	5	26%(4@15)	Down Regulation
abf1	YGL143C	MRF1	abf1,rim101,nrg1,xbp1,tos8,mrf1	5	26%(4@15)	Down Regulation
abf1	YDR119W	VBA4	abf1,rpn4,yap1,cin5,mss11,vba4	5	26%(4@15)	Down Regulation
abf1	YJR049C	UTR1	abf1,stp1,gcn4,leu3,mac1,utr1	5	20%(3@15)	Down Regulation
abf1	YDR098C	GRX3	abf1,rim101,nrg1,xbp1,tos8,grx3	5	20%(3@15)	Down Regulation
abf1	YFL010C	WWM1	abf1,rim101,nrg1,xbp1,tos8,wwm1	5	20%(3@15)	Down Regulation
abf1	YER027C	GAL83	abf1,rim101,nrg1,xbp1,tos8,gal83	5	20%(3@15)	Down Regulation
abf1	YHR092C	HXT4	abf1,rim101,nrg1,xbp1,gcr1,hxt4	5	20%(3@15)	Down Regulation
abf1	YOL072W	THP1	abf1,rim101,nrg1,xbp1,tos8,thp1	5	20%(3@15)	Up Regulation
abf1	YHR105W	YPT35	abf1,rim101,nrg1,xbp1,tos8,ypt35	5	20%(3@15)	Down Regulation
abf1	YML107C	PML39	abf1,swi4,phd1,ste12,srd1,pml39	5	20%(3@15)	Up Regulation
ace2	YBR158W	AMN1	ace2,amn1	1	100%(1@1)	Down Regulation
ace2	YHR143W	DSE2	ace2,dse2	1	100%(1@1)	Down Regulation
ace2	YNL078W	NIS1	ace2,nis1	1	100%(1@1)	Down Regulation
ace2	YLR286C	CTS1	ace2,cts1	1	100%(1@1)	Down Regulation
ace2	YNR067C	DSE4	ace2,dse4	1	100%(1@1)	Down Regulation
ace2	YER124C	DSE1	ace2,dse1	1	100%(1@1)	Down Regulation
ace2	YGR041W	BUD9	ace2,bud9	1	100%(1@1)	Down Regulation
ace2	YJL159W	HSP150	ace2,hsp150	1	100%(1@1)	Down Regulation
ace2	YFL021W	GAT1	ace2,gat1	1	100%(1@1)	Down Regulation
ace2	YGL028C	SCW11	ace2,scw11	1	100%(1@1)	Down Regulation
ace2	YPL158C	YPL158C	ace2,ypl158c	1	100%(1@1)	Down Regulation
ace2	YJL078C	PRY3	ace2,pry3	1	100%(1@1)	Down Regulation
ace2	YLR079W	SIC1	ace2,sic1	1	100%(1@1)	Down Regulation
ace2	YKL164C	PIR1	ace2,pir1	1	100%(1@1)	Down Regulation
ace2	YNL327W	EGT2	ace2,egt2	1	100%(1@1)	Down Regulation
ace2	YKR042W	UTH1	ace2,uth1	1	0%(0@1)	Down Regulation
ace2	YBR157C	ICS2	ace2,ics2	1	0%(0@1)	Down Regulation
ace2	YJR147W	HMS2	ace2,hms2	1	0%(0@1)	Down Regulation
ace2	YJR146W	YJR146W	ace2,yjr146w	1	0%(0@1)	Down Regulation
ace2	YLR287C-A	RPS30A	ace2,rps30a	1	0%(0@1)	Up Regulation
ace2	YLR439W	MRPL4	ace2,mrpl4	1	0%(0@1)	Down Regulation
ace2	YER152C	YER152C	ace2,yer152c	1	0%(0@1)	Down Regulation
ace2	YER154W	OXA1	ace2,oxa1	1	0%(0@1)	Down Regulation
ace2	YOR230W	WTM1	ace2,wtm1	1	0%(0@1)	Down Regulation
ace2	YJR148W	BAT2	ace2,bat2	1	0%(0@1)	Down Regulation
ace2	YFL022C	FRS2	ace2,frs2	1	0%(0@1)	Down Regulation
ace2	YGR040W	KSS1	ace2,kss1	1	0%(0@1)	Up Regulation
ace2	YGR234W	YHB1	ace2,yhb1	1	0%(0@1)	Down Regulation
ace2	YJR046W	TAH11	ace2,tah11	1	0%(0@1)	Down Regulation
ace2	YER078C	YER078C	ace2,yer078c	1	0%(0@1)	Up Regulation
ace2	YOR264W	DSE3	ace2,yap1,dse3	2	66%(2@3)	Down Regulation
ace2	YKL163W	PIR3	ace2,ash1,pir3	2	66%(2@3)	Down Regulation
ace2	YLR250W	SSP120	ace2,yap1,ssp120	2	33%(1@3)	Up Regulation
ace2	YOR226C	ISU2	ace2,yap1,isu2	2	33%(1@3)	Up Regulation
ace2	YGR155W	CYS4	ace2,yap1,cys4	2	33%(1@3)	Down Regulation
ace2	YJL052W	TDH1	ace2,yap1,tdh1	2	33%(1@3)	Down Regulation
ace2	YOR382W	FIT2	ace2,ash1,fit2	2	33%(1@3)	Down Regulation
ace2	YPL187W	MF(ALPHA)1	ace2,yap1,mf(alpha)1	2	33%(1@3)	Down Regulation
ace2	YGR180C	RNR4	ace2,gat1,rnr4	2	33%(1@3)	Down Regulation
ace2	YMR312W	ELP6	ace2,gat1,elp6	2	33%(1@3)	Down Regulation
ace2	YGR060W	ERG25	ace2,yap1,erg25	2	33%(1@3)	Down Regulation
ace2	YNL176C	YNL176C	ace2,yap1,ynl176c	2	33%(1@3)	Down Regulation
ace2	YOL109W	ZEO1	ace2,yap1,zeo1	2	33%(1@3)	Up Regulation
ace2	YJL212C	OPT1	ace2,gat1,opt1	2	33%(1@3)	Down Regulation
ace2	YDR012W	RPL4B	ace2,yap1,rpl4b	2	33%(1@3)	Down Regulation
ace2	YNL030W	HHF2	ace2,yap1,hhf2	2	33%(1@3)	Up Regulation
ace2	YMR230W	RPS10B	ace2,yap1,rps10b	2	33%(1@3)	Up Regulation
ace2	YMR173W	DDR48	ace2,yap1,ddr48	2	33%(1@3)	Up Regulation
ace2	YCR018C-A	YCR018C-A	ace2,gat1,ycr018c-a	2	33%(1@3)	Up Regulation
ace2	YAL012W	CYS3	ace2,gat1,cys3	2	33%(1@3)	Down Regulation
ace2	YER003C	PMI40	ace2,gat1,pmi40	2	33%(1@3)	Down Regulation
ace2	YGR192C	TDH3	ace2,yap1,tdh3	2	33%(1@3)	Down Regulation
ace2	YGR010W	NMA2	ace2,yap1,nma2	2	33%(1@3)	Down Regulation
ace2	YBL030C	PET9	ace2,ash1,pet9	2	33%(1@3)	Down Regulation
ace2	YBL032W	HEK2	ace2,yap1,hek2	2	33%(1@3)	Down Regulation
ace2	YDR086C	SSS1	ace2,gat1,sss1	2	33%(1@3)	Up Regulation
ace2	YKR093W	PTR2	ace2,gat1,ptr2	2	33%(1@3)	Down Regulation
ace2	YMR173W-A	YMR173W-A	ace2,yap1,ymr173w-a	2	33%(1@3)	Up Regulation
ace2	YOL156W	HXT11	ace2,yap1,hxt11	2	33%(1@3)	Down Regulation
ace2	YDR481C	PHO8	ace2,ash1,pho8	2	33%(1@3)	Down Regulation
ace2	YFL023W	BUD27	ace2,gat1,bud27	2	33%(1@3)	Up Regulation
ace2	YOL119C	MCH4	ace2,yap1,mch4	2	33%(1@3)	Down Regulation
ace2	YDR354W	TRP4	ace2,yap1,trp4	2	33%(1@3)	Down Regulation
ace2	YJL196C	ELO1	ace2,ash1,elo1	2	33%(1@3)	Down Regulation
ace2	YLR303W	MET17	ace2,yap1,met17	2	33%(1@3)	Down Regulation
ace2	YLR048W	RPS0B	ace2,gat1,rps0b	2	33%(1@3)	Down Regulation
ace2	YLR302C	YLR302C	ace2,gat1,ylr302c	2	33%(1@3)	Down Regulation
ace2	YGR118W	RPS23A	ace2,yap1,rps23a	2	33%(1@3)	Up Regulation
ace2	YHR135C	YCK1	ace2,ash1,yck1	2	33%(1@3)	Down Regulation
ace2	YLR113W	HOG1	ace2,gat1,hog1	2	33%(1@3)	Down Regulation
ace2	YBR090C	YBR090C	ace2,ash1,ybr090c	2	33%(1@3)	Up Regulation
ace2	YDL182W	LYS20	ace2,yap1,lys20	2	33%(1@3)	Down Regulation
ace2	YMR306W	FKS3	ace2,ash1,fks3	2	33%(1@3)	Up Regulation
ace2	YPL170W	DAP1	ace2,yap1,dap1	2	33%(1@3)	Up Regulation
ace2	YOL159C	YOL159C	ace2,gat1,yol159c	2	33%(1@3)	Up Regulation
ace2	YGR209C	TRX2	ace2,yap1,trx2	2	33%(1@3)	Up Regulation
ace2	YML115C	VAN1	ace2,yap1,van1	2	0%(0@3)	Down Regulation
ace2	YOR258W	HNT3	ace2,yap1,hnt3	2	0%(0@3)	Up Regulation
ace2	YMR221C	YMR221C	ace2,sfl1,ymr221c	2	0%(0@3)	Down Regulation
ace2	YML086C	ALO1	ace2,yap1,alo1	2	0%(0@3)	Down Regulation
ace2	YOR263C	YOR263C	ace2,hms2,yor263c	2	0%(0@3)	Down Regulation
ace2	YOR265W	RBL2	ace2,hms2,rbl2	2	0%(0@3)	Up Regulation
ace2	YNL057W	YNL057W	ace2,yap1,ynl057w	2	0%(0@3)	Down Regulation
ace2	YKL178C	STE3	ace2,hms2,ste3	2	0%(0@3)	Down Regulation
ace2	YIL162W	SUC2	ace2,sfl1,suc2	2	0%(0@3)	Down Regulation
ace2	YOR017W	PET127	ace2,yap1,pet127	2	0%(0@3)	Down Regulation
ace2	YBR013C	YBR013C	ace2,yap1,ybr013c	2	0%(0@3)	Up Regulation
ace2	YCR024C	SLM5	ace2,yap1,slm5	2	0%(0@3)	Up Regulation
ace2	YFL026W	STE2	ace2,yap1,ste2	2	0%(0@3)	Up Regulation
ace2	YIL006W	YIA6	ace2,sfl1,yia6	2	0%(0@3)	Down Regulation
ace2	YPR002C-A	YPR002C-A	ace2,yap1,ypr002c-a	2	0%(0@3)	Up Regulation
ace2	YDL121C	YDL121C	ace2,yap1,ydl121c	2	0%(0@3)	Up Regulation
ace2	YLR366W	YLR366W	ace2,yap1,ylr366w	2	0%(0@3)	Up Regulation
ace2	YPL271W	ATP15	ace2,yap1,hap4,atp15	3	50%(3@6)	Up Regulation
ace2	YDR394W	RPT3	ace2,yap1,rpn4,rpt3	3	50%(3@6)	Down Regulation
ace2	YMR276W	DSK2	ace2,yap1,rpn4,dsk2	3	50%(3@6)	Down Regulation
ace2	YCR040W	MATALPHA1	ace2,gat1,gzf3,matalpha1	3	33%(2@6)	Down Regulation
ace2	YER145C	FTR1	ace2,yap1,aft2,ftr1	3	33%(2@6)	Down Regulation
ace2	YGL234W	ADE5	ace2,gat1,bas1,ade5	3	33%(2@6)	Down Regulation
ace2	YNL016W	PUB1	ace2,yap1,cin5,pub1	3	33%(2@6)	Down Regulation
ace2	YGL009C	LEU1	ace2,yap1,cin5,leu1	3	33%(2@6)	Up Regulation
ace2	YCR041W	YCR041W	ace2,gat1,gzf3,ycr041w	3	33%(2@6)	Down Regulation
ace2	YMR011W	HXT2	ace2,yap1,phd1,hxt2	3	33%(2@6)	Down Regulation
ace2	YDL061C	RPS29B	ace2,yap1,phd1,rps29b	3	33%(2@6)	Up Regulation
ace2	YGL012W	ERG4	ace2,yap1,rox1,erg4	3	33%(2@6)	Down Regulation
ace2	YHR145C	YHR145C	ace2,yap1,hap4,yhr145c	3	33%(2@6)	Up Regulation
ace2	YOR285W	YOR285W	ace2,yap1,cin5,yor285w	3	33%(2@6)	Up Regulation
ace2	YPR020W	ATP20	ace2,yap1,hap4,atp20	3	33%(2@6)	Up Regulation
ace2	YHR208W	BAT1	ace2,yap1,phd1,bat1	3	33%(2@6)	Up Regulation
ace2	YML056C	IMD4	ace2,yap1,rox1,imd4	3	33%(2@6)	Down Regulation
ace2	YBR067C	TIP1	ace2,yap1,phd1,tip1	3	33%(2@6)	Down Regulation
ace2	YKR106W	YKR106W	ace2,gat1,gzf3,ykr106w	3	33%(2@6)	Down Regulation
ace2	YOR316C	COT1	ace2,yap1,aft2,cot1	3	33%(2@6)	Down Regulation
ace2	YCL065W	YCL065W	ace2,gat1,gzf3,ycl065w	3	33%(2@6)	Down Regulation
ace2	YDR044W	HEM13	ace2,yap1,rox1,hem13	3	33%(2@6)	Down Regulation
ace2	YDL136W	RPL35B	ace2,yap1,phd1,rpl35b	3	33%(2@6)	Up Regulation
ace2	YNL055C	POR1	ace2,yap1,hap4,por1	3	33%(2@6)	Down Regulation
ace2	YDL075W	RPL31A	ace2,yap1,phd1,rpl31a	3	33%(2@6)	Up Regulation
ace2	YLR034C	SMF3	ace2,yap1,aft2,smf3	3	33%(2@6)	Down Regulation
ace2	YOR293W	RPS10A	ace2,yap1,phd1,rps10a	3	33%(2@6)	Up Regulation
ace2	YKL209C	STE6	ace2,ash1,yhp1,ste6	3	33%(2@6)	Up Regulation
ace2	YJR121W	ATP2	ace2,yap1,hap4,atp2	3	33%(2@6)	Down Regulation
ace2	YMR083W	ADH3	ace2,yap1,cin5,adh3	3	33%(2@6)	Down Regulation
ace2	YOL143C	RIB4	ace2,yap1,stb5,rib4	3	33%(2@6)	Up Regulation
ace2	YKL062W	MSN4	ace2,yap1,stb5,msn4	3	33%(2@6)	Down Regulation
ace2	YLR420W	URA4	ace2,yap1,cin5,ura4	3	33%(2@6)	Up Regulation
ace2	YCL066W	HMLALPHA1	ace2,gat1,gzf3,hmlalpha1	3	33%(2@6)	Down Regulation
ace2	YNL066W	SUN4	ace2,yap1,cin5,sun4	3	33%(2@6)	Down Regulation
ace2	YKL120W	OAC1	ace2,yap1,stb5,oac1	3	33%(2@6)	Up Regulation
ace2	YOR020C	HSP10	ace2,yap1,cin5,hsp10	3	33%(2@6)	Up Regulation
ace2	YMR120C	ADE17	ace2,gat1,bas1,ade17	3	33%(2@6)	Down Regulation
ace2	YOL126C	MDH2	ace2,yap1,stb5,mdh2	3	33%(2@6)	Up Regulation
ace2	YFR018C	YFR018C	ace2,yap1,phd1,yfr018c	3	33%(2@6)	Down Regulation
ace2	YAL060W	BDH1	ace2,gat1,bas1,bdh1	3	33%(2@6)	Down Regulation
ace2	YOR063W	RPL3	ace2,yap1,phd1,rpl3	3	33%(2@6)	Down Regulation
ace2	YIL169C	YIL169C	ace2,yap1,rpn4,yil169c	3	33%(2@6)	Down Regulation
ace2	YNL268W	LYP1	ace2,yap1,aft2,lyp1	3	33%(2@6)	Down Regulation
ace2	YKL008C	LAC1	ace2,yap1,rox1,lac1	3	33%(2@6)	Down Regulation
ace2	YCL009C	ILV6	ace2,yap1,rpn4,ilv6	3	33%(2@6)	Down Regulation
ace2	YDL184C	RPL41A	ace2,ash1,leu3,rpl41a	3	33%(2@6)	Up Regulation
ace2	YGR204W	ADE3	ace2,gat1,bas1,ade3	3	33%(2@6)	Down Regulation
ace2	YLR359W	ADE13	ace2,gat1,bas1,ade13	3	33%(2@6)	Down Regulation
ace2	YOR306C	MCH5	ace2,yap1,cin5,mch5	3	33%(2@6)	Down Regulation
ace2	YOR182C	RPS30B	ace2,yap1,stb5,rps30b	3	33%(2@6)	Up Regulation
ace2	YCL050C	APA1	ace2,ash1,tos8,apa1	3	16%(1@6)	Down Regulation
ace2	YOR257W	CDC31	ace2,yap1,hap4,cdc31	3	16%(1@6)	Up Regulation
ace2	YDL131W	LYS21	ace2,ash1,leu3,lys21	3	16%(1@6)	Down Regulation
ace2	YDR222W	YDR222W	ace2,gat1,xbp1,ydr222w	3	16%(1@6)	Up Regulation
ace2	YFR032C-A	RPL29	ace2,gat1,xbp1,rpl29	3	16%(1@6)	Up Regulation
ace2	YMR194W	RPL36A	ace2,yap1,aro80,rpl36a	3	16%(1@6)	Up Regulation
ace2	YPL049C	DIG1	ace2,ash1,tos8,dig1	3	16%(1@6)	Down Regulation
ace2	YGR279C	SCW4	ace2,yap1,phd1,scw4	3	16%(1@6)	Down Regulation
ace2	YJR015W	YJR015W	ace2,ash1,yhp1,yjr015w	3	16%(1@6)	Down Regulation
ace2	YCR097W-A	YCR097W-A	ace2,ash1,yhp1,ycr097w-a	3	16%(1@6)	Up Regulation
ace2	YGR157W	CHO2	ace2,gat1,xbp1,cho2	3	16%(1@6)	Down Regulation
ace2	YLR089C	ALT1	ace2,gat1,met32,alt1	3	16%(1@6)	Down Regulation
ace2	YDR160W	SSY1	ace2,gat1,xbp1,ssy1	3	16%(1@6)	Down Regulation
ace2	YLR372W	SUR4	ace2,yap1,spt23,sur4	3	16%(1@6)	Down Regulation
ace2	YNL147W	LSM7	ace2,gat1,xbp1,lsm7	3	16%(1@6)	Up Regulation
ace2	YBR283C	SSH1	ace2,yap1,rpn4,ssh1	3	16%(1@6)	Down Regulation
ace2	YCL017C	NFS1	ace2,ash1,leu3,nfs1	3	16%(1@6)	Down Regulation
ace2	YER026C	CHO1	ace2,ash1,tos8,cho1	3	16%(1@6)	Down Regulation
ace2	YGR250C	YGR250C	ace2,yap1,phd1,ygr250c	3	16%(1@6)	Up Regulation
ace2	YML085C	TUB1	ace2,ash1,leu3,tub1	3	16%(1@6)	Down Regulation
ace2	YNL146W	YNL146W	ace2,gat1,xbp1,ynl146w	3	16%(1@6)	Up Regulation
ace2	YOL076W	MDM20	ace2,gat1,arg81,mdm20	3	16%(1@6)	Down Regulation
ace2	YOL077W-A	ATP19	ace2,yap1,hap4,atp19	3	16%(1@6)	Up Regulation
ace2	YBL026W	LSM2	ace2,yap1,phd1,lsm2	3	16%(1@6)	Up Regulation
ace2	YDL191W	RPL35A	ace2,gat1,xbp1,rpl35a	3	16%(1@6)	Up Regulation
ace2	YDR338C	YDR338C	ace2,yap1,cin5,ydr338c	3	16%(1@6)	Down Regulation
ace2	YML055W	SPC2	ace2,yap1,rox1,spc2	3	16%(1@6)	Up Regulation
ace2	YMR283C	RIT1	ace2,yap1,cin5,rit1	3	16%(1@6)	Down Regulation
ace2	YDR378C	LSM6	ace2,yap1,aro80,lsm6	3	16%(1@6)	Up Regulation
ace2	YGL179C	TOS3	ace2,yap1,phd1,tos3	3	16%(1@6)	Up Regulation
ace2	YIL088C	AVT7	ace2,ash1,yhp1,avt7	3	16%(1@6)	Down Regulation
ace2	YJR094W-A	RPL43B	ace2,yap1,phd1,rpl43b	3	16%(1@6)	Up Regulation
ace2	YOR229W	WTM2	ace2,gat1,xbp1,wtm2	3	16%(1@6)	Down Regulation
ace2	YFR044C	DUG1	ace2,gat1,xbp1,dug1	3	16%(1@6)	Down Regulation
ace2	YHR123W	EPT1	ace2,gat1,xbp1,ept1	3	16%(1@6)	Down Regulation
ace2	YPR147C	YPR147C	ace2,gat1,xbp1,ypr147c	3	16%(1@6)	Up Regulation
ace2	YDR379W	RGA2	ace2,yap1,aro80,rga2	3	16%(1@6)	Up Regulation
ace2	YMR021C	MAC1	ace2,ash1,leu3,mac1	3	16%(1@6)	Down Regulation
ace2	YBR162W-A	YSY6	ace2,yap1,phd1,ysy6	3	16%(1@6)	Up Regulation
ace2	YBR196C	PGI1	ace2,yap1,stb5,pgi1	3	16%(1@6)	Down Regulation
ace2	YNL220W	ADE12	ace2,gat1,xbp1,ade12	3	16%(1@6)	Down Regulation
ace2	YBR076W	ECM8	ace2,yap1,cin5,ecm8	3	16%(1@6)	Up Regulation
ace2	YDR502C	SAM2	ace2,gat1,met32,sam2	3	16%(1@6)	Down Regulation
ace2	YFL017C	GNA1	ace2,ash1,leu3,gna1	3	16%(1@6)	Up Regulation
ace2	YGR037C	ACB1	ace2,ash1,tos8,acb1	3	16%(1@6)	Up Regulation
ace2	YJR124C	YJR124C	ace2,ash1,yhp1,yjr124c	3	16%(1@6)	Down Regulation
ace2	YMR139W	RIM11	ace2,ash1,tos8,rim11	3	16%(1@6)	Down Regulation
ace2	YPL195W	APL5	ace2,gat1,xbp1,apl5	3	16%(1@6)	Up Regulation
ace2	YBR265W	TSC10	ace2,gat1,xbp1,tsc10	3	16%(1@6)	Down Regulation
ace2	YHR199C	YHR199C	ace2,ash1,tos8,yhr199c	3	16%(1@6)	Down Regulation
ace2	YCR088W	ABP1	ace2,gat1,xbp1,abp1	3	16%(1@6)	Down Regulation
ace2	YLL010C	PSR1	ace2,yap1,aft2,psr1	3	16%(1@6)	Down Regulation
ace2	YLR343W	GAS2	ace2,ash1,leu3,gas2	3	16%(1@6)	Up Regulation
ace2	YPL279C	YPL279C	ace2,ash1,tos8,ypl279c	3	16%(1@6)	Down Regulation
ace2	YNR043W	MVD1	ace2,gat1,xbp1,mvd1	3	16%(1@6)	Down Regulation
ace2	YDL229W	SSB1	ace2,gat1,xbp1,ssb1	3	16%(1@6)	Down Regulation
ace2	YKL177W	YKL177W	ace2,ash1,yhp1,ykl177w	3	16%(1@6)	Down Regulation
ace2	YLR127C	APC2	ace2,gat1,bas1,apc2	3	16%(1@6)	Down Regulation
ace2	YNR038W	DBP6	ace2,gat1,arg81,dbp6	3	16%(1@6)	Down Regulation
ace2	YCR059C	YIH1	ace2,ash1,tos8,yih1	3	16%(1@6)	Down Regulation
ace2	YER131W	RPS26B	ace2,gat1,xbp1,rps26b	3	16%(1@6)	Up Regulation
ace2	YKR057W	RPS21A	ace2,yap1,tye7,rps21a	3	16%(1@6)	Up Regulation
ace2	YPL256C	CLN2	ace2,gat1,xbp1,cln2	3	16%(1@6)	Down Regulation
ace2	YBR209W	YBR209W	ace2,yap1,cin5,ybr209w	3	16%(1@6)	Down Regulation
ace2	YKL060C	FBA1	ace2,ash1,tos8,fba1	3	16%(1@6)	Down Regulation
ace2	YLR042C	YLR042C	ace2,gat1,xbp1,ylr042c	3	16%(1@6)	Up Regulation
ace2	YNL259C	ATX1	ace2,yap1,aft2,atx1	3	16%(1@6)	Up Regulation
ace2	YOR085W	OST3	ace2,yap1,phd1,ost3	3	16%(1@6)	Down Regulation
ace2	YPL066W	YPL066W	ace2,ash1,yhp1,ypl066w	3	16%(1@6)	Down Regulation
ace2	YPR126C	YPR126C	ace2,gat1,xbp1,ypr126c	3	16%(1@6)	Up Regulation
ace2	YHR005C-A	MRS11	ace2,yap1,rox1,mrs11	3	16%(1@6)	Up Regulation
ace2	YAL022C	FUN26	ace2,yap1,aft2,fun26	3	16%(1@6)	Down Regulation
ace2	YDL081C	RPP1A	ace2,gat1,xbp1,rpp1a	3	16%(1@6)	Up Regulation
ace2	YER014W	HEM14	ace2,ash1,tos8,hem14	3	16%(1@6)	Up Regulation
ace2	YGL056C	SDS23	ace2,yap1,aft2,sds23	3	16%(1@6)	Down Regulation
ace2	YPL063W	TIM50	ace2,yap1,cin5,tim50	3	16%(1@6)	Down Regulation
ace2	YFR024C-A	LSB3	ace2,yap1,aft2,lsb3	3	16%(1@6)	Down Regulation
ace2	YHR042W	NCP1	ace2,ash1,tos8,ncp1	3	16%(1@6)	Down Regulation
ace2	YKL032C	IXR1	ace2,gat1,xbp1,ixr1	3	16%(1@6)	Down Regulation
ace2	YNL197C	WHI3	ace2,gat1,xbp1,whi3	3	16%(1@6)	Down Regulation
ace2	YOL158C	ENB1	ace2,yap1,aft2,enb1	3	16%(1@6)	Down Regulation
ace2	YDR322C-A	TIM11	ace2,gat1,rtg1,tim11	3	16%(1@6)	Up Regulation
ace2	YPL130W	SPO19	ace2,yap1,rox1,spo19	3	16%(1@6)	Up Regulation
ace2	YJR158W	HXT16	ace2,gat1,xbp1,hxt16	3	16%(1@6)	Down Regulation
ace2	YNL162W	RPL42A	ace2,gat1,xbp1,rpl42a	3	16%(1@6)	Up Regulation
ace2	YKL216W	URA1	ace2,ash1,leu3,ura1	3	16%(1@6)	Up Regulation
ace2	YMR297W	PRC1	ace2,gat1,xbp1,prc1	3	16%(1@6)	Down Regulation
ace2	YMR303C	ADH2	ace2,gat1,xbp1,adh2	3	16%(1@6)	Down Regulation
ace2	YNR044W	AGA1	ace2,ash1,leu3,aga1	3	16%(1@6)	Down Regulation
ace2	YGL225W	VRG4	ace2,gat1,xbp1,vrg4	3	16%(1@6)	Down Regulation
ace2	YIL170W	HXT12	ace2,gat1,xbp1,hxt12	3	16%(1@6)	Down Regulation
ace2	YMR067C	UBX4	ace2,ash1,leu3,ubx4	3	16%(1@6)	Down Regulation
ace2	YPL203W	TPK2	ace2,yap1,cin5,tpk2	3	16%(1@6)	Down Regulation
ace2	YBR243C	ALG7	ace2,gat1,xbp1,alg7	3	16%(1@6)	Down Regulation
ace2	YEL036C	ANP1	ace2,yap1,phd1,anp1	3	16%(1@6)	Down Regulation
ace2	YEL038W	UTR4	ace2,yap1,phd1,utr4	3	16%(1@6)	Down Regulation
ace2	YHR141C	RPL42B	ace2,gat1,xbp1,rpl42b	3	16%(1@6)	Up Regulation
ace2	YHR204W	MNL1	ace2,gat1,xbp1,mnl1	3	16%(1@6)	Down Regulation
ace2	YJL079C	PRY1	ace2,yap1,phd1,pry1	3	16%(1@6)	Down Regulation
ace2	YGL255W	ZRT1	ace2,gat1,met32,zrt1	3	16%(1@6)	Down Regulation
ace2	YIL171W	YIL171W	ace2,gat1,xbp1,yil171w	3	16%(1@6)	Down Regulation
ace2	YMR064W	AEP1	ace2,gat1,elp6,aep1	3	16%(1@6)	Down Regulation
ace2	YOL003C	PFA4	ace2,gat1,xbp1,pfa4	3	16%(1@6)	Down Regulation
ace2	YLR421C	RPN13	ace2,yap1,rpn4,rpn13	3	16%(1@6)	Up Regulation
ace2	YMR243C	ZRC1	ace2,gat1,bas1,zrc1	3	16%(1@6)	Down Regulation
ace2	YMR187C	YMR187C	ace2,gat1,bas1,ymr187c	3	16%(1@6)	Down Regulation
ace2	YHR078W	YHR078W	ace2,ash1,yhp1,yhr078w	3	16%(1@6)	Down Regulation
ace2	YJR139C	HOM6	ace2,gat1,xbp1,hom6	3	16%(1@6)	Down Regulation
ace2	YLR021W	IRC25	ace2,yap1,cin5,irc25	3	16%(1@6)	Up Regulation
ace2	YLR334C	YLR334C	ace2,yap1,stb5,ylr334c	3	16%(1@6)	Up Regulation
ace2	YMR099C	YMR099C	ace2,ash1,leu3,ymr099c	3	16%(1@6)	Down Regulation
ace2	YPR074C	TKL1	ace2,ash1,yhp1,tkl1	3	16%(1@6)	Down Regulation
ace2	YKL161C	YKL161C	ace2,yap1,rpn4,ykl161c	3	16%(1@6)	Up Regulation
ace2	YLR180W	SAM1	ace2,gat1,met32,sam1	3	16%(1@6)	Down Regulation
ace2	YML052W	SUR7	ace2,gat1,xbp1,sur7	3	16%(1@6)	Down Regulation
ace2	YPL108W	YPL108W	ace2,ash1,tos8,ypl108w	3	16%(1@6)	Up Regulation
ace2	YDR179W-A	YDR179W-A	ace2,yap1,stb5,ydr179w-a	3	16%(1@6)	Up Regulation
ace2	YFL062W	COS4	ace2,yap1,phd1,cos4	3	16%(1@6)	Down Regulation
ace2	YMR094W	CTF13	ace2,gat1,xbp1,ctf13	3	16%(1@6)	Up Regulation
ace2	YOL103W	ITR2	ace2,gat1,arg81,itr2	3	16%(1@6)	Down Regulation
ace2	YOR342C	YOR342C	ace2,yap1,phd1,yor342c	3	16%(1@6)	Down Regulation
ace2	YCL010C	SGF29	ace2,yap1,rpn4,sgf29	3	16%(1@6)	Up Regulation
ace2	YDR305C	HNT2	ace2,ash1,leu3,hnt2	3	16%(1@6)	Up Regulation
ace2	YMR013C	SEC59	ace2,yap1,yap6,sec59	3	0%(0@6)	Down Regulation
ace2	YOR192C	THI72	ace2,yap1,yap6,thi72	3	0%(0@6)	Down Regulation
ace2	YMR071C	TVP18	ace2,hms2,mga1,tvp18	3	0%(0@6)	Up Regulation
ace2	YNR026C	SEC12	ace2,yap1,yap6,sec12	3	0%(0@6)	Down Regulation
ace2	YNL152W	INN1	ace2,yap1,yap6,inn1	3	0%(0@6)	Down Regulation
ace2	YGR255C	COQ6	ace2,yap1,yap6,coq6	3	0%(0@6)	Down Regulation
ace2	YOR393W	ERR1	ace2,hms2,mga1,err1	3	0%(0@6)	Down Regulation
ace2	YNL035C	YNL035C	ace2,yap1,yap6,ynl035c	3	0%(0@6)	Down Regulation
ace2	YOR210W	RPB10	ace2,hms2,mga1,rpb10	3	0%(0@6)	Up Regulation
ace2	YHR072W-A	NOP10	ace2,hms2,mga1,nop10	3	0%(0@6)	Up Regulation
ace2	YOR334W	MRS2	ace2,yap1,yap6,mrs2	3	0%(0@6)	Down Regulation
ace2	YDR240C	SNU56	ace2,yap1,tye7,snu56	3	0%(0@6)	Up Regulation
ace2	YHL003C	LAG1	ace2,yap1,yap6,lag1	3	0%(0@6)	Down Regulation
ace2	YNL070W	TOM7	ace2,yap1,yap6,tom7	3	0%(0@6)	Up Regulation
ace2	YKL096W	CWP1	ace2,yap1,rpn4,pdr1,cwp1	4	50%(5@10)	Up Regulation
ace2	YGL089C	MF(ALPHA)2	ace2,yap1,rpn4,reb1,mf(alpha)2	4	50%(5@10)	Down Regulation
ace2	YBR145W	ADH5	ace2,yap1,hap4,gcn4,adh5	4	50%(5@10)	Down Regulation
ace2	YDR035W	ARO3	ace2,yap1,hap4,gcn4,aro3	4	40%(4@10)	Down Regulation
ace2	YHR025W	THR1	ace2,yap1,hap4,gcn4,thr1	4	40%(4@10)	Down Regulation
ace2	YIR034C	LYS1	ace2,yap1,hap4,gcn4,lys1	4	40%(4@10)	Down Regulation
ace2	YNL115C	YNL115C	ace2,yap1,rpn4,reb1,ynl115c	4	40%(4@10)	Down Regulation
ace2	YPL143W	RPL33A	ace2,yap1,rpn4,pdr1,rpl33a	4	40%(4@10)	Up Regulation
ace2	YKL081W	TEF4	ace2,yap1,rpn4,reb1,tef4	4	40%(4@10)	Down Regulation
ace2	YFL018C	LPD1	ace2,yap1,hap4,gcn4,lpd1	4	40%(4@10)	Up Regulation
ace2	YOL144W	NOP8	ace2,yap1,rpn4,reb1,nop8	4	40%(4@10)	Up Regulation
ace2	YOL086C	ADH1	ace2,yap1,rpn4,pdr1,adh1	4	40%(4@10)	Down Regulation
ace2	YGL189C	RPS26A	ace2,yap1,rpn4,pdr1,rps26a	4	40%(4@10)	Up Regulation
ace2	YGL245W	GUS1	ace2,yap1,rpn4,reb1,gus1	4	40%(4@10)	Down Regulation
ace2	YLR388W	RPS29A	ace2,yap1,rpn4,reb1,rps29a	4	40%(4@10)	Up Regulation
ace2	YPR036W	VMA13	ace2,yap1,hap4,gcn4,vma13	4	40%(4@10)	Down Regulation
ace2	YHR018C	ARG4	ace2,yap1,hap4,gcn4,arg4	4	40%(4@10)	Down Regulation
ace2	YBR249C	ARO4	ace2,yap1,hap4,gcn4,aro4	4	40%(4@10)	Down Regulation
ace2	YGR172C	YIP1	ace2,yap1,rpn4,reb1,yip1	4	40%(4@10)	Down Regulation
ace2	YER136W	GDI1	ace2,yap1,rpn4,reb1,gdi1	4	40%(4@10)	Down Regulation
ace2	YMR062C	ECM40	ace2,yap1,hap4,gcn4,ecm40	4	40%(4@10)	Down Regulation
ace2	YJR009C	TDH2	ace2,yap1,rpn4,pdr1,tdh2	4	40%(4@10)	Down Regulation
ace2	YJR085C	YJR085C	ace2,yap1,rpn4,reb1,yjr085c	4	30%(3@10)	Up Regulation
ace2	YLR056W	ERG3	ace2,yap1,cin5,ecm22,erg3	4	30%(3@10)	Down Regulation
ace2	YNL239W	LAP3	ace2,yap1,hap4,gcn4,lap3	4	30%(3@10)	Down Regulation
ace2	YBR222C	PCS60	ace2,yap1,rpn4,reb1,pcs60	4	30%(3@10)	Down Regulation
ace2	YNL244C	SUI1	ace2,yap1,phd1,aft1,sui1	4	30%(3@10)	Up Regulation
ace2	YER086W	ILV1	ace2,yap1,hap4,gcn4,ilv1	4	30%(3@10)	Down Regulation
ace2	YLR153C	ACS2	ace2,yap1,rpn4,put3,acs2	4	30%(3@10)	Down Regulation
ace2	YJR025C	BNA1	ace2,yap1,hap4,gcn4,bna1	4	30%(3@10)	Up Regulation
ace2	YLR380W	CSR1	ace2,yap1,rpn4,reb1,csr1	4	30%(3@10)	Down Regulation
ace2	YNL183C	NPR1	ace2,yap1,hap4,gcn4,npr1	4	30%(3@10)	Down Regulation
ace2	YPR054W	SMK1	ace2,yap1,rpn4,reb1,smk1	4	30%(3@10)	Down Regulation
ace2	YDL198C	GGC1	ace2,yap1,hap4,gcn4,ggc1	4	30%(3@10)	Down Regulation
ace2	YGR254W	ENO1	ace2,yap1,rpn4,pdr1,eno1	4	30%(3@10)	Down Regulation
ace2	YNL311C	YNL311C	ace2,yap1,hap4,gcn4,ynl311c	4	30%(3@10)	Down Regulation
ace2	YLR379W	YLR379W	ace2,yap1,rpn4,reb1,ylr379w	4	30%(3@10)	Down Regulation
ace2	YNL124W	NAF1	ace2,yap1,hap4,gcn4,naf1	4	30%(3@10)	Down Regulation
ace2	YOR324C	FRT1	ace2,yap1,rpn4,reb1,frt1	4	30%(3@10)	Down Regulation
ace2	YBL059C-A	YBL059C-A	ace2,yap1,rpn4,reb1,ybl059c-a	4	30%(3@10)	Up Regulation
ace2	YGL148W	ARO2	ace2,yap1,hap4,gcn4,aro2	4	30%(3@10)	Down Regulation
ace2	YOR237W	HES1	ace2,yap1,rpn4,reb1,hes1	4	30%(3@10)	Down Regulation
ace2	YPL225W	YPL225W	ace2,yap1,rpn4,reb1,ypl225w	4	30%(3@10)	Up Regulation
ace2	YKL058W	TOA2	ace2,yap1,rpn4,reb1,toa2	4	30%(3@10)	Up Regulation
ace2	YHR037W	PUT2	ace2,yap1,rpn4,put3,put2	4	30%(3@10)	Down Regulation
ace2	YOR337W	TEA1	ace2,yap1,hap4,gcn4,tea1	4	30%(3@10)	Down Regulation
ace2	YJR076C	CDC11	ace2,yap1,rpn4,reb1,cdc11	4	30%(3@10)	Down Regulation
ace2	YKR035W-A	DID2	ace2,yap1,rpn4,reb1,did2	4	30%(3@10)	Up Regulation
ace2	YNL103W	MET4	ace2,yap1,hap4,gcn4,met4	4	30%(3@10)	Down Regulation
ace2	YPL264C	YPL264C	ace2,yap1,hap4,gcn4,ypl264c	4	30%(3@10)	Down Regulation
ace2	YNL263C	YIF1	ace2,yap1,rpn4,reb1,yif1	4	30%(3@10)	Down Regulation
ace2	YIL105C	SLM1	ace2,yap1,rpn4,reb1,slm1	4	30%(3@10)	Down Regulation
ace2	YER073W	ALD5	ace2,yap1,hap4,gcn4,ald5	4	30%(3@10)	Up Regulation
ace2	YJL200C	ACO2	ace2,yap1,hap4,gcn4,aco2	4	30%(3@10)	Down Regulation
ace2	YML081C-A	ATP18	ace2,yap1,rpn4,reb1,atp18	4	30%(3@10)	Up Regulation
ace2	YNR050C	LYS9	ace2,yap1,hap4,gcn4,lys9	4	30%(3@10)	Down Regulation
ace2	YDR366C	YDR366C	ace2,yap1,rpn4,pdr1,ydr366c	4	20%(2@10)	Up Regulation
ace2	YGL205W	POX1	ace2,ash1,yhp1,adr1,pox1	4	20%(2@10)	Down Regulation
ace2	YPR114W	YPR114W	ace2,yap1,phd1,ste12,ypr114w	4	20%(2@10)	Up Regulation
ace2	YDR034C-A	YDR034C-A	ace2,yap1,phd1,ste12,ydr034c-a	4	20%(2@10)	Up Regulation
ace2	YDR367W	YDR367W	ace2,yap1,rpn4,pdr1,ydr367w	4	20%(2@10)	Down Regulation
ace2	YHR143W-A	RPC10	ace2,yap1,cin5,rlm1,rpc10	4	20%(2@10)	Up Regulation
ace2	YBR092C	PHO3	ace2,ash1,leu3,thi2,pho3	4	20%(2@10)	Down Regulation
ace2	YDR531W	YDR531W	ace2,yap1,phd1,ste12,ydr531w	4	20%(2@10)	Down Regulation
ace2	YOL104C	NDJ1	ace2,yap1,phd1,tec1,ndj1	4	20%(2@10)	Up Regulation
ace2	YDR461W	MFA1	ace2,yap1,phd1,tec1,mfa1	4	20%(2@10)	Up Regulation
ace2	YLR339C	YLR339C	ace2,yap1,phd1,ste12,ylr339c	4	20%(2@10)	Down Regulation
ace2	YCL018W	LEU2	ace2,yap1,hap4,gcn4,leu2	4	20%(2@10)	Down Regulation
ace2	YER056C	FCY2	ace2,yap1,phd1,tec1,fcy2	4	20%(2@10)	Down Regulation
ace2	YGL104C	VPS73	ace2,yap1,rpn4,pdr1,vps73	4	20%(2@10)	Down Regulation
ace2	YIL015W	BAR1	ace2,yap1,phd1,ste12,bar1	4	20%(2@10)	Up Regulation
ace2	YML123C	PHO84	ace2,yap1,phd1,ste12,pho84	4	20%(2@10)	Down Regulation
ace2	YMR232W	FUS2	ace2,yap1,phd1,tec1,fus2	4	20%(2@10)	Down Regulation
ace2	YNL279W	PRM1	ace2,yap1,phd1,tec1,prm1	4	20%(2@10)	Down Regulation
ace2	YBR009C	HHF1	ace2,yap1,phd1,ste12,hhf1	4	20%(2@10)	Up Regulation
ace2	YBR011C	IPP1	ace2,gat1,met32,met28,ipp1	4	20%(2@10)	Down Regulation
ace2	YPR024W	YME1	ace2,yap1,phd1,ste12,yme1	4	20%(2@10)	Down Regulation
ace2	YPL092W	SSU1	ace2,gat1,met32,fzf1,ssu1	4	20%(2@10)	Down Regulation
ace2	YMR110C	HFD1	ace2,yap1,hap4,gcn4,hfd1	4	20%(2@10)	Down Regulation
ace2	YOR221C	MCT1	ace2,yap1,hap4,gcn4,mct1	4	20%(2@10)	Down Regulation
ace2	YBR262C	YBR262C	ace2,yap1,phd1,rsf2,ybr262c	4	20%(2@10)	Up Regulation
ace2	YJL188C	BUD19	ace2,yap1,rpn4,pdr1,bud19	4	20%(2@10)	Up Regulation
ace2	YKL175W	ZRT3	ace2,yap1,rpn4,put3,zrt3	4	20%(2@10)	Down Regulation
ace2	YDR234W	LYS4	ace2,yap1,rpn4,pdr1,lys4	4	20%(2@10)	Down Regulation
ace2	YDR447C	RPS17B	ace2,yap1,phd1,tec1,rps17b	4	20%(2@10)	Up Regulation
ace2	YLR043C	TRX1	ace2,yap1,phd1,ste12,trx1	4	20%(2@10)	Up Regulation
ace2	YLR354C	TAL1	ace2,yap1,phd1,ste12,tal1	4	20%(2@10)	Down Regulation
ace2	YGR260W	TNA1	ace2,gat1,xbp1,sum1,tna1	4	20%(2@10)	Down Regulation
ace2	YJR004C	SAG1	ace2,yap1,phd1,ste12,sag1	4	20%(2@10)	Down Regulation
ace2	YKL156W	RPS27A	ace2,yap1,phd1,tec1,rps27a	4	20%(2@10)	Up Regulation
ace2	YMR006C	PLB2	ace2,yap1,phd1,tec1,plb2	4	20%(2@10)	Down Regulation
ace2	YGR176W	YGR176W	ace2,yap1,rpn4,put3,ygr176w	4	20%(2@10)	Down Regulation
ace2	YOR246C	YOR246C	ace2,yap1,rpn4,pdr1,yor246c	4	20%(2@10)	Down Regulation
ace2	YGL032C	AGA2	ace2,yap1,phd1,tec1,aga2	4	20%(2@10)	Up Regulation
ace2	YBR118W	TEF2	ace2,yap1,hap4,gcn4,tef2	4	20%(2@10)	Down Regulation
ace2	YFL037W	TUB2	ace2,yap1,phd1,ste12,tub2	4	20%(2@10)	Down Regulation
ace2	YNL012W	SPO1	ace2,yap1,phd1,hcm1,spo1	4	20%(2@10)	Up Regulation
ace2	YJL011C	RPC17	ace2,yap1,hap4,gcn4,rpc17	4	20%(2@10)	Up Regulation
ace2	YIL144W	TID3	ace2,yap1,phd1,hcm1,tid3	4	10%(1@10)	Up Regulation
ace2	YKR012C	YKR012C	ace2,yap1,phd1,ste12,ykr012c	4	10%(1@10)	Up Regulation
ace2	YMR046W-A	YMR046W-A	ace2,yap1,phd1,ste12,ymr046w-a	4	10%(1@10)	Up Regulation
ace2	YLR062C	BUD28	ace2,yap1,yap6,dal81,bud28	4	10%(1@10)	Up Regulation
ace2	YBR029C	CDS1	ace2,yap1,phd1,ste12,cds1	4	10%(1@10)	Down Regulation
ace2	YCR013C	YCR013C	ace2,yap1,phd1,ste12,ycr013c	4	10%(1@10)	Down Regulation
ace2	YIL145C	PAN6	ace2,yap1,phd1,hcm1,pan6	4	10%(1@10)	Down Regulation
ace2	YIL083C	YIL083C	ace2,yap1,phd1,ste12,yil083c	4	10%(1@10)	Down Regulation
ace2	YNL080C	EOS1	ace2,ash1,tos8,cbf1,eos1	4	10%(1@10)	Down Regulation
ace2	YBR220C	YBR220C	ace2,yap1,phd1,ste12,ybr220c	4	10%(1@10)	Down Regulation
ace2	YGL040C	HEM2	ace2,yap1,phd1,ste12,hem2	4	10%(1@10)	Down Regulation
ace2	YGR122C-A	YGR122C-A	ace2,yap1,phd1,ste12,ygr122c-a	4	10%(1@10)	Up Regulation
ace2	YGR096W	TPC1	ace2,yap1,phd1,sok2,tpc1	4	10%(1@10)	Down Regulation
ace2	YLR028C	ADE16	ace2,yap1,phd1,ste12,ade16	4	10%(1@10)	Down Regulation
ace2	YOR066W	MSA1	ace2,yap1,phd1,hcm1,msa1	4	10%(1@10)	Down Regulation
ace2	YFL010W-A	AUA1	ace2,gat1,xbp1,sum1,aua1	4	10%(1@10)	Down Regulation
ace2	YFR005C	SAD1	ace2,yap1,stb5,cup9,sad1	4	10%(1@10)	Down Regulation
ace2	YNL149C	PGA2	ace2,gat1,met32,ume6,pga2	4	10%(1@10)	Up Regulation
ace2	YOR347C	PYK2	ace2,ash1,leu3,hot1,pyk2	4	10%(1@10)	Down Regulation
ace2	YOR351C	MEK1	ace2,yap1,phd1,sok2,mek1	4	10%(1@10)	Down Regulation
ace2	YDL220C	CDC13	ace2,ash1,yhp1,adr1,cdc13	4	10%(1@10)	Up Regulation
ace2	YML027W	YOX1	ace2,gat1,xbp1,swi4,yox1	4	10%(1@10)	Down Regulation
ace2	YNL307C	MCK1	ace2,ash1,leu3,yap5,mck1	4	10%(1@10)	Down Regulation
ace2	YBR091C	MRS5	ace2,ash1,tos8,cbf1,mrs5	4	10%(1@10)	Up Regulation
ace2	YFR006W	YFR006W	ace2,yap1,phd1,ste12,yfr006w	4	10%(1@10)	Down Regulation
ace2	YJR117W	STE24	ace2,yap1,phd1,ste12,ste24	4	10%(1@10)	Down Regulation
ace2	YDR340W	YDR340W	ace2,yap1,phd1,ste12,ydr340w	4	10%(1@10)	Up Regulation
ace2	YMR024W	MRPL3	ace2,yap1,phd1,ste12,mrpl3	4	10%(1@10)	Down Regulation
ace2	YNL026W	SAM50	ace2,yap1,phd1,ste12,sam50	4	10%(1@10)	Down Regulation
ace2	YBR231C	SWC5	ace2,yap1,phd1,hcm1,swc5	4	10%(1@10)	Up Regulation
ace2	YDL133C-A	RPL41B	ace2,yap1,phd1,ste12,rpl41b	4	10%(1@10)	Up Regulation
ace2	YDR224C	HTB1	ace2,gat1,xbp1,swi4,htb1	4	10%(1@10)	Up Regulation
ace2	YDR260C	SWM1	ace2,yap1,phd1,ste12,swm1	4	10%(1@10)	Down Regulation
ace2	YJL121C	RPE1	ace2,gat1,xbp1,swi4,rpe1	4	10%(1@10)	Down Regulation
ace2	YOR045W	TOM6	ace2,yap1,phd1,ste12,tom6	4	10%(1@10)	Up Regulation
ace2	YOL020W	TAT2	ace2,yap1,phd1,ste12,tat2	4	10%(1@10)	Down Regulation
ace2	YLR069C	MEF1	ace2,yap1,phd1,ste12,mef1	4	10%(1@10)	Down Regulation
ace2	YMR201C	RAD14	ace2,yap1,phd1,tec1,rad14	4	10%(1@10)	Up Regulation
ace2	YMR079W	SEC14	ace2,ash1,leu3,yap5,sec14	4	10%(1@10)	Down Regulation
ace2	YNL150W	YNL150W	ace2,yap1,phd1,sok2,ynl150w	4	10%(1@10)	Up Regulation
ace2	YAR075W	YAR075W	ace2,gat1,xbp1,swi4,yar075w	4	10%(1@10)	Down Regulation
ace2	YER060W	FCY21	ace2,ash1,tos8,cbf1,fcy21	4	10%(1@10)	Down Regulation
ace2	YKR059W	TIF1	ace2,ash1,leu3,yap5,tif1	4	10%(1@10)	Down Regulation
ace2	YIL114C	POR2	ace2,yap1,phd1,ste12,por2	4	10%(1@10)	Down Regulation
ace2	YLR040C	YLR040C	ace2,yap1,phd1,ste12,ylr040c	4	10%(1@10)	Down Regulation
ace2	YLR416C	YLR416C	ace2,yap1,phd1,ste12,ylr416c	4	10%(1@10)	Up Regulation
ace2	YOR023C	AHC1	ace2,ash1,leu3,yap5,ahc1	4	10%(1@10)	Down Regulation
ace2	YGL214W	YGL214W	ace2,yap1,phd1,hcm1,ygl214w	4	10%(1@10)	Down Regulation
ace2	YCR097W	HMRA1	ace2,ash1,leu3,zap1,hmra1	4	10%(1@10)	Up Regulation
ace2	YER043C	SAH1	ace2,ash1,tos8,cbf1,sah1	4	10%(1@10)	Down Regulation
ace2	YPL281C	ERR2	ace2,yap1,phd1,hcm1,err2	4	10%(1@10)	Down Regulation
ace2	YCR034W	FEN1	ace2,ash1,tos8,ino4,fen1	4	10%(1@10)	Down Regulation
ace2	YCR069W	CPR4	ace2,yap1,phd1,ste12,cpr4	4	10%(1@10)	Down Regulation
ace2	YDR390C	UBA2	ace2,yap1,phd1,ste12,uba2	4	10%(1@10)	Up Regulation
ace2	YER164W	CHD1	ace2,yap1,phd1,ste12,chd1	4	10%(1@10)	Up Regulation
ace2	YHL004W	MRP4	ace2,yap1,phd1,sok2,mrp4	4	10%(1@10)	Down Regulation
ace2	YPL076W	GPI2	ace2,gat1,xbp1,sum1,gpi2	4	10%(1@10)	Down Regulation
ace2	YGL224C	SDT1	ace2,yap1,phd1,ste12,sdt1	4	10%(1@10)	Down Regulation
ace2	YNL045W	YNL045W	ace2,ash1,tos8,ino4,ynl045w	4	10%(1@10)	Down Regulation
ace2	YML018C	YML018C	ace2,ash1,tos8,cbf1,yml018c	4	10%(1@10)	Down Regulation
ace2	YMR215W	GAS3	ace2,ash1,leu3,yap5,gas3	4	10%(1@10)	Down Regulation
ace2	YNL298W	CLA4	ace2,gat1,xbp1,swi4,cla4	4	10%(1@10)	Down Regulation
ace2	YCL004W	PGS1	ace2,ash1,tos8,ino4,pgs1	4	10%(1@10)	Down Regulation
ace2	YFR026C	YFR026C	ace2,yap1,phd1,ste12,yfr026c	4	10%(1@10)	Up Regulation
ace2	YKL037W	YKL037W	ace2,yap1,phd1,ste12,ykl037w	4	10%(1@10)	Up Regulation
ace2	YOR343C	YOR343C	ace2,gat1,xbp1,swi4,yor343c	4	10%(1@10)	Up Regulation
ace2	YHR108W	GGA2	ace2,yap1,phd1,hcm1,gga2	4	10%(1@10)	Down Regulation
ace2	YKL004W	AUR1	ace2,yap1,cin5,gts1,aur1	4	10%(1@10)	Down Regulation
ace2	YKL191W	DPH2	ace2,ash1,tos8,cbf1,dph2	4	10%(1@10)	Down Regulation
ace2	YPL139C	UME1	ace2,ash1,leu3,yap5,ume1	4	10%(1@10)	Down Regulation
ace2	YLR131C	ACE2	ace2,yap1,yap6,mcm1,ace2	4	0%(0@10)	Down Regulation
ace2	YKR077W	MSA2	ace2,ash1,tos8,hms1,mbp1,msa2	5	6%(1@15)	Down Regulation
ace2	YGR004W	PEX31	ace2,gat1,met32,ume6,ndt80,pex31	5	6%(1@15)	Down Regulation
ace2	YKR048C	NAP1	ace2,yap1,phd1,ste12,pho4,nap1	5	6%(1@15)	Down Regulation
ace2	YPR059C	YPR059C	ace2,gat1,xbp1,swi4,yox1,ypr059c	5	6%(1@15)	Down Regulation
ace2	YIL027C	KRE27	ace2,yap1,cin5,gts1,sko1,kre27	5	6%(1@15)	Up Regulation
ace2	YLR185W	RPL37A	ace2,yap1,rpn4,reb1,rap1,rpl37a	5	46%(7@15)	Up Regulation
ace2	YJL134W	LCB3	ace2,yap1,rpn4,reb1,rap1,lcb3	5	46%(7@15)	Down Regulation
ace2	YMR116C	ASC1	ace2,yap1,rpn4,reb1,rap1,asc1	5	46%(7@15)	Down Regulation
ace2	YJL144W	YJL144W	ace2,yap1,hap4,gcn4,rtg3,yjl144w	5	40%(6@15)	Up Regulation
ace2	YPL145C	KES1	ace2,yap1,rpn4,reb1,rap1,kes1	5	40%(6@15)	Down Regulation
ace2	YJL026W	RNR2	ace2,yap1,rpn4,reb1,rap1,rnr2	5	40%(6@15)	Down Regulation
ace2	YJL191W	RPS14B	ace2,yap1,rpn4,reb1,rap1,rps14b	5	40%(6@15)	Down Regulation
ace2	YHR216W	IMD2	ace2,yap1,rpn4,reb1,rap1,imd2	5	40%(6@15)	Down Regulation
ace2	YML126C	ERG13	ace2,yap1,rpn4,reb1,rap1,erg13	5	40%(6@15)	Down Regulation
ace2	YBR084C-A	RPL19A	ace2,yap1,rpn4,reb1,ifh1,rpl19a	5	40%(6@15)	Up Regulation
ace2	YBR031W	RPL4A	ace2,yap1,phd1,tec1,sfp1,rpl4a	5	33%(5@15)	Down Regulation
ace2	YHR021C	RPS27B	ace2,yap1,phd1,tec1,sfp1,rps27b	5	33%(5@15)	Up Regulation
ace2	YHR010W	RPL27A	ace2,yap1,phd1,tec1,sfp1,rpl27a	5	33%(5@15)	Up Regulation
ace2	YJL097W	PHS1	ace2,yap1,rpn4,reb1,rap1,phs1	5	33%(5@15)	Down Regulation
ace2	YJL135W	YJL135W	ace2,yap1,rpn4,reb1,ifh1,yjl135w	5	33%(5@15)	Down Regulation
ace2	YBL082C	ALG3	ace2,yap1,rpn4,reb1,rap1,alg3	5	33%(5@15)	Down Regulation
ace2	YMR225C	MRPL44	ace2,yap1,rpn4,reb1,rap1,mrpl44	5	26%(4@15)	Up Regulation
ace2	YOR357C	SNX3	ace2,yap1,rpn4,reb1,rap1,snx3	5	26%(4@15)	Up Regulation
ace2	YKR086W	PRP16	ace2,yap1,rpn4,reb1,rap1,prp16	5	26%(4@15)	Up Regulation
ace2	YNL068C	FKH2	ace2,yap1,rpn4,reb1,rap1,fkh2	5	26%(4@15)	Down Regulation
ace2	YDR233C	RTN1	ace2,yap1,rpn4,reb1,rap1,rtn1	5	26%(4@15)	Down Regulation
ace2	YDR090C	YDR090C	ace2,yap1,hap4,gcn4,gln3,ydr090c	5	26%(4@15)	Down Regulation
ace2	YHR170W	NMD3	ace2,yap1,hap4,gcn4,gln3,nmd3	5	26%(4@15)	Down Regulation
ace2	YJR135W-A	TIM8	ace2,yap1,rpn4,reb1,rap1,tim8	5	26%(4@15)	Up Regulation
ace2	YDR432W	NPL3	ace2,yap1,stb5,msn4,fhl1,npl3	5	20%(3@15)	Down Regulation
ace2	YNL116W	DMA2	ace2,yap1,hap4,gcn4,sip4,dma2	5	20%(3@15)	Down Regulation
ace2	YPL183W-A	YPL183W-A	ace2,yap1,phd1,tec1,sfp1,ypl183w-a	5	20%(3@15)	Up Regulation
ace2	YER001W	MNN1	ace2,yap1,hap4,gcn4,rtg3,mnn1	5	20%(3@15)	Up Regulation
ace2	YHR064C	SSZ1	ace2,yap1,rpn4,pdr1,pdr3,ssz1	5	20%(3@15)	Down Regulation
ace2	YGR015C	YGR015C	ace2,yap1,hap4,gcn4,sip4,ygr015c	5	20%(3@15)	Up Regulation
ace2	YCL035C	GRX1	ace2,yap1,phd1,ste12,pho4,grx1	5	20%(3@15)	Up Regulation
ace2	YGR044C	RME1	ace2,yap1,phd1,ste12,pho4,rds2,rme1	6	9%(2@21)	Down Regulation
ace2	YLL023C	YLL023C	ace2,yap1,rpn4,reb1,rap1,hsf1,yll023c	6	28%(6@21)	Down Regulation
ace2	YMR323W	ERR3	ace2,yap1,hap4,gcn4,rim101,smp1,err3	6	28%(6@21)	Down Regulation
ace2	YKL049C	CSE4	ace2,yap1,hap4,gcn4,gln3,dal80,cse4	6	23%(5@21)	Up Regulation
ace2	YEL021W	URA3	ace2,yap1,hap4,gcn4,rim101,nrg1,ura3	6	23%(5@21)	Down Regulation
ace2	YIL098C	FMC1	ace2,yap1,hap4,gcn4,rim101,nrg1,fmc1	6	23%(5@21)	Up Regulation
ace2	YNR072W	HXT17	ace2,yap1,hap4,gcn4,rim101,smp1,hxt17	6	23%(5@21)	Down Regulation
ace2	YIR012W	SQT1	ace2,yap1,hap4,gcn4,rim101,smp1,sqt1	6	23%(5@21)	Down Regulation
ace2	YPL262W	FUM1	ace2,yap1,rpn4,reb1,rap1,oaf1,fum1	6	23%(5@21)	Down Regulation
ace2	YHR032W	YHR032W	ace2,yap1,hap4,gcn4,rim101,nrg1,yhr032w	6	19%(4@21)	Down Regulation
ace2	YLR191W	PEX13	ace2,yap1,rpn4,reb1,rap1,fkh2,pex13	6	19%(4@21)	Down Regulation
ace2	YLR459W	GAB1	ace2,yap1,hap4,gcn4,rim101,nrg1,usv1,gab1	7	21%(6@28)	Down Regulation
ace2	YAL042W	ERV46	ace2,yap1,hap4,gcn4,rim101,smp1,mal33,erv46	7	17%(5@28)	Down Regulation
ace2	YLR262C-A	TMA7	ace2,yap1,hap4,gcn4,rim101,nrg1,usv1,tma7	7	17%(5@28)	Up Regulation
ace2	YGL107C	RMD9	ace2,yap1,hap4,gcn4,rim101,smp1,mal33,abf1,rmd9	8	16%(6@36)	Down Regulation
ace2	YGR185C	TYS1	ace2,yap1,hap4,gcn4,rim101,smp1,mal33,abf1,tys1	8	16%(6@36)	Down Regulation
ace2	YNR035C	ARC35	ace2,yap1,hap4,gcn4,rim101,smp1,mal33,abf1,arc35	8	16%(6@36)	Down Regulation
ace2	YJR063W	RPA12	ace2,yap1,hap4,gcn4,rim101,smp1,mal33,abf1,rpa12	8	16%(6@36)	Up Regulation
ace2	YLR025W	SNF7	ace2,yap1,hap4,gcn4,rim101,smp1,mal33,abf1,snf7	8	13%(5@36)	Up Regulation
ace2	YKL212W	SAC1	ace2,yap1,hap4,gcn4,rim101,smp1,mal33,otu1,sac1	8	13%(5@36)	Down Regulation
adr1	YPL156C	PRM4	adr1,put3,prm4	2	0%(0@3)	Down Regulation
adr1	YMR319C	FET4	adr1,put3,fet4	2	0%(0@3)	Down Regulation
adr1	YEL060C	PRB1	adr1,put3,prb1	2	0%(0@3)	Down Regulation
adr1	YOL158C	ENB1	adr1,put3,enb1	2	0%(0@3)	Down Regulation
adr1	YLR136C	TIS11	adr1,put3,tis11	2	0%(0@3)	Down Regulation
adr1	YMR192W	GYL1	adr1,pip2,xbp1,gyl1	3	33%(2@6)	Down Regulation
adr1	YHR136C	SPL2	adr1,pip2,ume6,spl2	3	33%(2@6)	Up Regulation
adr1	YHR137W	ARO9	adr1,pip2,ume6,aro9	3	33%(2@6)	Up Regulation
adr1	YOR377W	ATF1	adr1,pip2,xbp1,atf1	3	16%(1@6)	Down Regulation
adr1	YPL016W	SWI1	adr1,pip2,ume6,swi1	3	16%(1@6)	Down Regulation
adr1	YHR001W-A	QCR10	adr1,pip2,xbp1,qcr10	3	16%(1@6)	Up Regulation
adr1	YOR229W	WTM2	adr1,pip2,xbp1,wtm2	3	16%(1@6)	Down Regulation
adr1	YOR043W	WHI2	adr1,pip2,xbp1,whi2	3	16%(1@6)	Down Regulation
adr1	YNL252C	MRPL17	adr1,pip2,xbp1,mrpl17	3	16%(1@6)	Up Regulation
adr1	YMR291W	YMR291W	adr1,pip2,ume6,ymr291w	3	16%(1@6)	Down Regulation
adr1	YOR354C	MSC6	adr1,pip2,ume6,msc6	3	16%(1@6)	Down Regulation
adr1	YCL025C	AGP1	adr1,pip2,ume6,agp1	3	16%(1@6)	Up Regulation
adr1	YJL152W	YJL152W	adr1,pip2,ume6,yjl152w	3	16%(1@6)	Down Regulation
adr1	YJL206C	YJL206C	adr1,pip2,xbp1,yjl206c	3	16%(1@6)	Up Regulation
adr1	YOL119C	MCH4	adr1,pip2,xbp1,mch4	3	16%(1@6)	Down Regulation
adr1	YPL075W	GCR1	adr1,pip2,xbp1,gcr1	3	16%(1@6)	Down Regulation
adr1	YBL051C	PIN4	adr1,put3,aft1,pin4	3	16%(1@6)	Down Regulation
adr1	YAL068C	YAL068C	adr1,put3,gts1,yal068c	3	0%(0@6)	Down Regulation
adr1	YOL105C	WSC3	adr1,put3,aft1,wsc3	3	0%(0@6)	Down Regulation
adr1	YPR047W	MSF1	adr1,put3,gts1,msf1	3	0%(0@6)	Up Regulation
adr1	YDR281C	PHM6	adr1,uga3,sum1,phm6	3	0%(0@6)	Up Regulation
adr1	YLR439W	MRPL4	adr1,uga3,swi5,mrpl4	3	0%(0@6)	Down Regulation
adr1	YOR075W	UFE1	adr1,put3,aft1,ufe1	3	0%(0@6)	Down Regulation
adr1	YOR324C	FRT1	adr1,put3,aft1,frt1	3	0%(0@6)	Down Regulation
adr1	YKL177W	YKL177W	adr1,uga3,sum1,ykl177w	3	0%(0@6)	Up Regulation
adr1	YOR209C	NPT1	adr1,uga3,sum1,npt1	3	0%(0@6)	Down Regulation
adr1	YLR461W	PAU4	adr1,pip2,xbp1,tos8,pau4	4	20%(2@10)	Down Regulation
adr1	YBR129C	OPY1	adr1,pip2,xbp1,tos8,opy1	4	20%(2@10)	Down Regulation
adr1	YOL107W	YOL107W	adr1,pip2,xbp1,tos8,yol107w	4	20%(2@10)	Up Regulation
adr1	YER029C	SMB1	adr1,pip2,xbp1,tos8,smb1	4	20%(2@10)	Down Regulation
adr1	YKL148C	SDH1	adr1,pip2,xbp1,tos8,sdh1	4	20%(2@10)	Up Regulation
adr1	YNR076W	PAU6	adr1,pip2,xbp1,tos8,pau6	4	20%(2@10)	Down Regulation
adr1	YKL120W	OAC1	adr1,pip2,xbp1,gcr1,oac1	4	20%(2@10)	Down Regulation
adr1	YIL011W	TIR3	adr1,pip2,xbp1,mga1,tir3	4	20%(2@10)	Up Regulation
adr1	YDR099W	BMH2	adr1,uga3,swi5,tec1,bmh2	4	10%(1@10)	Down Regulation
adr1	YMR102C	YMR102C	adr1,uga3,swi5,ash1,ymr102c	4	10%(1@10)	Down Regulation
adr1	YER154W	OXA1	adr1,pip2,ume6,swi4,oxa1	4	10%(1@10)	Down Regulation
adr1	YIL117C	PRM5	adr1,pip2,xbp1,cin5,prm5	4	10%(1@10)	Down Regulation
adr1	YJR148W	BAT2	adr1,pip2,ume6,swi4,bat2	4	10%(1@10)	Down Regulation
adr1	YGR161C	RTS3	adr1,pip2,ume6,gat1,rts3	4	10%(1@10)	Down Regulation
adr1	YJL223C	PAU1	adr1,pip2,xbp1,smp1,pau1	4	10%(1@10)	Down Regulation
adr1	YJR003C	YJR003C	adr1,pip2,xbp1,cin5,yjr003c	4	10%(1@10)	Down Regulation
adr1	YGR294W	YGR294W	adr1,uga3,swi5,tec1,ygr294w	4	10%(1@10)	Down Regulation
adr1	YGL188C	YGL188C	adr1,pip2,xbp1,cin5,ygl188c	4	10%(1@10)	Up Regulation
adr1	YOL059W	GPD2	adr1,pip2,xbp1,cin5,gpd2	4	10%(1@10)	Down Regulation
adr1	YHR135C	YCK1	adr1,uga3,swi5,ash1,yck1	4	10%(1@10)	Down Regulation
adr1	YJL076W	NET1	adr1,pip2,xbp1,cin5,net1	4	10%(1@10)	Up Regulation
adr1	YLR328W	NMA1	adr1,pip2,xbp1,cin5,nma1	4	10%(1@10)	Down Regulation
adr1	YMR106C	YKU80	adr1,pip2,ume6,swi4,mot3,yku80	5	6%(1@15)	Up Regulation
adr1	YBR012C	YBR012C	adr1,put3,gts1,sko1,msn4,ybr012c	5	6%(1@15)	Down Regulation
adr1	YMR110C	HFD1	adr1,pip2,xbp1,mga1,gcn4,hfd1	5	6%(1@15)	Down Regulation
adr1	YDR298C	ATP5	adr1,pip2,ume6,swi4,hap4,atp5	5	6%(1@15)	Up Regulation
adr1	YIL062C	ARC15	adr1,pip2,ume6,swi4,yox1,arc15	5	6%(1@15)	Up Regulation
adr1	YBR067C	TIP1	adr1,pip2,ume6,swi4,phd1,tip1	5	26%(4@15)	Down Regulation
adr1	YLR099C	ICT1	adr1,pip2,ume6,swi4,pdr1,ict1	5	26%(4@15)	Down Regulation
adr1	YKL030W	YKL030W	adr1,pip2,ume6,swi4,pdr1,ykl030w	5	20%(3@15)	Down Regulation
adr1	YKL001C	MET14	adr1,pip2,xbp1,tos8,cbf1,met14	5	20%(3@15)	Down Regulation
adr1	YJR048W	CYC1	adr1,pip2,ume6,swi4,hap4,cyc1	5	13%(2@15)	Up Regulation
adr1	YHR145C	YHR145C	adr1,pip2,ume6,swi4,hap4,yhr145c	5	13%(2@15)	Down Regulation
adr1	YMR256C	COX7	adr1,pip2,xbp1,tos8,rim101,cox7	5	13%(2@15)	Up Regulation
adr1	YDR530C	APA2	adr1,pip2,xbp1,tos8,cbf1,apa2	5	13%(2@15)	Down Regulation
adr1	YGR183C	QCR9	adr1,pip2,ume6,sip4,bas1,qcr9	5	13%(2@15)	Up Regulation
adr1	YOR231W	MKK1	adr1,pip2,ume6,swi4,phd1,mkk1	5	13%(2@15)	Down Regulation
adr1	YAR003W	SWD1	adr1,pip2,xbp1,tos8,gal4,swd1	5	13%(2@15)	Down Regulation
adr1	YNR066C	YNR066C	adr1,pip2,xbp1,tos8,ino4,ynr066c	5	13%(2@15)	Up Regulation
adr1	YBR132C	AGP2	adr1,pip2,xbp1,cin5,stp1,agp2	5	13%(2@15)	Up Regulation
adr1	YLR158C	ASP3-3	adr1,pip2,xbp1,tos8,cbf1,asp3-3	5	13%(2@15)	Up Regulation
adr1	YPR185W	ATG13	adr1,pip2,xbp1,mga1,gcn4,atg13	5	13%(2@15)	Down Regulation
adr1	YGL187C	COX4	adr1,pip2,xbp1,tos8,cbf1,cox4	5	13%(2@15)	Up Regulation
adr1	YOR271C	FSF1	adr1,uga3,swi5,ash1,leu3,fsf1	5	13%(2@15)	Down Regulation
adr1	YPL066W	YPL066W	adr1,pip2,ume6,swi4,yhp1,ypl066w	5	13%(2@15)	Down Regulation
adr1	YFR055W	IRC7	adr1,pip2,xbp1,tos8,ino4,irc7	5	13%(2@15)	Down Regulation
adr1	YLR395C	COX8	adr1,pip2,xbp1,tos8,ino4,cox8	5	13%(2@15)	Up Regulation
adr1	YGL039W	YGL039W	adr1,pip2,ume6,swi4,phd1,ste12,ygl039w	6	9%(2@21)	Down Regulation
adr1	YER152C	YER152C	adr1,pip2,xbp1,tos8,ino4,ace2,yer152c	6	9%(2@21)	Down Regulation
adr1	YLR349W	YLR349W	adr1,put3,gts1,sko1,msn4,fhl1,ylr349w	6	4%(1@21)	Down Regulation
adr1	YKL181W	PRS1	adr1,pip2,ume6,swi4,yap5,ifh1,prs1	6	4%(1@21)	Down Regulation
adr1	YGR137W	YGR137W	adr1,uga3,swi5,ash1,leu3,mac1,ygr137w	6	4%(1@21)	Down Regulation
adr1	YNL154C	YCK2	adr1,pip2,xbp1,tos8,hms1,mbp1,yck2	6	14%(3@21)	Up Regulation
adr1	YMR276W	DSK2	adr1,pip2,xbp1,tos8,cbf1,rpn4,dsk2	6	14%(3@21)	Down Regulation
adr1	YBR288C	APM3	adr1,pip2,xbp1,tos8,cbf1,reb1,rap1,apm3	7	7%(2@28)	Down Regulation
adr1	YPL091W	GLR1	adr1,pip2,xbp1,tos8,cbf1,rpn4,yap1,glr1	7	14%(4@28)	Down Regulation
adr1	YML086C	ALO1	adr1,pip2,xbp1,tos8,cbf1,rpn4,yap1,alo1	7	10%(3@28)	Down Regulation
aft1	YER145C	FTR1	aft1,ftr1	1	100%(1@1)	Down Regulation
aft1	YHL047C	ARN2	aft1,arn2	1	100%(1@1)	Down Regulation
aft1	YNR060W	FRE4	aft1,fre4	1	100%(1@1)	Down Regulation
aft1	YMR189W	GCV2	aft1,gcv2	1	100%(1@1)	Up Regulation
aft1	YOR382W	FIT2	aft1,fit2	1	100%(1@1)	Down Regulation
aft1	YGL071W	AFT1	aft1,aft1	1	100%(1@1)	Down Regulation
aft1	YOR316C	COT1	aft1,cot1	1	100%(1@1)	Up Regulation
aft1	YKR052C	MRS4	aft1,mrs4	1	100%(1@1)	Up Regulation
aft1	YLR034C	SMF3	aft1,smf3	1	100%(1@1)	Up Regulation
aft1	YMR319C	FET4	aft1,fet4	1	100%(1@1)	Down Regulation
aft1	YBR207W	FTH1	aft1,fth1	1	100%(1@1)	Up Regulation
aft1	YER156C	YER156C	aft1,yer156c	1	100%(1@1)	Down Regulation
aft1	YMR058W	FET3	aft1,fet3	1	100%(1@1)	Down Regulation
aft1	YOL158C	ENB1	aft1,enb1	1	100%(1@1)	Down Regulation
aft1	YGR078C	PAC10	aft1,pac10	1	100%(1@1)	Down Regulation
aft1	YEL065W	SIT1	aft1,sit1	1	100%(1@1)	Down Regulation
aft1	YKL103C	LAP4	aft1,lap4	1	100%(1@1)	Up Regulation
aft1	YMR186W	HSC82	aft1,hsc82	1	100%(1@1)	Down Regulation
aft1	YDR372C	VPS74	aft1,vps74	1	0%(0@1)	Down Regulation
aft1	YJR087W	YJR087W	aft1,yjr087w	1	0%(0@1)	Down Regulation
aft1	YPL211W	NIP7	aft1,nip7	1	0%(0@1)	Up Regulation
aft1	YNL243W	SLA2	aft1,sla2	1	0%(0@1)	Up Regulation
aft1	YDR063W	YDR063W	aft1,ydr063w	1	0%(0@1)	Down Regulation
aft1	YOL014W	YOL014W	aft1,yol014w	1	0%(0@1)	Down Regulation
aft1	YBR222C	PCS60	aft1,pcs60	1	0%(0@1)	Down Regulation
aft1	YDR158W	HOM2	aft1,hom2	1	0%(0@1)	Down Regulation
aft1	YNL111C	CYB5	aft1,cyb5	1	0%(0@1)	Up Regulation
aft1	YGR218W	CRM1	aft1,crm1	1	0%(0@1)	Down Regulation
aft1	YNL337W	YNL337W	aft1,ynl337w	1	0%(0@1)	Up Regulation
aft1	YBL058W	SHP1	aft1,shp1	1	0%(0@1)	Down Regulation
aft1	YDL193W	NUS1	aft1,nus1	1	0%(0@1)	Down Regulation
aft1	YGL072C	YGL072C	aft1,ygl072c	1	0%(0@1)	Down Regulation
aft1	YDL070W	BDF2	aft1,bdf2	1	0%(0@1)	Down Regulation
aft1	YGR132C	PHB1	aft1,phb1	1	0%(0@1)	Down Regulation
aft1	YML120C	NDI1	aft1,ndi1	1	0%(0@1)	Down Regulation
aft1	YML124C	TUB3	aft1,tub3	1	0%(0@1)	Down Regulation
aft1	YML001W	YPT7	aft1,ypt7	1	0%(0@1)	Down Regulation
aft1	YNL284C	MRPL10	aft1,mrpl10	1	0%(0@1)	Down Regulation
aft1	YOR074C	CDC21	aft1,cdc21	1	0%(0@1)	Down Regulation
aft1	YIL022W	TIM44	aft1,tim44	1	0%(0@1)	Down Regulation
aft1	YKL145W	RPT1	aft1,rpt1	1	0%(0@1)	Down Regulation
aft1	YGR012W	YGR012W	aft1,ygr012w	1	0%(0@1)	Down Regulation
aft1	YIL125W	KGD1	aft1,kgd1	1	0%(0@1)	Down Regulation
aft1	YMR056C	AAC1	aft1,aac1	1	0%(0@1)	Up Regulation
aft1	YLR166C	SEC10	aft1,sec10	1	0%(0@1)	Down Regulation
aft1	YGR231C	PHB2	aft1,phb2	1	0%(0@1)	Down Regulation
aft1	YLR113W	HOG1	aft1,hog1	1	0%(0@1)	Down Regulation
aft1	YDR154C	YDR154C	aft1,ydr154c	1	0%(0@1)	Down Regulation
aft1	YOL160W	YOL160W	aft1,yol160w	1	0%(0@1)	Up Regulation
aft1	YPR074C	TKL1	aft1,tkl1	1	0%(0@1)	Down Regulation
aft1	YDR151C	CTH1	aft1,cth1	1	0%(0@1)	Down Regulation
aft1	YGR026W	YGR026W	aft1,ygr026w	1	0%(0@1)	Down Regulation
aft1	YBL050W	SEC17	aft1,sec17	1	0%(0@1)	Down Regulation
aft1	YGL160W	YGL160W	aft1,ygl160w	1	0%(0@1)	Down Regulation
aft1	YGR235C	YGR235C	aft1,ygr235c	1	0%(0@1)	Up Regulation
aft1	YGR234W	YHB1	aft1,gln3,yhb1	2	66%(2@3)	Up Regulation
aft1	YMR303C	ADH2	aft1,cat8,adh2	2	66%(2@3)	Down Regulation
aft1	YER175C	TMT1	aft1,gln3,tmt1	2	33%(1@3)	Down Regulation
aft1	YJR148W	BAT2	aft1,gln3,bat2	2	33%(1@3)	Down Regulation
aft1	YOL083W	YOL083W	aft1,gts1,yol083w	2	33%(1@3)	Up Regulation
aft1	YNR072W	HXT17	aft1,gts1,hxt17	2	33%(1@3)	Up Regulation
aft1	YNR076W	PAU6	aft1,rgm1,pau6	2	33%(1@3)	Up Regulation
aft1	YGR019W	UGA1	aft1,gln3,uga1	2	33%(1@3)	Down Regulation
aft1	YNL160W	YGP1	aft1,rsf2,ygp1	2	33%(1@3)	Down Regulation
aft1	YGL001C	ERG26	aft1,gln3,erg26	2	33%(1@3)	Up Regulation
aft1	YCR104W	PAU3	aft1,gln3,pau3	2	33%(1@3)	Up Regulation
aft1	YLL026W	HSP104	aft1,gts1,hsp104	2	33%(1@3)	Down Regulation
aft1	YOL162W	YOL162W	aft1,rgm1,yol162w	2	33%(1@3)	Up Regulation
aft1	YHR148W	IMP3	aft1,rsf2,imp3	2	0%(0@3)	Down Regulation
aft1	YNR030W	ALG12	aft1,rgm1,alg12	2	0%(0@3)	Down Regulation
aft1	YIR033W	MGA2	aft1,gln3,mga2	2	0%(0@3)	Up Regulation
aft1	YLR153C	ACS2	aft1,gln3,acs2	2	0%(0@3)	Down Regulation
aft1	YLR257W	YLR257W	aft1,gln3,ylr257w	2	0%(0@3)	Down Regulation
aft1	YFR040W	SAP155	aft1,gts1,sap155	2	0%(0@3)	Up Regulation
aft1	YJL123C	YJL123C	aft1,mot2,yjl123c	2	0%(0@3)	Down Regulation
aft1	YCR018C-A	YCR018C-A	aft1,gln3,ycr018c-a	2	0%(0@3)	Up Regulation
aft1	YCL064C	CHA1	aft1,gln3,cha1	2	0%(0@3)	Down Regulation
aft1	YOR230W	WTM1	aft1,gln3,wtm1	2	0%(0@3)	Down Regulation
aft1	YDL039C	PRM7	aft1,mot2,prm7	2	0%(0@3)	Down Regulation
aft1	YOL088C	MPD2	aft1,gts1,mpd2	2	0%(0@3)	Down Regulation
aft1	YBR265W	TSC10	aft1,rsf2,tsc10	2	0%(0@3)	Down Regulation
aft1	YDR284C	DPP1	aft1,gts1,dpp1	2	0%(0@3)	Down Regulation
aft1	YBR264C	YPT10	aft1,rsf2,ypt10	2	0%(0@3)	Down Regulation
aft1	YLR447C	VMA6	aft1,rgm1,vma6	2	0%(0@3)	Down Regulation
aft1	YHR007C	ERG11	aft1,gln3,erg11	2	0%(0@3)	Down Regulation
aft1	YDL237W	YDL237W	aft1,gln3,ydl237w	2	0%(0@3)	Down Regulation
aft1	YER138C	YER138C	aft1,gts1,yer138c	2	0%(0@3)	Up Regulation
aft1	YAR053W	YAR053W	aft1,gln3,yar053w	2	0%(0@3)	Up Regulation
aft1	YGR112W	SHY1	aft1,mot2,shy1	2	0%(0@3)	Down Regulation
aft1	YFL063W	YFL063W	aft1,rgm1,yfl063w	2	0%(0@3)	Up Regulation
aft1	YGR027C	RPS25A	aft1,gts1,rps25a	2	0%(0@3)	Down Regulation
aft1	YNL167C	SKO1	aft1,gts1,sko1	2	0%(0@3)	Down Regulation
aft1	YOL128C	YGK3	aft1,gts1,ygk3	2	0%(0@3)	Up Regulation
aft1	YJR048W	CYC1	aft1,cat8,hap4,cyc1	3	66%(4@6)	Down Regulation
aft1	YNR001C	CIT1	aft1,cat8,hap4,cit1	3	66%(4@6)	Down Regulation
aft1	YNL052W	COX5A	aft1,cat8,hap4,cox5a	3	50%(3@6)	Down Regulation
aft1	YHR051W	COX6	aft1,cat8,hap4,cox6	3	50%(3@6)	Down Regulation
aft1	YKL016C	ATP7	aft1,cat8,hap4,atp7	3	50%(3@6)	Down Regulation
aft1	YNL055C	POR1	aft1,cat8,hap4,por1	3	50%(3@6)	Down Regulation
aft1	YGR161C	RTS3	aft1,gln3,gat1,rts3	3	50%(3@6)	Down Regulation
aft1	YDR368W	YPR1	aft1,gts1,sko1,ypr1	3	33%(2@6)	Down Regulation
aft1	YLR220W	CCC1	aft1,cat8,hap4,ccc1	3	33%(2@6)	Down Regulation
aft1	YGL009C	LEU1	aft1,gts1,sko1,leu1	3	33%(2@6)	Down Regulation
aft1	YOR065W	CYT1	aft1,cat8,hap4,cyt1	3	33%(2@6)	Down Regulation
aft1	YOR377W	ATF1	aft1,gln3,mga2,atf1	3	33%(2@6)	Up Regulation
aft1	YOR256C	TRE2	aft1,cat8,hap4,tre2	3	33%(2@6)	Down Regulation
aft1	YHR145C	YHR145C	aft1,cat8,hap4,yhr145c	3	33%(2@6)	Up Regulation
aft1	YBR126C	TPS1	aft1,gts1,sko1,tps1	3	33%(2@6)	Down Regulation
aft1	YPL270W	MDL2	aft1,cat8,hap4,mdl2	3	33%(2@6)	Down Regulation
aft1	YHR001W	OSH7	aft1,cat8,hap4,osh7	3	33%(2@6)	Down Regulation
aft1	YNL054W-A	YNL054W-A	aft1,cat8,hap4,ynl054w-a	3	33%(2@6)	Up Regulation
aft1	YER003C	PMI40	aft1,gln3,gat1,pmi40	3	33%(2@6)	Down Regulation
aft1	YBL099W	ATP1	aft1,cat8,hap4,atp1	3	33%(2@6)	Down Regulation
aft1	YDR232W	HEM1	aft1,cat8,hap4,hem1	3	33%(2@6)	Down Regulation
aft1	YLR294C	YLR294C	aft1,cat8,hap4,ylr294c	3	33%(2@6)	Down Regulation
aft1	YLR109W	AHP1	aft1,gts1,sko1,ahp1	3	33%(2@6)	Down Regulation
aft1	YLR168C	YLR168C	aft1,cat8,hap4,ylr168c	3	33%(2@6)	Down Regulation
aft1	YKL035W	UGP1	aft1,gts1,sko1,ugp1	3	33%(2@6)	Down Regulation
aft1	YOL101C	IZH4	aft1,gln3,mga2,izh4	3	33%(2@6)	Up Regulation
aft1	YHR117W	TOM71	aft1,gln3,gat1,tom71	3	16%(1@6)	Down Regulation
aft1	YLR056W	ERG3	aft1,gln3,mga2,erg3	3	16%(1@6)	Up Regulation
aft1	YKR076W	ECM4	aft1,gts1,sko1,ecm4	3	16%(1@6)	Up Regulation
aft1	YMR015C	ERG5	aft1,gln3,mga2,erg5	3	16%(1@6)	Up Regulation
aft1	YPL016W	SWI1	aft1,gts1,sko1,swi1	3	16%(1@6)	Down Regulation
aft1	YJR116W	YJR116W	aft1,gts1,sko1,yjr116w	3	16%(1@6)	Up Regulation
aft1	YGR180C	RNR4	aft1,gln3,gat1,rnr4	3	16%(1@6)	Down Regulation
aft1	YHR183W	GND1	aft1,gln3,gat1,gnd1	3	16%(1@6)	Down Regulation
aft1	YBR129C	OPY1	aft1,gln3,gat1,opy1	3	16%(1@6)	Down Regulation
aft1	YDR129C	SAC6	aft1,gln3,uga3,sac6	3	16%(1@6)	Down Regulation
aft1	YIL055C	YIL055C	aft1,gts1,sko1,yil055c	3	16%(1@6)	Up Regulation
aft1	YPL247C	YPL247C	aft1,gln3,gat1,ypl247c	3	16%(1@6)	Down Regulation
aft1	YPL057C	SUR1	aft1,gln3,mga2,sur1	3	16%(1@6)	Down Regulation
aft1	YIL117C	PRM5	aft1,gts1,sko1,prm5	3	16%(1@6)	Down Regulation
aft1	YBR166C	TYR1	aft1,gln3,dal80,tyr1	3	16%(1@6)	Down Regulation
aft1	YGL147C	RPL9A	aft1,gln3,hcm1,rpl9a	3	16%(1@6)	Down Regulation
aft1	YFL016C	MDJ1	aft1,gts1,sko1,mdj1	3	16%(1@6)	Down Regulation
aft1	YHR094C	HXT1	aft1,gts1,sko1,hxt1	3	16%(1@6)	Up Regulation
aft1	YJR156C	THI11	aft1,gln3,hcm1,thi11	3	16%(1@6)	Up Regulation
aft1	YMR140W	SIP5	aft1,gln3,gat1,sip5	3	16%(1@6)	Down Regulation
aft1	YCL029C	BIK1	aft1,gln3,gat1,bik1	3	16%(1@6)	Up Regulation
aft1	YKL150W	MCR1	aft1,gts1,sko1,mcr1	3	16%(1@6)	Down Regulation
aft1	YLR195C	NMT1	aft1,gln3,uga3,nmt1	3	16%(1@6)	Down Regulation
aft1	YNL312W	RFA2	aft1,gln3,uga3,rfa2	3	16%(1@6)	Down Regulation
aft1	YGL055W	OLE1	aft1,gln3,mga2,ole1	3	16%(1@6)	Up Regulation
aft1	YNL289W	PCL1	aft1,gln3,uga3,pcl1	3	16%(1@6)	Down Regulation
aft1	YPL004C	LSP1	aft1,gts1,sko1,lsp1	3	16%(1@6)	Down Regulation
aft1	YLR270W	DCS1	aft1,gts1,sko1,dcs1	3	16%(1@6)	Down Regulation
aft1	YOR027W	STI1	aft1,gts1,sko1,sti1	3	16%(1@6)	Down Regulation
aft1	YPR108W	RPN7	aft1,gln3,uga3,rpn7	3	16%(1@6)	Down Regulation
aft1	YGR177C	ATF2	aft1,gln3,mga2,atf2	3	16%(1@6)	Up Regulation
aft1	YHR108W	GGA2	aft1,gln3,hcm1,gga2	3	16%(1@6)	Down Regulation
aft1	YPR009W	SUT2	aft1,gts1,sko1,sut2	3	16%(1@6)	Down Regulation
aft1	YJL170C	ASG7	aft1,gln3,gat1,asg7	3	16%(1@6)	Down Regulation
aft1	YJL115W	ASF1	aft1,gts1,sko1,asf1	3	0%(0@6)	Down Regulation
aft1	YNL049C	SFB2	aft1,gts1,sko1,sfb2	3	0%(0@6)	Down Regulation
aft1	YBR161W	CSH1	aft1,gts1,sko1,csh1	3	0%(0@6)	Down Regulation
aft1	YOR066W	MSA1	aft1,gln3,hcm1,msa1	3	0%(0@6)	Down Regulation
aft1	YOL136C	PFK27	aft1,gln3,hcm1,pfk27	3	0%(0@6)	Down Regulation
aft1	YAR064W	YAR064W	aft1,gln3,hcm1,yar064w	3	0%(0@6)	Down Regulation
aft1	YPL081W	RPS9A	aft1,gts1,sko1,rps9a	3	0%(0@6)	Down Regulation
aft1	YBL093C	ROX3	aft1,gln3,hcm1,rox3	3	0%(0@6)	Up Regulation
aft1	YJR058C	APS2	aft1,gts1,sko1,aps2	3	0%(0@6)	Up Regulation
aft1	YNR071C	YNR071C	aft1,gln3,hcm1,ynr071c	3	0%(0@6)	Up Regulation
aft1	YER006W	NUG1	aft1,gts1,sko1,nug1	3	0%(0@6)	Up Regulation
aft1	YEL056W	HAT2	aft1,gts1,sko1,hat2	3	0%(0@6)	Up Regulation
aft1	YMR202W	ERG2	aft1,gln3,hcm1,erg2	3	0%(0@6)	Up Regulation
aft1	YDR411C	DFM1	aft1,gln3,hcm1,dfm1	3	0%(0@6)	Down Regulation
aft1	YBL002W	HTB2	aft1,gts1,sko1,htb2	3	0%(0@6)	Down Regulation
aft1	YGR255C	COQ6	aft1,gts1,sko1,coq6	3	0%(0@6)	Down Regulation
aft1	YPL003W	ULA1	aft1,gts1,sko1,ula1	3	0%(0@6)	Down Regulation
aft1	YLR229C	CDC42	aft1,gts1,sko1,cdc42	3	0%(0@6)	Down Regulation
aft1	YLR043C	TRX1	aft1,gts1,sko1,trx1	3	0%(0@6)	Down Regulation
aft1	YMR237W	BCH1	aft1,gln3,fzf1,bch1	3	0%(0@6)	Down Regulation
aft1	YOR054C	VHS3	aft1,gts1,sko1,vhs3	3	0%(0@6)	Down Regulation
aft1	YML070W	DAK1	aft1,gts1,sko1,dak1	3	0%(0@6)	Down Regulation
aft1	YIR016W	YIR016W	aft1,gts1,sko1,yir016w	3	0%(0@6)	Down Regulation
aft1	YML067C	ERV41	aft1,gln3,hcm1,erv41	3	0%(0@6)	Down Regulation
aft1	YHR107C	CDC12	aft1,gln3,hcm1,cdc12	3	0%(0@6)	Down Regulation
aft1	YHR049W	FSH1	aft1,gts1,sko1,fsh1	3	0%(0@6)	Down Regulation
aft1	YLR328W	NMA1	aft1,gts1,sko1,nma1	3	0%(0@6)	Down Regulation
aft1	YGR086C	PIL1	aft1,gts1,sko1,pil1	3	0%(0@6)	Down Regulation
aft1	YCL041C	YCL041C	aft1,gln3,fzf1,ycl041c	3	0%(0@6)	Down Regulation
aft1	YKR097W	PCK1	aft1,cat8,hap4,gcn4,pck1	4	60%(6@10)	Up Regulation
aft1	YFL018C	LPD1	aft1,cat8,hap4,gcn4,lpd1	4	50%(5@10)	Down Regulation
aft1	YDL198C	GGC1	aft1,cat8,hap4,gcn4,ggc1	4	50%(5@10)	Down Regulation
aft1	YBR145W	ADH5	aft1,cat8,hap4,gcn4,adh5	4	50%(5@10)	Down Regulation
aft1	YDR481C	PHO8	aft1,cat8,hap4,gcn4,pho8	4	50%(5@10)	Down Regulation
aft1	YHR019C	DED81	aft1,cat8,hap4,gcn4,ded81	4	50%(5@10)	Down Regulation
aft1	YMR062C	ECM40	aft1,cat8,hap4,gcn4,ecm40	4	50%(5@10)	Down Regulation
aft1	YDL182W	LYS20	aft1,cat8,hap4,gcn4,lys20	4	50%(5@10)	Down Regulation
aft1	YMR096W	SNZ1	aft1,cat8,hap4,gcn4,snz1	4	50%(5@10)	Up Regulation
aft1	YNR050C	LYS9	aft1,cat8,hap4,gcn4,lys9	4	50%(5@10)	Down Regulation
aft1	YJR016C	ILV3	aft1,cat8,hap4,gcn4,ilv3	4	40%(4@10)	Down Regulation
aft1	YML116W	ATR1	aft1,cat8,hap4,gcn4,atr1	4	40%(4@10)	Up Regulation
aft1	YGR124W	ASN2	aft1,cat8,hap4,gcn4,asn2	4	40%(4@10)	Down Regulation
aft1	YLR027C	AAT2	aft1,cat8,hap4,gcn4,aat2	4	40%(4@10)	Down Regulation
aft1	YDR035W	ARO3	aft1,cat8,hap4,gcn4,aro3	4	40%(4@10)	Down Regulation
aft1	YNL240C	NAR1	aft1,cat8,hap4,gcn4,nar1	4	40%(4@10)	Up Regulation
aft1	YIR034C	LYS1	aft1,cat8,hap4,gcn4,lys1	4	40%(4@10)	Down Regulation
aft1	YJR147W	HMS2	aft1,cat8,hap4,gcn4,hms2	4	40%(4@10)	Up Regulation
aft1	YER055C	HIS1	aft1,cat8,hap4,gcn4,his1	4	40%(4@10)	Down Regulation
aft1	YJR111C	YJR111C	aft1,cat8,hap4,gcn4,yjr111c	4	40%(4@10)	Up Regulation
aft1	YER052C	HOM3	aft1,cat8,hap4,gcn4,hom3	4	40%(4@10)	Down Regulation
aft1	YOR203W	YOR203W	aft1,cat8,hap4,gcn4,yor203w	4	40%(4@10)	Down Regulation
aft1	YBR169C	SSE2	aft1,gln3,gat1,gzf3,sse2	4	40%(4@10)	Down Regulation
aft1	YOR202W	HIS3	aft1,cat8,hap4,gcn4,his3	4	40%(4@10)	Down Regulation
aft1	YCL030C	HIS4	aft1,cat8,hap4,gcn4,his4	4	40%(4@10)	Down Regulation
aft1	YGR192C	TDH3	aft1,cat8,hap4,gcn4,tdh3	4	40%(4@10)	Down Regulation
aft1	YLR194C	YLR194C	aft1,cat8,hap4,gcn4,ylr194c	4	40%(4@10)	Down Regulation
aft1	YMR260C	TIF11	aft1,gln3,gat1,gzf3,tif11	4	40%(4@10)	Down Regulation
aft1	YNL311C	YNL311C	aft1,cat8,hap4,gcn4,ynl311c	4	40%(4@10)	Down Regulation
aft1	YMR108W	ILV2	aft1,cat8,hap4,gcn4,ilv2	4	40%(4@10)	Down Regulation
aft1	YPL273W	SAM4	aft1,cat8,hap4,gcn4,sam4	4	40%(4@10)	Down Regulation
aft1	YER090W	TRP2	aft1,cat8,hap4,gcn4,trp2	4	40%(4@10)	Down Regulation
aft1	YGL148W	ARO2	aft1,cat8,hap4,gcn4,aro2	4	40%(4@10)	Down Regulation
aft1	YPL061W	ALD6	aft1,cat8,hap4,gcn4,ald6	4	40%(4@10)	Down Regulation
aft1	YDR354W	TRP4	aft1,cat8,hap4,gcn4,trp4	4	40%(4@10)	Down Regulation
aft1	YHR018C	ARG4	aft1,cat8,hap4,gcn4,arg4	4	40%(4@10)	Down Regulation
aft1	YNL104C	LEU4	aft1,cat8,hap4,gcn4,leu4	4	40%(4@10)	Down Regulation
aft1	YER073W	ALD5	aft1,cat8,hap4,gcn4,ald5	4	40%(4@10)	Down Regulation
aft1	YGR267C	FOL2	aft1,cat8,hap4,gcn4,fol2	4	40%(4@10)	Down Regulation
aft1	YJL200C	ACO2	aft1,cat8,hap4,gcn4,aco2	4	40%(4@10)	Down Regulation
aft1	YAL005C	SSA1	aft1,gts1,sko1,msn4,ssa1	4	30%(3@10)	Down Regulation
aft1	YMR191W	SPG5	aft1,gln3,gat1,bas1,spg5	4	30%(3@10)	Up Regulation
aft1	YDR279W	RNH202	aft1,gln3,gat1,gzf3,rnh202	4	30%(3@10)	Down Regulation
aft1	YMR315W	YMR315W	aft1,gts1,sko1,msn4,ymr315w	4	30%(3@10)	Down Regulation
aft1	YDR074W	TPS2	aft1,gts1,sko1,msn4,tps2	4	30%(3@10)	Down Regulation
aft1	YJR026W	YJR026W	aft1,cat8,hap4,gcn4,yjr026w	4	30%(3@10)	Up Regulation
aft1	YJR028W	YJR028W	aft1,cat8,hap4,gcn4,yjr028w	4	30%(3@10)	Up Regulation
aft1	YAL044C	GCV3	aft1,gln3,gat1,bas1,gcv3	4	30%(3@10)	Up Regulation
aft1	YMR173W	DDR48	aft1,gts1,sko1,msn4,ddr48	4	30%(3@10)	Down Regulation
aft1	YJR027W	YJR027W	aft1,cat8,hap4,gcn4,yjr027w	4	30%(3@10)	Up Regulation
aft1	YML100W	TSL1	aft1,gts1,sko1,msn4,tsl1	4	30%(3@10)	Down Regulation
aft1	YEL051W	VMA8	aft1,cat8,hap4,gcn4,vma8	4	30%(3@10)	Down Regulation
aft1	YMR110C	HFD1	aft1,cat8,hap4,gcn4,hfd1	4	30%(3@10)	Down Regulation
aft1	YPL137C	GIP3	aft1,cat8,hap4,gcn4,gip3	4	30%(3@10)	Down Regulation
aft1	YDR019C	GCV1	aft1,gln3,gat1,bas1,gcv1	4	30%(3@10)	Up Regulation
aft1	YOL057W	YOL057W	aft1,cat8,hap4,gcn4,yol057w	4	30%(3@10)	Down Regulation
aft1	YPL158C	YPL158C	aft1,gln3,uga3,swi5,ypl158c	4	30%(3@10)	Down Regulation
aft1	YBR083W	TEC1	aft1,gln3,uga3,swi5,tec1	4	30%(3@10)	Down Regulation
aft1	YLR355C	ILV5	aft1,cat8,hap4,gcn4,ilv5	4	30%(3@10)	Down Regulation
aft1	YNL130C	CPT1	aft1,cat8,hap4,gcn4,cpt1	4	30%(3@10)	Down Regulation
aft1	YIL067C	YIL067C	aft1,cat8,hap4,gcn4,yil067c	4	30%(3@10)	Up Regulation
aft1	YDR453C	TSA2	aft1,gts1,sko1,msn4,tsa2	4	30%(3@10)	Up Regulation
aft1	YLR049C	YLR049C	aft1,cat8,hap4,gcn4,ylr049c	4	30%(3@10)	Down Regulation
aft1	YLL024C	SSA2	aft1,gts1,sko1,msn4,ssa2	4	30%(3@10)	Down Regulation
aft1	YER103W	SSA4	aft1,gts1,sko1,msn4,ssa4	4	30%(3@10)	Down Regulation
aft1	YHR104W	GRE3	aft1,gts1,sko1,msn4,gre3	4	30%(3@10)	Down Regulation
aft1	YGR203W	YGR203W	aft1,gln3,gat1,bas1,ygr203w	4	30%(3@10)	Up Regulation
aft1	YJR047C	ANB1	aft1,gts1,sko1,msn4,anb1	4	20%(2@10)	Down Regulation
aft1	YPL240C	HSP82	aft1,gln3,uga3,sum1,hsp82	4	20%(2@10)	Down Regulation
aft1	YJL048C	UBX6	aft1,gts1,sko1,msn2,ubx6	4	20%(2@10)	Down Regulation
aft1	YNL335W	DDI3	aft1,gts1,sko1,msn4,ddi3	4	20%(2@10)	Up Regulation
aft1	YIL051C	MMF1	aft1,gts1,sko1,msn4,mmf1	4	20%(2@10)	Down Regulation
aft1	YKL085W	MDH1	aft1,gts1,sko1,msn4,mdh1	4	20%(2@10)	Down Regulation
aft1	YBR071W	YBR071W	aft1,gln3,uga3,swi5,ybr071w	4	20%(2@10)	Down Regulation
aft1	YMR144W	YMR144W	aft1,gln3,gat1,met32,ymr144w	4	20%(2@10)	Down Regulation
aft1	YGR253C	PUP2	aft1,gts1,sko1,msn4,pup2	4	20%(2@10)	Down Regulation
aft1	YAL023C	PMT2	aft1,gln3,uga3,sum1,pmt2	4	20%(2@10)	Down Regulation
aft1	YGR142W	BTN2	aft1,gts1,sko1,msn4,btn2	4	20%(2@10)	Down Regulation
aft1	YKL120W	OAC1	aft1,gln3,gat1,bas1,oac1	4	20%(2@10)	Down Regulation
aft1	YMR119W	ASI1	aft1,gts1,sko1,msn4,asi1	4	20%(2@10)	Down Regulation
aft1	YML072C	TCB3	aft1,gln3,gat1,met32,tcb3	4	20%(2@10)	Down Regulation
aft1	YNL192W	CHS1	aft1,gln3,uga3,swi5,chs1	4	20%(2@10)	Down Regulation
aft1	YPR158W-B	YPR158W-B	aft1,gln3,gat1,met32,ypr158w-b	4	20%(2@10)	Up Regulation
aft1	YJR054W	YJR054W	aft1,gts1,sko1,msn4,yjr054w	4	10%(1@10)	Down Regulation
aft1	YLR219W	MSC3	aft1,gln3,gat1,elp6,msc3	4	10%(1@10)	Down Regulation
aft1	YML115C	VAN1	aft1,gts1,sko1,msn4,van1	4	10%(1@10)	Down Regulation
aft1	YGL038C	OCH1	aft1,gts1,sko1,msn4,och1	4	10%(1@10)	Down Regulation
aft1	YDR098C-A	YDR098C-A	aft1,gts1,sko1,msn4,ydr098c-a	4	10%(1@10)	Up Regulation
aft1	YBR012C	YBR012C	aft1,gts1,sko1,msn4,ybr012c	4	10%(1@10)	Up Regulation
aft1	YDR261C	EXG2	aft1,gts1,sko1,msn4,exg2	4	10%(1@10)	Down Regulation
aft1	YHR214W	YHR214W	aft1,gts1,sko1,msn4,yhr214w	4	10%(1@10)	Down Regulation
aft1	YIR037W	HYR1	aft1,gts1,sko1,msn4,hyr1	4	10%(1@10)	Down Regulation
aft1	YLR163C	MAS1	aft1,gts1,sko1,msn2,mas1	4	10%(1@10)	Down Regulation
aft1	YOR367W	SCP1	aft1,gln3,uga3,sum1,scp1	4	10%(1@10)	Down Regulation
aft1	YJR046W	TAH11	aft1,gln3,uga3,swi5,tah11	4	10%(1@10)	Down Regulation
aft1	YHR013C	ARD1	aft1,gln3,gat1,arg81,ard1	4	10%(1@10)	Down Regulation
aft1	YPL106C	SSE1	aft1,gts1,sko1,msn4,sse1	4	10%(1@10)	Down Regulation
aft1	YNL007C	SIS1	aft1,gts1,sko1,msn4,sis1	4	10%(1@10)	Down Regulation
aft1	YFR006W	YFR006W	aft1,gts1,sko1,cup9,yfr006w	4	0%(0@10)	Down Regulation
aft1	YLR416C	YLR416C	aft1,gts1,sko1,cup9,ylr416c	4	0%(0@10)	Up Regulation
aft1	YKL070W	YKL070W	aft1,gts1,sko1,msn2,ykl070w	4	0%(0@10)	Up Regulation
aft1	YJR045C	SSC1	aft1,gts1,sko1,msn2,ssc1	4	0%(0@10)	Down Regulation
aft1	YKL036C	YKL036C	aft1,gts1,sko1,msn2,ykl036c	4	0%(0@10)	Down Regulation
aft1	YDR417C	YDR417C	aft1,gts1,sko1,msn4,fhl1,ydr417c	5	6%(1@15)	Down Regulation
aft1	YLR324W	PEX30	aft1,gts1,sko1,msn4,adr1,pex30	5	6%(1@15)	Down Regulation
aft1	YBL070C	YBL070C	aft1,gts1,sko1,msn4,adr1,ybl070c	5	6%(1@15)	Up Regulation
aft1	YKL153W	YKL153W	aft1,gts1,sko1,msn4,fhl1,ykl153w	5	6%(1@15)	Down Regulation
aft1	YLL045C	RPL8B	aft1,gts1,sko1,msn4,fhl1,rpl8b	5	6%(1@15)	Down Regulation
aft1	YGL150C	INO80	aft1,gts1,sko1,msn4,fhl1,ino80	5	6%(1@15)	Down Regulation
aft1	YPL199C	YPL199C	aft1,gts1,sko1,msn4,fhl1,ypl199c	5	6%(1@15)	Down Regulation
aft1	YKL001C	MET14	aft1,cat8,hap4,gcn4,met28,met14	5	53%(8@15)	Down Regulation
aft1	YCR005C	CIT2	aft1,cat8,hap4,gcn4,rtg3,cit2	5	53%(8@15)	Up Regulation
aft1	YNL270C	ALP1	aft1,cat8,hap4,gcn4,put3,alp1	5	46%(7@15)	Up Regulation
aft1	YER091C	MET6	aft1,cat8,hap4,gcn4,met28,met6	5	46%(7@15)	Down Regulation
aft1	YLR304C	ACO1	aft1,cat8,hap4,gcn4,rtg3,aco1	5	40%(6@15)	Down Regulation
aft1	YLR183C	TOS4	aft1,cat8,hap4,gcn4,yap5,tos4	5	40%(6@15)	Down Regulation
aft1	YNR044W	AGA1	aft1,cat8,hap4,gcn4,leu3,aga1	5	40%(6@15)	Down Regulation
aft1	YMR215W	GAS3	aft1,cat8,hap4,gcn4,yap5,gas3	5	40%(6@15)	Down Regulation
aft1	YFR030W	MET10	aft1,cat8,hap4,gcn4,met4,met10	5	40%(6@15)	Down Regulation
aft1	YOL161C	YOL161C	aft1,cat8,hap4,gcn4,sip4,yol161c	5	40%(6@15)	Up Regulation
aft1	YMR041C	ARA2	aft1,cat8,hap4,gcn4,put3,ara2	5	33%(5@15)	Up Regulation
aft1	YDL131W	LYS21	aft1,cat8,hap4,gcn4,leu3,lys21	5	33%(5@15)	Down Regulation
aft1	YOR381W	FRE3	aft1,cat8,hap4,gcn4,put3,fre3	5	33%(5@15)	Up Regulation
aft1	YFL045C	SEC53	aft1,cat8,hap4,gcn4,yap5,sec53	5	33%(5@15)	Down Regulation
aft1	YGR060W	ERG25	aft1,cat8,hap4,gcn4,met28,erg25	5	33%(5@15)	Up Regulation
aft1	YLR121C	YPS3	aft1,cat8,hap4,gcn4,rim101,yps3	5	33%(5@15)	Down Regulation
aft1	YOR389W	YOR389W	aft1,cat8,hap4,gcn4,rim101,yor389w	5	33%(5@15)	Up Regulation
aft1	YOR198C	BFR1	aft1,cat8,hap4,gcn4,yap5,bfr1	5	33%(5@15)	Down Regulation
aft1	YAR007C	RFA1	aft1,cat8,hap4,gcn4,yap5,rfa1	5	33%(5@15)	Down Regulation
aft1	YNL220W	ADE12	aft1,cat8,hap4,gcn4,met4,ade12	5	33%(5@15)	Down Regulation
aft1	YDR171W	HSP42	aft1,cat8,hap4,gcn4,rtg3,hsp42	5	33%(5@15)	Down Regulation
aft1	YOR298W	MUM3	aft1,cat8,hap4,gcn4,leu3,mum3	5	33%(5@15)	Down Regulation
aft1	YPL090C	RPS6A	aft1,cat8,hap4,gcn4,yap5,rps6a	5	33%(5@15)	Down Regulation
aft1	YDR534C	FIT1	aft1,cat8,hap4,gcn4,rtg3,fit1	5	33%(5@15)	Up Regulation
aft1	YMR083W	ADH3	aft1,cat8,hap4,gcn4,yap5,adh3	5	33%(5@15)	Down Regulation
aft1	YPL277C	YPL277C	aft1,cat8,hap4,gcn4,rim101,ypl277c	5	33%(5@15)	Up Regulation
aft1	YCL027W	FUS1	aft1,gln3,uga3,swi5,tec1,fus1	5	33%(5@15)	Down Regulation
aft1	YLR127C	APC2	aft1,cat8,hap4,gcn4,sip4,apc2	5	33%(5@15)	Down Regulation
aft1	YOR019W	YOR019W	aft1,cat8,hap4,gcn4,sip4,yor019w	5	33%(5@15)	Up Regulation
aft1	YNL031C	HHT2	aft1,cat8,hap4,gcn4,met28,hht2	5	33%(5@15)	Down Regulation
aft1	YOR052C	YOR052C	aft1,gts1,sko1,msn4,rpn4,yor052c	5	33%(5@15)	Down Regulation
aft1	YOL156W	HXT11	aft1,cat8,hap4,gcn4,rim101,hxt11	5	33%(5@15)	Up Regulation
aft1	YPR002W	PDH1	aft1,cat8,hap4,gcn4,leu3,pdh1	5	33%(5@15)	Up Regulation
aft1	YER044C	ERG28	aft1,cat8,hap4,gcn4,rim101,erg28	5	33%(5@15)	Up Regulation
aft1	YDR056C	YDR056C	aft1,cat8,hap4,gcn4,hms2,ydr056c	5	33%(5@15)	Up Regulation
aft1	YEL071W	DLD3	aft1,cat8,hap4,gcn4,rtg3,dld3	5	33%(5@15)	Down Regulation
aft1	YGR146C	YGR146C	aft1,cat8,hap4,gcn4,leu3,ygr146c	5	33%(5@15)	Up Regulation
aft1	YKL067W	YNK1	aft1,cat8,hap4,gcn4,rtg3,ynk1	5	33%(5@15)	Down Regulation
aft1	YOR227W	HER1	aft1,cat8,hap4,gcn4,leu3,her1	5	26%(4@15)	Up Regulation
aft1	YMR226C	YMR226C	aft1,cat8,hap4,gcn4,leu3,ymr226c	5	26%(4@15)	Down Regulation
aft1	YPL208W	RKM1	aft1,cat8,hap4,gcn4,rim101,rkm1	5	26%(4@15)	Down Regulation
aft1	YBR157C	ICS2	aft1,cat8,hap4,gcn4,leu3,ics2	5	26%(4@15)	Down Regulation
aft1	YGR092W	DBF2	aft1,cat8,hap4,gcn4,yap5,dbf2	5	26%(4@15)	Down Regulation
aft1	YOL142W	RRP40	aft1,cat8,hap4,gcn4,leu3,rrp40	5	26%(4@15)	Up Regulation
aft1	YNL058C	YNL058C	aft1,cat8,hap4,gcn4,yap5,ynl058c	5	26%(4@15)	Down Regulation
aft1	YOR199W	YOR199W	aft1,cat8,hap4,gcn4,yap5,yor199w	5	26%(4@15)	Down Regulation
aft1	YLR410W-B	YLR410W-B	aft1,cat8,hap4,gcn4,put3,ylr410w-b	5	26%(4@15)	Up Regulation
aft1	YMR023C	MSS1	aft1,cat8,hap4,gcn4,leu3,mss1	5	26%(4@15)	Up Regulation
aft1	YGL048C	RPT6	aft1,gts1,sko1,msn4,rpn4,rpt6	5	26%(4@15)	Down Regulation
aft1	YMR171C	EAR1	aft1,cat8,hap4,gcn4,rim101,ear1	5	26%(4@15)	Down Regulation
aft1	YOR355W	GDS1	aft1,cat8,hap4,gcn4,leu3,gds1	5	26%(4@15)	Down Regulation
aft1	YML063W	RPS1B	aft1,cat8,hap4,gcn4,yap5,rps1b	5	26%(4@15)	Down Regulation
aft1	YPL031C	PHO85	aft1,cat8,hap4,gcn4,yap5,pho85	5	26%(4@15)	Down Regulation
aft1	YMR173W-A	YMR173W-A	aft1,cat8,hap4,gcn4,rim101,ymr173w-a	5	26%(4@15)	Down Regulation
aft1	YMR177W	MMT1	aft1,cat8,hap4,gcn4,put3,mmt1	5	26%(4@15)	Down Regulation
aft1	YBR082C	UBC4	aft1,cat8,hap4,gcn4,leu3,ubc4	5	26%(4@15)	Down Regulation
aft1	YHR037W	PUT2	aft1,cat8,hap4,gcn4,put3,put2	5	26%(4@15)	Down Regulation
aft1	YBR139W	YBR139W	aft1,cat8,hap4,gcn4,yap5,ybr139w	5	26%(4@15)	Down Regulation
aft1	YLR353W	BUD8	aft1,gln3,uga3,swi5,tec1,bud8	5	26%(4@15)	Down Regulation
aft1	YBL005W-A	YBL005W-A	aft1,cat8,hap4,gcn4,yap5,ybl005w-a	5	26%(4@15)	Up Regulation
aft1	YML073C	RPL6A	aft1,cat8,hap4,gcn4,yap5,rpl6a	5	26%(4@15)	Down Regulation
aft1	YPL163C	SVS1	aft1,gln3,uga3,swi5,tec1,svs1	5	26%(4@15)	Down Regulation
aft1	YCR004C	YCP4	aft1,gts1,sko1,msn4,rpn4,ycp4	5	26%(4@15)	Down Regulation
aft1	YDR394W	RPT3	aft1,gts1,sko1,msn4,rpn4,rpt3	5	26%(4@15)	Down Regulation
aft1	YIL170W	HXT12	aft1,cat8,hap4,gcn4,rim101,hxt12	5	26%(4@15)	Up Regulation
aft1	YLR301W	YLR301W	aft1,cat8,hap4,gcn4,put3,ylr301w	5	26%(4@15)	Down Regulation
aft1	YPL258C	THI21	aft1,cat8,hap4,gcn4,leu3,thi21	5	26%(4@15)	Down Regulation
aft1	YDR214W	AHA1	aft1,cat8,hap4,gcn4,leu3,aha1	5	26%(4@15)	Down Regulation
aft1	YGR176W	YGR176W	aft1,cat8,hap4,gcn4,put3,ygr176w	5	26%(4@15)	Up Regulation
aft1	YHR200W	RPN10	aft1,cat8,hap4,gcn4,put3,rpn10	5	26%(4@15)	Down Regulation
aft1	YOL038W	PRE6	aft1,gts1,sko1,msn4,rpn4,pre6	5	26%(4@15)	Down Regulation
aft1	YPL198W	RPL7B	aft1,cat8,hap4,gcn4,leu3,rpl7b	5	26%(4@15)	Down Regulation
aft1	YEL037C	RAD23	aft1,gts1,sko1,msn4,rpn4,rad23	5	26%(4@15)	Down Regulation
aft1	YGL032C	AGA2	aft1,gln3,uga3,swi5,tec1,aga2	5	26%(4@15)	Down Regulation
aft1	YKL071W	YKL071W	aft1,cat8,hap4,gcn4,rtg3,ykl071w	5	26%(4@15)	Up Regulation
aft1	YMR099C	YMR099C	aft1,cat8,hap4,gcn4,leu3,ymr099c	5	26%(4@15)	Down Regulation
aft1	YMR276W	DSK2	aft1,gts1,sko1,msn4,rpn4,dsk2	5	26%(4@15)	Down Regulation
aft1	YNL011C	YNL011C	aft1,cat8,hap4,gcn4,war1,ynl011c	5	26%(4@15)	Down Regulation
aft1	YMR012W	CLU1	aft1,gts1,sko1,msn4,rpn4,clu1	5	20%(3@15)	Down Regulation
aft1	YMR042W	ARG80	aft1,gln3,uga3,swi5,tec1,arg80	5	20%(3@15)	Up Regulation
aft1	YGL136C	MRM2	aft1,gts1,sko1,msn4,fhl1,mrm2	5	20%(3@15)	Down Regulation
aft1	YBR012W-B	YBR012W-B	aft1,gln3,uga3,swi5,tec1,ybr012w-b	5	20%(3@15)	Up Regulation
aft1	YAR010C	YAR010C	aft1,gln3,uga3,swi5,tec1,yar010c	5	20%(3@15)	Up Regulation
aft1	YBR012W-A	YBR012W-A	aft1,gln3,uga3,swi5,tec1,ybr012w-a	5	20%(3@15)	Up Regulation
aft1	YLR347C	KAP95	aft1,gln3,uga3,swi5,tec1,kap95	5	20%(3@15)	Down Regulation
aft1	YLR449W	FPR4	aft1,gln3,uga3,swi5,tec1,fpr4	5	20%(3@15)	Down Regulation
aft1	YNL322C	KRE1	aft1,gln3,uga3,swi5,tec1,kre1	5	20%(3@15)	Down Regulation
aft1	YHR135C	YCK1	aft1,gln3,uga3,swi5,ash1,yck1	5	20%(3@15)	Down Regulation
aft1	YBR149W	ARA1	aft1,gts1,sko1,msn4,adr1,ara1	5	20%(3@15)	Down Regulation
aft1	YDR388W	RVS167	aft1,gts1,sko1,msn4,fhl1,rvs167	5	13%(2@15)	Down Regulation
aft1	YER101C	AST2	aft1,gts1,sko1,msn4,fhl1,ast2	5	13%(2@15)	Up Regulation
aft1	YNL096C	RPS7B	aft1,gts1,sko1,msn4,fhl1,rps7b	5	13%(2@15)	Down Regulation
aft1	YCL035C	GRX1	aft1,gts1,sko1,msn4,fhl1,grx1	5	13%(2@15)	Down Regulation
aft1	YLR167W	RPS31	aft1,gts1,sko1,msn4,fhl1,rps31	5	13%(2@15)	Down Regulation
aft1	YBR026C	ETR1	aft1,gts1,sko1,msn4,adr1,etr1	5	13%(2@15)	Down Regulation
aft1	YOL007C	CSI2	aft1,gln3,uga3,swi5,ash1,csi2	5	13%(2@15)	Down Regulation
aft1	YOR092W	ECM3	aft1,gts1,sko1,msn4,fhl1,ecm3	5	13%(2@15)	Down Regulation
aft1	YMR307W	GAS1	aft1,gln3,uga3,swi5,ash1,gas1	5	13%(2@15)	Down Regulation
aft1	YFR015C	GSY1	aft1,cat8,hap4,gcn4,rim101,nrg1,gsy1	6	42%(9@21)	Down Regulation
aft1	YKL096W	CWP1	aft1,cat8,hap4,gcn4,rim101,smp1,cwp1	6	42%(9@21)	Down Regulation
aft1	YPL032C	SVL3	aft1,gts1,sko1,msn4,fhl1,hsf1,svl3	6	4%(1@21)	Down Regulation
aft1	YOR226C	ISU2	aft1,cat8,hap4,gcn4,rim101,nrg1,isu2	6	38%(8@21)	Up Regulation
aft1	YHL021C	YHL021C	aft1,gts1,sko1,msn4,rpn4,pdr1,yhl021c	6	38%(8@21)	Down Regulation
aft1	YIL119C	RPI1	aft1,cat8,hap4,gcn4,rim101,nrg1,rpi1	6	38%(8@21)	Down Regulation
aft1	YMR145C	NDE1	aft1,cat8,hap4,gcn4,rim101,nrg1,nde1	6	38%(8@21)	Down Regulation
aft1	YJL158C	CIS3	aft1,cat8,hap4,gcn4,rim101,smp1,cis3	6	38%(8@21)	Down Regulation
aft1	YMR323W	ERR3	aft1,cat8,hap4,gcn4,rim101,smp1,err3	6	38%(8@21)	Down Regulation
aft1	YGL037C	PNC1	aft1,gts1,sko1,msn4,rpn4,pdr1,pnc1	6	38%(8@21)	Down Regulation
aft1	YOR374W	ALD4	aft1,gts1,sko1,msn4,rpn4,pdr1,ald4	6	38%(8@21)	Down Regulation
aft1	YDR366C	YDR366C	aft1,cat8,hap4,gcn4,rim101,smp1,ydr366c	6	33%(7@21)	Up Regulation
aft1	YBR189W	RPS9B	aft1,cat8,hap4,gcn4,rim101,smp1,rps9b	6	33%(7@21)	Down Regulation
aft1	YHR055C	CUP1-2	aft1,gts1,sko1,msn4,rpn4,yap1,cup1-2	6	33%(7@21)	Down Regulation
aft1	YGL115W	SNF4	aft1,cat8,hap4,gcn4,rim101,smp1,snf4	6	33%(7@21)	Down Regulation
aft1	YBR296C	PHO89	aft1,cat8,hap4,gcn4,rim101,smp1,pho89	6	33%(7@21)	Up Regulation
aft1	YBR177C	EHT1	aft1,cat8,hap4,gcn4,rim101,nrg1,eht1	6	33%(7@21)	Down Regulation
aft1	YML130C	ERO1	aft1,gts1,sko1,msn4,rpn4,yap1,ero1	6	33%(7@21)	Down Regulation
aft1	YKL096W-A	CWP2	aft1,cat8,hap4,gcn4,rim101,smp1,cwp2	6	33%(7@21)	Down Regulation
aft1	YCL042W	YCL042W	aft1,gts1,sko1,msn4,rpn4,pdr1,ycl042w	6	33%(7@21)	Down Regulation
aft1	YDL022W	GPD1	aft1,cat8,hap4,gcn4,rim101,hot1,gpd1	6	33%(7@21)	Down Regulation
aft1	YPL176C	TRE1	aft1,cat8,hap4,gcn4,rim101,smp1,tre1	6	28%(6@21)	Down Regulation
aft1	YKL044W	YKL044W	aft1,cat8,hap4,gcn4,rim101,nrg1,ykl044w	6	28%(6@21)	Down Regulation
aft1	YCR073W-A	SOL2	aft1,cat8,hap4,gcn4,rim101,smp1,sol2	6	28%(6@21)	Down Regulation
aft1	YMR134W	YMR134W	aft1,cat8,hap4,gcn4,rim101,smp1,ymr134w	6	28%(6@21)	Up Regulation
aft1	YGR211W	ZPR1	aft1,gts1,sko1,msn4,rpn4,yap1,zpr1	6	28%(6@21)	Down Regulation
aft1	YKL084W	HOT13	aft1,cat8,hap4,gcn4,rim101,smp1,hot13	6	28%(6@21)	Up Regulation
aft1	YEL053C	MAK10	aft1,gts1,sko1,msn4,rpn4,yap1,mak10	6	28%(6@21)	Up Regulation
aft1	YJR151C	DAN4	aft1,gts1,sko1,msn4,rpn4,yap1,dan4	6	28%(6@21)	Up Regulation
aft1	YPL091W	GLR1	aft1,gts1,sko1,msn4,rpn4,yap1,glr1	6	28%(6@21)	Down Regulation
aft1	YNL067W	RPL9B	aft1,gln3,uga3,swi5,tec1,sfp1,rpl9b	6	28%(6@21)	Down Regulation
aft1	YDR353W	TRR1	aft1,gts1,sko1,msn4,rpn4,yap1,trr1	6	28%(6@21)	Down Regulation
aft1	YHL034C	SBP1	aft1,cat8,hap4,gcn4,rim101,smp1,sbp1	6	28%(6@21)	Down Regulation
aft1	YBR053C	YBR053C	aft1,gts1,sko1,msn4,rpn4,yap1,ybr053c	6	28%(6@21)	Down Regulation
aft1	YER079W	YER079W	aft1,gts1,sko1,msn4,rpn4,yap1,yer079w	6	28%(6@21)	Down Regulation
aft1	YIL041W	GVP36	aft1,cat8,hap4,gcn4,rim101,smp1,gvp36	6	28%(6@21)	Down Regulation
aft1	YKL043W	PHD1	aft1,gts1,sko1,msn4,rpn4,yap1,phd1	6	23%(5@21)	Down Regulation
aft1	YJL052W	TDH1	aft1,gts1,sko1,msn4,rpn4,pdr1,tdh1	6	23%(5@21)	Down Regulation
aft1	YML056C	IMD4	aft1,cat8,hap4,gcn4,rim101,rox1,imd4	6	23%(5@21)	Down Regulation
aft1	YLL002W	RTT109	aft1,gts1,sko1,msn4,rpn4,yap1,rtt109	6	23%(5@21)	Down Regulation
aft1	YMR072W	ABF2	aft1,cat8,hap4,gcn4,rim101,mga1,abf2	6	23%(5@21)	Down Regulation
aft1	YMR102C	YMR102C	aft1,gts1,sko1,msn4,rpn4,pdr1,ymr102c	6	23%(5@21)	Down Regulation
aft1	YNL180C	RHO5	aft1,gts1,sko1,msn4,rpn4,yap1,rho5	6	23%(5@21)	Down Regulation
aft1	YIL015W	BAR1	aft1,cat8,hap4,gcn4,leu3,rts2,bar1	6	23%(5@21)	Down Regulation
aft1	YNL334C	SNO2	aft1,cat8,hap4,gcn4,leu3,thi2,sno2	6	23%(5@21)	Up Regulation
aft1	YPL079W	RPL21B	aft1,gln3,uga3,swi5,tec1,sfp1,rpl21b	6	23%(5@21)	Down Regulation
aft1	YOR385W	YOR385W	aft1,gts1,sko1,msn4,rpn4,yap1,yor385w	6	23%(5@21)	Down Regulation
aft1	YNL092W	YNL092W	aft1,gts1,sko1,msn4,rpn4,reb1,ynl092w	6	23%(5@21)	Down Regulation
aft1	YKL087C	CYT2	aft1,gts1,sko1,msn4,rpn4,yap1,cyt2	6	23%(5@21)	Down Regulation
aft1	YOL118C	YOL118C	aft1,gts1,sko1,msn4,rpn4,yap1,yol118c	6	23%(5@21)	Up Regulation
aft1	YPL278C	YPL278C	aft1,gts1,sko1,msn4,rpn4,pdr1,ypl278c	6	23%(5@21)	Up Regulation
aft1	YML066C	SMA2	aft1,cat8,hap4,gcn4,leu3,zap1,sma2	6	23%(5@21)	Up Regulation
aft1	YMR291W	YMR291W	aft1,gts1,sko1,msn4,rpn4,pdr1,ymr291w	6	23%(5@21)	Down Regulation
aft1	YBL032W	HEK2	aft1,gts1,sko1,msn4,rpn4,yap1,hek2	6	23%(5@21)	Down Regulation
aft1	YOR237W	HES1	aft1,gts1,sko1,msn4,rpn4,reb1,hes1	6	23%(5@21)	Up Regulation
aft1	YJL068C	YJL068C	aft1,gln3,uga3,swi5,tec1,sfp1,yjl068c	6	23%(5@21)	Down Regulation
aft1	YMR241W	YHM2	aft1,gts1,sko1,msn4,rpn4,pdr1,yhm2	6	23%(5@21)	Down Regulation
aft1	YDL241W	YDL241W	aft1,gts1,sko1,msn4,rpn4,yap1,ydl241w	6	23%(5@21)	Down Regulation
aft1	YKL066W	YKL066W	aft1,gts1,sko1,msn4,rpn4,yap1,ykl066w	6	23%(5@21)	Down Regulation
aft1	YFL004W	VTC2	aft1,gts1,sko1,msn4,rpn4,yap1,vtc2	6	23%(5@21)	Down Regulation
aft1	YLR216C	CPR6	aft1,gts1,sko1,msn4,fhl1,hsf1,cpr6	6	19%(4@21)	Down Regulation
aft1	YHR146W	CRP1	aft1,gts1,sko1,msn4,rpn4,reb1,crp1	6	19%(4@21)	Down Regulation
aft1	YDR037W	KRS1	aft1,gts1,sko1,msn4,rpn4,reb1,krs1	6	19%(4@21)	Down Regulation
aft1	YGL077C	HNM1	aft1,cat8,hap4,gcn4,leu3,mac1,hnm1	6	19%(4@21)	Down Regulation
aft1	YDR099W	BMH2	aft1,gts1,sko1,msn4,rpn4,reb1,bmh2	6	19%(4@21)	Down Regulation
aft1	YMR100W	MUB1	aft1,gts1,sko1,msn4,rpn4,reb1,mub1	6	19%(4@21)	Down Regulation
aft1	YOL103W-B	YOL103W-B	aft1,cat8,hap4,gcn4,leu3,ume6,yol103w-b	6	19%(4@21)	Up Regulation
aft1	YDR275W	BSC2	aft1,cat8,hap4,gcn4,rim101,mga1,bsc2	6	19%(4@21)	Up Regulation
aft1	YML086C	ALO1	aft1,gts1,sko1,msn4,rpn4,yap1,alo1	6	19%(4@21)	Down Regulation
aft1	YMR050C	YMR050C	aft1,cat8,hap4,gcn4,leu3,thi2,ymr050c	6	19%(4@21)	Up Regulation
aft1	YOR197W	MCA1	aft1,gts1,sko1,msn4,rpn4,reb1,mca1	6	19%(4@21)	Down Regulation
aft1	YLR100W	ERG27	aft1,gts1,sko1,msn4,rpn4,pdr1,erg27	6	19%(4@21)	Up Regulation
aft1	YOR009W	TIR4	aft1,gts1,sko1,msn4,rpn4,yap1,tir4	6	19%(4@21)	Down Regulation
aft1	YMR051C	YMR051C	aft1,cat8,hap4,gcn4,leu3,thi2,ymr051c	6	19%(4@21)	Up Regulation
aft1	YNL057W	YNL057W	aft1,gts1,sko1,msn4,rpn4,yap1,ynl057w	6	19%(4@21)	Down Regulation
aft1	YOL052C	SPE2	aft1,gts1,sko1,msn4,rpn4,reb1,spe2	6	19%(4@21)	Down Regulation
aft1	YOR196C	LIP5	aft1,gts1,sko1,msn4,rpn4,reb1,lip5	6	19%(4@21)	Down Regulation
aft1	YAR002W	NUP60	aft1,gts1,sko1,msn4,rpn4,pdr1,nup60	6	19%(4@21)	Down Regulation
aft1	YGR161W-B	YGR161W-B	aft1,gts1,sko1,msn4,rpn4,yap1,ygr161w-b	6	19%(4@21)	Up Regulation
aft1	YOR042W	CUE5	aft1,cat8,hap4,gcn4,rim101,rox1,cue5	6	19%(4@21)	Down Regulation
aft1	YDR320C	SWA2	aft1,cat8,hap4,gcn4,rim101,mga1,swa2	6	19%(4@21)	Down Regulation
aft1	YMR296C	LCB1	aft1,cat8,hap4,gcn4,leu3,ume6,lcb1	6	19%(4@21)	Down Regulation
aft1	YHR064C	SSZ1	aft1,cat8,hap4,gcn4,leu3,ume6,ssz1	6	19%(4@21)	Down Regulation
aft1	YKL146W	AVT3	aft1,gts1,sko1,msn4,rpn4,reb1,avt3	6	19%(4@21)	Down Regulation
aft1	YDR234W	LYS4	aft1,gts1,sko1,msn4,rpn4,pdr1,lys4	6	19%(4@21)	Down Regulation
aft1	YGR136W	LSB1	aft1,cat8,hap4,gcn4,leu3,mac1,lsb1	6	19%(4@21)	Down Regulation
aft1	YPL220W	RPL1A	aft1,cat8,hap4,gcn4,yap5,ifh1,rpl1a	6	19%(4@21)	Down Regulation
aft1	YGR137W	YGR137W	aft1,cat8,hap4,gcn4,leu3,mac1,ygr137w	6	19%(4@21)	Down Regulation
aft1	YOL123W	HRP1	aft1,cat8,hap4,gcn4,leu3,ume6,hrp1	6	19%(4@21)	Down Regulation
aft1	YIL033C	BCY1	aft1,cat8,hap4,gcn4,leu3,ume6,bcy1	6	19%(4@21)	Down Regulation
aft1	YDL120W	YFH1	aft1,gts1,sko1,msn4,rpn4,yap1,yfh1	6	19%(4@21)	Down Regulation
aft1	YDR274C	YDR274C	aft1,cat8,hap4,gcn4,rim101,mga1,ydr274c	6	19%(4@21)	Up Regulation
aft1	YDL029W	ARP2	aft1,gts1,sko1,msn4,rpn4,reb1,arp2	6	19%(4@21)	Down Regulation
aft1	YLR334C	YLR334C	aft1,cat8,hap4,gcn4,leu3,thi2,ylr334c	6	19%(4@21)	Up Regulation
aft1	YOL103W-A	YOL103W-A	aft1,cat8,hap4,gcn4,leu3,ume6,yol103w-a	6	19%(4@21)	Up Regulation
aft1	YBL077W	YBL077W	aft1,cat8,hap4,gcn4,leu3,ume6,ybl077w	6	19%(4@21)	Down Regulation
aft1	YLR190W	MMR1	aft1,gts1,sko1,msn4,fhl1,fkh2,mmr1	6	14%(3@21)	Down Regulation
aft1	YBR052C	RFS1	aft1,gts1,sko1,msn4,fhl1,hsf1,rfs1	6	14%(3@21)	Down Regulation
aft1	YJL079C	PRY1	aft1,cat8,hap4,gcn4,rim101,nrg1,sok2,pry1	7	35%(10@28)	Up Regulation
aft1	YCL040W	GLK1	aft1,gts1,sko1,msn4,rpn4,pdr1,pdr3,glk1	7	35%(10@28)	Down Regulation
aft1	YMR199W	CLN1	aft1,cat8,hap4,gcn4,rim101,nrg1,xbp1,cln1	7	32%(9@28)	Down Regulation
aft1	YPL256C	CLN2	aft1,cat8,hap4,gcn4,rim101,nrg1,xbp1,cln2	7	32%(9@28)	Down Regulation
aft1	YLR042C	YLR042C	aft1,cat8,hap4,gcn4,rim101,nrg1,xbp1,ylr042c	7	32%(9@28)	Down Regulation
aft1	YJL034W	KAR2	aft1,cat8,hap4,gcn4,rim101,nrg1,usv1,kar2	7	32%(9@28)	Down Regulation
aft1	YPL203W	TPK2	aft1,gts1,sko1,msn4,rpn4,yap1,cin5,tpk2	7	32%(9@28)	Down Regulation
aft1	YMR279C	YMR279C	aft1,cat8,hap4,gcn4,rim101,smp1,mal33,ymr279c	7	32%(9@28)	Down Regulation
aft1	YMR192W	GYL1	aft1,cat8,hap4,gcn4,rim101,nrg1,xbp1,gyl1	7	28%(8@28)	Down Regulation
aft1	YOR317W	FAA1	aft1,cat8,hap4,gcn4,rim101,nrg1,sok2,faa1	7	28%(8@28)	Down Regulation
aft1	YHR208W	BAT1	aft1,gts1,sko1,msn4,rpn4,yap1,phd1,bat1	7	28%(8@28)	Down Regulation
aft1	YFL042C	YFL042C	aft1,gts1,sko1,msn4,rpn4,yap1,aft2,yfl042c	7	28%(8@28)	Up Regulation
aft1	YKR016W	YKR016W	aft1,cat8,hap4,gcn4,rim101,nrg1,usv1,ykr016w	7	28%(8@28)	Down Regulation
aft1	YML004C	GLO1	aft1,cat8,hap4,gcn4,rim101,nrg1,sok2,glo1	7	28%(8@28)	Down Regulation
aft1	YOR043W	WHI2	aft1,cat8,hap4,gcn4,rim101,nrg1,xbp1,whi2	7	28%(8@28)	Down Regulation
aft1	YNL252C	MRPL17	aft1,cat8,hap4,gcn4,rim101,nrg1,xbp1,mrpl17	7	28%(8@28)	Down Regulation
aft1	YOL086C	ADH1	aft1,cat8,hap4,gcn4,rim101,nrg1,sok2,adh1	7	28%(8@28)	Down Regulation
aft1	YLR192C	HCR1	aft1,gts1,sko1,msn4,rpn4,yap1,aft2,hcr1	7	28%(8@28)	Up Regulation
aft1	YBR101C	FES1	aft1,cat8,hap4,gcn4,rim101,nrg1,xbp1,fes1	7	28%(8@28)	Down Regulation
aft1	YDL040C	NAT1	aft1,gts1,sko1,msn4,rpn4,yap1,cin5,nat1	7	28%(8@28)	Down Regulation
aft1	YER035W	EDC2	aft1,cat8,hap4,gcn4,rim101,nrg1,xbp1,edc2	7	28%(8@28)	Down Regulation
aft1	YNR034W	SOL1	aft1,cat8,hap4,gcn4,rim101,nrg1,xbp1,sol1	7	28%(8@28)	Down Regulation
aft1	YPL123C	RNY1	aft1,cat8,hap4,gcn4,rim101,nrg1,sok2,rny1	7	28%(8@28)	Down Regulation
aft1	YLR259C	HSP60	aft1,cat8,hap4,gcn4,rim101,nrg1,xbp1,hsp60	7	28%(8@28)	Down Regulation
aft1	YPL063W	TIM50	aft1,gts1,sko1,msn4,rpn4,yap1,cin5,tim50	7	28%(8@28)	Down Regulation
aft1	YLL018C	DPS1	aft1,cat8,hap4,gcn4,rim101,nrg1,xbp1,dps1	7	28%(8@28)	Down Regulation
aft1	YBL042C	FUI1	aft1,gts1,sko1,msn4,rpn4,pdr1,pdr3,fui1	7	28%(8@28)	Up Regulation
aft1	YMR034C	YMR034C	aft1,gts1,sko1,msn4,rpn4,yap1,aft2,ymr034c	7	28%(8@28)	Up Regulation
aft1	YPL075W	GCR1	aft1,cat8,hap4,gcn4,rim101,nrg1,xbp1,gcr1	7	28%(8@28)	Down Regulation
aft1	YJR139C	HOM6	aft1,cat8,hap4,gcn4,rim101,nrg1,xbp1,hom6	7	28%(8@28)	Down Regulation
aft1	YMR305C	SCW10	aft1,cat8,hap4,gcn4,rim101,nrg1,xbp1,scw10	7	28%(8@28)	Down Regulation
aft1	YER048W-A	ISD11	aft1,cat8,hap4,gcn4,rim101,nrg1,xbp1,isd11	7	28%(8@28)	Up Regulation
aft1	YBR219C	YBR219C	aft1,cat8,hap4,gcn4,rim101,nrg1,yap6,ybr219c	7	25%(7@28)	Down Regulation
aft1	YHR113W	YHR113W	aft1,cat8,hap4,gcn4,rim101,nrg1,usv1,yhr113w	7	25%(7@28)	Down Regulation
aft1	YBR005W	RCR1	aft1,cat8,hap4,gcn4,rim101,nrg1,xbp1,rcr1	7	25%(7@28)	Down Regulation
aft1	YKR013W	PRY2	aft1,gts1,sko1,msn4,rpn4,yap1,phd1,pry2	7	25%(7@28)	Down Regulation
aft1	YOR220W	YOR220W	aft1,gts1,sko1,msn4,rpn4,yap1,phd1,yor220w	7	25%(7@28)	Down Regulation
aft1	YOR192C-B	YOR192C-B	aft1,gts1,sko1,msn4,rpn4,yap1,cin5,yor192c-b	7	25%(7@28)	Up Regulation
aft1	YOR038C	HIR2	aft1,cat8,hap4,gcn4,rim101,nrg1,sok2,hir2	7	25%(7@28)	Down Regulation
aft1	YMR316C-B	YMR316C-B	aft1,cat8,hap4,gcn4,rim101,nrg1,yap7,ymr316c-b	7	25%(7@28)	Up Regulation
aft1	YHR127W	YHR127W	aft1,gts1,sko1,msn4,rpn4,yap1,cin5,yhr127w	7	25%(7@28)	Down Regulation
aft1	YER119C	AVT6	aft1,cat8,hap4,gcn4,rim101,nrg1,xbp1,avt6	7	25%(7@28)	Down Regulation
aft1	YLR256W-A	YLR256W-A	aft1,gts1,sko1,msn4,rpn4,yap1,cin5,ylr256w-a	7	25%(7@28)	Up Regulation
aft1	YGR131W	YGR131W	aft1,cat8,hap4,gcn4,rim101,nrg1,sok2,ygr131w	7	25%(7@28)	Up Regulation
aft1	YGR161C-D	YGR161C-D	aft1,gts1,sko1,msn4,rpn4,yap1,cin5,ygr161c-d	7	25%(7@28)	Up Regulation
aft1	YJL124C	LSM1	aft1,cat8,hap4,gcn4,rim101,nrg1,xbp1,lsm1	7	25%(7@28)	Down Regulation
aft1	YHR063C	PAN5	aft1,gts1,sko1,msn4,rpn4,yap1,cin5,pan5	7	25%(7@28)	Down Regulation
aft1	YNL189W	SRP1	aft1,cat8,hap4,gcn4,rim101,nrg1,xbp1,srp1	7	25%(7@28)	Down Regulation
aft1	YGR036C	CAX4	aft1,cat8,hap4,gcn4,rim101,nrg1,xbp1,cax4	7	25%(7@28)	Up Regulation
aft1	YIR008C	PRI1	aft1,cat8,hap4,gcn4,rim101,nrg1,xbp1,pri1	7	25%(7@28)	Down Regulation
aft1	YOL111C	MDY2	aft1,cat8,hap4,gcn4,rim101,nrg1,xbp1,mdy2	7	25%(7@28)	Down Regulation
aft1	YOL002C	IZH2	aft1,cat8,hap4,gcn4,rim101,nrg1,xbp1,izh2	7	25%(7@28)	Up Regulation
aft1	YDL084W	SUB2	aft1,cat8,hap4,gcn4,rim101,nrg1,hms1,sub2	7	25%(7@28)	Down Regulation
aft1	YER159C-A	YER159C-A	aft1,gts1,sko1,msn4,rpn4,yap1,cin5,yer159c-a	7	25%(7@28)	Up Regulation
aft1	YBR204C	YBR204C	aft1,cat8,hap4,gcn4,rim101,smp1,mal33,ybr204c	7	25%(7@28)	Down Regulation
aft1	YFR047C	BNA6	aft1,cat8,hap4,gcn4,rim101,nrg1,yap6,bna6	7	25%(7@28)	Up Regulation
aft1	YMR235C	RNA1	aft1,cat8,hap4,gcn4,rim101,nrg1,xbp1,rna1	7	25%(7@28)	Down Regulation
aft1	YPL067C	YPL067C	aft1,cat8,hap4,gcn4,rim101,nrg1,sok2,ypl067c	7	25%(7@28)	Down Regulation
aft1	YMR304C-A	YMR304C-A	aft1,cat8,hap4,gcn4,rim101,nrg1,xbp1,ymr304c-a	7	25%(7@28)	Down Regulation
aft1	YJR131W	MNS1	aft1,cat8,hap4,gcn4,rim101,nrg1,yap6,mns1	7	25%(7@28)	Down Regulation
aft1	YJR133W	XPT1	aft1,gts1,sko1,msn4,rpn4,yap1,cin5,xpt1	7	25%(7@28)	Down Regulation
aft1	YLL012W	YEH1	aft1,cat8,hap4,gcn4,rim101,nrg1,xbp1,yeh1	7	25%(7@28)	Up Regulation
aft1	YMR297W	PRC1	aft1,cat8,hap4,gcn4,rim101,nrg1,xbp1,prc1	7	25%(7@28)	Down Regulation
aft1	YOR142W-B	YOR142W-B	aft1,gts1,sko1,msn4,rpn4,yap1,cin5,yor142w-b	7	25%(7@28)	Up Regulation
aft1	YGL225W	VRG4	aft1,cat8,hap4,gcn4,rim101,nrg1,xbp1,vrg4	7	25%(7@28)	Down Regulation
aft1	YFL002W-B	YFL002W-B	aft1,gts1,sko1,msn4,rpn4,yap1,cin5,yfl002w-b	7	25%(7@28)	Up Regulation
aft1	YNL045W	YNL045W	aft1,cat8,hap4,gcn4,rim101,smp1,mal33,ynl045w	7	25%(7@28)	Down Regulation
aft1	YDR303C	RSC3	aft1,cat8,hap4,gcn4,rim101,nrg1,xbp1,rsc3	7	25%(7@28)	Down Regulation
aft1	YBR187W	GDT1	aft1,gts1,sko1,msn4,rpn4,yap1,msn1,gdt1	7	21%(6@28)	Down Regulation
aft1	YHR053C	CUP1-1	aft1,cat8,hap4,gcn4,rim101,nrg1,yap7,cup1-1	7	21%(6@28)	Down Regulation
aft1	YKL141W	SDH3	aft1,gts1,sko1,msn4,rpn4,reb1,rap1,sdh3	7	21%(6@28)	Down Regulation
aft1	YMR284W	YKU70	aft1,cat8,hap4,gcn4,rim101,nrg1,yap6,yku70	7	21%(6@28)	Down Regulation
aft1	YGL076C	RPL7A	aft1,gts1,sko1,msn4,rpn4,reb1,rap1,rpl7a	7	21%(6@28)	Down Regulation
aft1	YLR438W	CAR2	aft1,gts1,sko1,msn4,rpn4,pdr1,pdr3,car2	7	21%(6@28)	Down Regulation
aft1	YHR093W	AHT1	aft1,cat8,hap4,gcn4,rim101,nrg1,yap6,aht1	7	21%(6@28)	Down Regulation
aft1	YJL026W	RNR2	aft1,cat8,hap4,gcn4,rim101,nrg1,sok2,rnr2	7	21%(6@28)	Down Regulation
aft1	YER036C	ARB1	aft1,cat8,hap4,gcn4,rim101,nrg1,sok2,arb1	7	21%(6@28)	Down Regulation
aft1	YOR298C-A	MBF1	aft1,cat8,hap4,gcn4,rim101,nrg1,sok2,mbf1	7	21%(6@28)	Down Regulation
aft1	YHR216W	IMD2	aft1,gts1,sko1,msn4,rpn4,reb1,rap1,imd2	7	21%(6@28)	Down Regulation
aft1	YMR321C	YMR321C	aft1,cat8,hap4,gcn4,rim101,nrg1,sok2,ymr321c	7	21%(6@28)	Down Regulation
aft1	YNL261W	ORC5	aft1,cat8,hap4,gcn4,rim101,nrg1,yap7,orc5	7	21%(6@28)	Down Regulation
aft1	YNL098C	RAS2	aft1,cat8,hap4,gcn4,leu3,zap1,ace2,ras2	7	21%(6@28)	Down Regulation
aft1	YAR027W	UIP3	aft1,cat8,hap4,gcn4,rim101,nrg1,sok2,uip3	7	21%(6@28)	Down Regulation
aft1	YGR049W	SCM4	aft1,cat8,hap4,gcn4,rim101,nrg1,sok2,scm4	7	21%(6@28)	Up Regulation
aft1	YHR097C	YHR097C	aft1,cat8,hap4,gcn4,rim101,nrg1,sok2,yhr097c	7	21%(6@28)	Down Regulation
aft1	YMR272C	SCS7	aft1,gts1,sko1,msn4,rpn4,pdr1,pdr3,scs7	7	21%(6@28)	Down Regulation
aft1	YMR116C	ASC1	aft1,gts1,sko1,msn4,rpn4,reb1,rap1,asc1	7	21%(6@28)	Down Regulation
aft1	YOR332W	VMA4	aft1,gts1,sko1,msn4,rpn4,yap1,aft2,vma4	7	21%(6@28)	Down Regulation
aft1	YHL003C	LAG1	aft1,cat8,hap4,gcn4,rim101,nrg1,yap6,lag1	7	21%(6@28)	Down Regulation
aft1	YHL033C	RPL8A	aft1,gts1,sko1,msn4,rpn4,reb1,rap1,rpl8a	7	21%(6@28)	Down Regulation
aft1	YHR201C	PPX1	aft1,cat8,hap4,gcn4,rim101,nrg1,sok2,ppx1	7	21%(6@28)	Down Regulation
aft1	YLR452C	SST2	aft1,cat8,hap4,gcn4,rim101,nrg1,yap6,sst2	7	21%(6@28)	Down Regulation
aft1	YDR122W	KIN1	aft1,cat8,hap4,gcn4,rim101,nrg1,sok2,kin1	7	21%(6@28)	Down Regulation
aft1	YJR015W	YJR015W	aft1,gts1,sko1,msn4,rpn4,yap1,msn1,yjr015w	7	17%(5@28)	Down Regulation
aft1	YOR086C	TCB1	aft1,gts1,sko1,msn4,rpn4,yap1,stb5,tcb1	7	17%(5@28)	Down Regulation
aft1	YNL024C	YNL024C	aft1,gts1,sko1,msn4,rpn4,reb1,rap1,ynl024c	7	17%(5@28)	Up Regulation
aft1	YLR293C	GSP1	aft1,gts1,sko1,msn4,rpn4,yap1,aro80,gsp1	7	17%(5@28)	Down Regulation
aft1	YMR027W	YMR027W	aft1,gts1,sko1,msn4,rpn4,yap1,aro80,ymr027w	7	17%(5@28)	Down Regulation
aft1	YDR293C	SSD1	aft1,gts1,sko1,msn4,rpn4,reb1,rap1,ssd1	7	17%(5@28)	Down Regulation
aft1	YPL127C	HHO1	aft1,gts1,sko1,msn4,rpn4,yap1,phd1,hho1	7	17%(5@28)	Down Regulation
aft1	YEL068C	YEL068C	aft1,gts1,sko1,msn4,rpn4,yap1,phd1,yel068c	7	17%(5@28)	Up Regulation
aft1	YOR090C	PTC5	aft1,gts1,sko1,msn4,rpn4,yap1,phd1,ptc5	7	17%(5@28)	Down Regulation
aft1	YMR092C	AIP1	aft1,gts1,sko1,msn4,rpn4,reb1,rap1,aip1	7	17%(5@28)	Down Regulation
aft1	YCR009C	RVS161	aft1,gts1,sko1,msn4,rpn4,reb1,rap1,rvs161	7	14%(4@28)	Down Regulation
aft1	YLR028C	ADE16	aft1,gts1,sko1,msn4,rpn4,reb1,rap1,ade16	7	14%(4@28)	Down Regulation
aft1	YKL206C	ADD66	aft1,gts1,sko1,msn4,rpn4,reb1,rap1,add66	7	14%(4@28)	Down Regulation
aft1	YOR267C	HRK1	aft1,gts1,sko1,msn4,rpn4,reb1,rap1,hrk1	7	14%(4@28)	Down Regulation
aft1	YOR041C	YOR041C	aft1,gts1,sko1,msn4,rpn4,reb1,rap1,yor041c	7	14%(4@28)	Down Regulation
aft1	YNL310C	ZIM17	aft1,gts1,sko1,msn4,rpn4,reb1,rap1,zim17	7	14%(4@28)	Down Regulation
aft1	YNL320W	YNL320W	aft1,gts1,sko1,msn4,rpn4,reb1,rap1,ynl320w	7	14%(4@28)	Up Regulation
aft1	YBR230C	OM14	aft1,cat8,hap4,gcn4,rim101,nrg1,xbp1,tos8,om14	8	27%(10@36)	Down Regulation
aft1	YML131W	YML131W	aft1,cat8,hap4,gcn4,rim101,nrg1,xbp1,tos8,yml131w	8	27%(10@36)	Up Regulation
aft1	YCL050C	APA1	aft1,cat8,hap4,gcn4,rim101,nrg1,xbp1,tos8,apa1	8	25%(9@36)	Down Regulation
aft1	YGL039W	YGL039W	aft1,gts1,sko1,msn4,rpn4,yap1,phd1,ste12,ygl039w	8	25%(9@36)	Up Regulation
aft1	YLR089C	ALT1	aft1,cat8,hap4,gcn4,rim101,nrg1,xbp1,tos8,alt1	8	25%(9@36)	Down Regulation
aft1	YJR060W	CBF1	aft1,cat8,hap4,gcn4,rim101,nrg1,xbp1,tos8,cbf1	8	25%(9@36)	Up Regulation
aft1	YBR196C	PGI1	aft1,cat8,hap4,gcn4,rim101,nrg1,xbp1,gcr1,pgi1	8	25%(9@36)	Down Regulation
aft1	YBL003C	HTA2	aft1,cat8,hap4,gcn4,rim101,nrg1,xbp1,swi4,hta2	8	25%(9@36)	Down Regulation
aft1	YFR012W	YFR012W	aft1,cat8,hap4,gcn4,rim101,nrg1,xbp1,tos8,yfr012w	8	25%(9@36)	Up Regulation
aft1	YHR214W-A	YHR214W-A	aft1,gts1,sko1,msn4,rpn4,yap1,phd1,ste12,yhr214w-a	8	25%(9@36)	Down Regulation
aft1	YBR088C	POL30	aft1,cat8,hap4,gcn4,rim101,nrg1,xbp1,swi4,pol30	8	25%(9@36)	Down Regulation
aft1	YLR290C	YLR290C	aft1,cat8,hap4,gcn4,rim101,nrg1,xbp1,tos8,ylr290c	8	25%(9@36)	Down Regulation
aft1	YKL152C	GPM1	aft1,cat8,hap4,gcn4,rim101,nrg1,xbp1,gcr1,gpm1	8	25%(9@36)	Down Regulation
aft1	YBR056W	YBR056W	aft1,cat8,hap4,gcn4,rim101,nrg1,xbp1,gcr1,ybr056w	8	25%(9@36)	Down Regulation
aft1	YCR003W	MRPL32	aft1,cat8,hap4,gcn4,rim101,smp1,mal33,abf1,mrpl32	8	25%(9@36)	Down Regulation
aft1	YMR046W-A	YMR046W-A	aft1,cat8,hap4,gcn4,rim101,nrg1,xbp1,gcr1,ymr046w-a	8	22%(8@36)	Up Regulation
aft1	YPL049C	DIG1	aft1,cat8,hap4,gcn4,rim101,nrg1,xbp1,tos8,dig1	8	22%(8@36)	Down Regulation
aft1	YNL051W	COG5	aft1,cat8,hap4,gcn4,rim101,nrg1,xbp1,tos8,cog5	8	22%(8@36)	Down Regulation
aft1	YDR098C	GRX3	aft1,cat8,hap4,gcn4,rim101,nrg1,xbp1,tos8,grx3	8	22%(8@36)	Down Regulation
aft1	YNL287W	SEC21	aft1,cat8,hap4,gcn4,rim101,smp1,mal33,abf1,sec21	8	22%(8@36)	Down Regulation
aft1	YNL300W	YNL300W	aft1,cat8,hap4,gcn4,rim101,nrg1,xbp1,swi4,ynl300w	8	22%(8@36)	Down Regulation
aft1	YIL124W	AYR1	aft1,cat8,hap4,gcn4,rim101,nrg1,usv1,pho2,ayr1	8	22%(8@36)	Down Regulation
aft1	YMR231W	PEP5	aft1,cat8,hap4,gcn4,rim101,nrg1,xbp1,tos8,pep5	8	22%(8@36)	Down Regulation
aft1	YFL052W	YFL052W	aft1,gts1,sko1,msn4,rpn4,yap1,phd1,ste12,yfl052w	8	22%(8@36)	Up Regulation
aft1	YGR038W	ORM1	aft1,cat8,hap4,gcn4,rim101,nrg1,xbp1,tos8,orm1	8	22%(8@36)	Down Regulation
aft1	YJR150C	DAN1	aft1,gts1,sko1,msn4,rpn4,yap1,phd1,ste12,dan1	8	22%(8@36)	Up Regulation
aft1	YLL041C	SDH2	aft1,cat8,hap4,gcn4,rim101,nrg1,xbp1,ixr1,sdh2	8	22%(8@36)	Down Regulation
aft1	YAR075W	YAR075W	aft1,cat8,hap4,gcn4,rim101,nrg1,xbp1,swi4,yar075w	8	22%(8@36)	Down Regulation
aft1	YML035C	AMD1	aft1,gts1,sko1,msn4,rpn4,yap1,phd1,ste12,amd1	8	22%(8@36)	Down Regulation
aft1	YKR024C	DBP7	aft1,gts1,sko1,msn4,rpn4,yap1,phd1,ste12,dbp7	8	22%(8@36)	Up Regulation
aft1	YBR234C	ARC40	aft1,cat8,hap4,gcn4,rim101,nrg1,xbp1,tos8,arc40	8	22%(8@36)	Down Regulation
aft1	YGR202C	PCT1	aft1,cat8,hap4,gcn4,rim101,nrg1,usv1,pho2,pct1	8	22%(8@36)	Up Regulation
aft1	YNL321W	VNX1	aft1,cat8,hap4,gcn4,rim101,smp1,mal33,abf1,vnx1	8	22%(8@36)	Down Regulation
aft1	YDR178W	SDH4	aft1,cat8,hap4,gcn4,rim101,smp1,mal33,otu1,sdh4	8	22%(8@36)	Down Regulation
aft1	YPR002C-A	YPR002C-A	aft1,cat8,hap4,gcn4,rim101,nrg1,xbp1,tos8,ypr002c-a	8	22%(8@36)	Up Regulation
aft1	YEL034W	HYP2	aft1,cat8,hap4,gcn4,rim101,nrg1,xbp1,swi4,hyp2	8	22%(8@36)	Down Regulation
[truncated: 34,330 more rows]
