# Supplementary material for: Identifying biologically interpretable transcription factor knockout targets by jointly analyzing the transcription factor knockout microarray and the ChIP-chip data
Source: BMC Syst Biol. 2012 Aug 16;6:102. doi: 10.1186/1752-0509-6-102 (PMC3465233; doi:10.1186/1752-0509-6-102)
Supplement: Additional file 3 — Table S2.Provides the detailed information about the functional enrichment test of the refined and the original datasets. [file 1752-0509-6-102-S3.xls]

## Sheet: Functional enrichment score
An enrichment score (proposed by Reimand et al.) was used to measure the enrichment of functional annotations in the refined/original dataset by summing the absolute logarithms of the p-values of the enriched GO terms found in the refined/original dataset.
Comparing individual TFs, the refined dataset has an equal or higher enrichment score than the original dataset in 84% (94/112) of the cases. These 94 TFs are colored blue.
An aggregate enrichment score (also proposed by Reimand et al.) of the whole refined/original datasets for all 112 TFs was computed as the sum of the enrichment score for each TF.
If we compare all 112 TFs as a whole, the refined datasets also have a higher aggregate enrichment score (47859 vs. 44069) than the original datasets.
TF	Overall (=CC+MF+BP)	Refined dataset	Original dataset	Enrichment score difference			Celluar Component (CC)	Refined dataset	Original dataset		Molecular Function (MF)	Refined dataset	Original dataset		Biological Process (BP)	Refined dataset	Original dataset
sfp1		1902.76	1677.8	224.958				690.029	615.53			961.685	855.731			251.043	206.536
gln3		884.147	672.341	211.806				135.225	110.102			576.584	459.99			172.338	102.25
gcr2		1120.96	917.273	203.684				269.692	222.491			698.719	560.052			152.547	134.729
mal33		472.899	301.341	171.558				116.863	137.358			293.422	152.901			62.6141	11.0821
pip2		1484.3	1326.52	157.779				679.416	644.667			617.682	509.762			187.199	172.088
msn2		343.327	215.515	127.812				53.0416	64.1879			270.003	146.308			20.2828	5.01911
stp1		971.128	859.108	112.02				205.889	176.257			576.651	508.505			188.588	174.346
hsf1		1543.45	1432.4	111.045				655.988	625.315			692.679	663.065			194.78	144.022
cin5		1049.27	942.222	107.044				468.539	453.641			379.665	313.674			201.062	174.907
dal82		882.155	778.207	103.947				440.432	395.923			281.197	211.83			160.526	170.454
abf1		542.38	440.292	102.088				134.33	108.663			259.692	191.335			148.359	140.294
hap4		415.903	314.357	101.546				106.822	88.5271			203.023	136.926			106.058	88.9033
ace2		1091.31	1003.44	87.8745				253.16	228.554			646.8	562.577			191.35	212.305
oaf1		368.445	285.298	83.1465				180.265	171.111			188.18	103.118			0	11.0698
gcn4		315.848	232.702	83.1462				145.31	109.069			85.4014	53.4794			85.1369	70.1537
mga1		318.544	240.128	78.416				37.9605	42.0751			218.857	143.504			61.7266	54.5493
rtg3		786.123	708.28	77.8425				201.962	181.916			433.578	390.373			150.583	135.992
aro80		742.024	664.694	77.3302				247.103	218.353			375.303	338.958			119.619	107.383
leu3		255.218	179.248	75.9699				7.24619	3.40328			178.806	158.42			69.1652	17.4249
cbf1		426.088	350.427	75.6614				78.8191	70.2748			225.864	215.36			121.405	64.7915
swi5		626.869	552.113	74.7559				233.454	202.213			306.071	273.884			87.344	76.0158
ash1		264.958	191.129	73.8287				24.5139	22.0831			240.444	169.046			0	0
put3		620.815	550.049	70.7654				250.71	235.279			267.893	211.979			102.211	102.791
pho4		689.296	621.101	68.195				431.929	406.999			189.865	155.537			67.5031	58.5657
phd1		328.197	260.447	67.7493				118.961	100.927			149.167	104.811			60.0683	54.7093
rds2		916.214	850.753	65.4616				368.231	345.507			415.436	381.459			132.547	123.786
flo8		294.931	230.533	64.3978				121.222	110.307			166.82	110.908			6.88905	9.31822
rgt1		599.829	536.557	63.2723				210.231	196.091			289.462	248.049			100.136	92.4164
gzf3		248.953	185.879	63.0745				24.8498	15.2365			151.454	112.834			72.6501	57.8081
stb5		866.646	804.778	61.8673				185.723	160.168			524.995	500.175			155.928	144.435
uga3		191.055	136.131	54.9231				116.628	125.922			58.4587	10.2094			15.9675	0
cup9		1541.73	1490.03	51.6957				611.638	595.37			683.992	653.047			246.099	241.617
msn4		331.344	281.597	49.7465				20.4051	0			288.881	270.827			22.058	10.7706
hap5		532.438	485.495	46.9433				83.6801	81.1913			332.676	289.541			116.082	114.762
mcm1		801.655	756.26	45.3946				140.604	115.968			569.916	557.366			91.1341	82.9257
mig1		281.723	237.063	44.6597				52.8962	32.7347			134.048	121.216			94.7783	83.1129
crz1		79.7231	36.7963	42.9268				69.9619	19.7549			0	7.70947			9.7612	9.33192
sum1		700.04	657.198	42.8414				127.846	130.414			560.927	516.462			11.2674	10.3224
skn7		531.057	489.873	41.1844				130.394	118.611			271.991	243.51			128.673	127.752
rpn4		813.125	773.522	39.6029				224.985	239.843			464.351	417.146			123.789	116.533
gat1		54.2044	15.1581	39.0463				0	0			41.5205	0			12.6839	15.1581
yap3		267.637	229.087	38.5494				57.493	55.3683			145.739	111.534			64.4048	62.185
hal9		145.883	107.497	38.3858				0	0			105.244	77.9934			40.6392	29.5036
yap1		382.869	348.399	34.4706				10.097	9.84776			278.389	257.943			94.3839	80.6082
yap7		745.717	711.632	34.085				398.371	365.404			191.524	174.097			155.822	172.131
ecm22		88.8975	55.774	33.1235				0	0			67.5747	55.774			21.3228	0
rim101		838.03	805.749	32.2813				163.032	180.758			456.042	406.829			218.956	218.162
arg80		369.44	338.771	30.6697				183.871	160.891			147.423	141.885			38.1469	35.9953
mss11		645.863	615.575	30.2878				372.007	351.261			192.396	182.713			81.4601	81.6009
yhp1		76.0676	45.8638	30.2038				0	0			25.0803	0			50.9873	45.8638
pho2		354.168	325.364	28.8042				34.9028	27.186			253.665	235.444			65.6	62.7337
cat8		290.849	263.592	27.2574				48.2533	44.4513			192.619	174.547			49.9773	44.5934
adr1		213.129	186.216	26.9129				61.5928	46.573			78.366	74.7407			73.1699	64.9021
tye7		1345.98	1320.78	25.2032				620.138	602.007			562.546	531.542			163.3	187.232
arg81		49.1222	25.1084	24.0138				19.451	0			29.6713	25.1084			0	0
rtg1		202.866	179.388	23.4783				21.4714	20.3718			153.594	114.254			27.8009	44.7626
rlm1		153.269	130.343	22.926				40.1428	30.2961			98.0568	85.8254			15.0695	14.2216
rox1		369.375	347.267	22.1078				36.7109	32.6288			209.623	197.845			123.041	116.793
swi6		219.299	197.39	21.9093				95.3298	94.2409			98.3633	99.055			25.6059	4.09381
aft1		1388.39	1367.42	20.9653				208.483	202.333			884.89	882.897			295.017	282.194
ume6		610.973	590.603	20.37				60.0297	45.8674			406.629	403.442			144.313	141.293
swi4		150.585	131.143	19.4416				95.3817	85.7707			50.3077	37.1033			4.89522	8.26901
hir2		83.3148	64.4099	18.9049				42.3765	34.9444			37.8825	29.4655			3.05578	0
stp2		88.0284	70.5732	17.4552				67.3392	58.258			0	0			20.6892	12.3152
mbp1		103.551	86.6301	16.9205				20.2692	19.6351			83.2814	66.995			0	0
hms1		1043.23	1026.43	16.8001				523.093	489.273			374.51	364.436			145.63	172.723
gsm1		156.244	139.622	16.622				60.5478	57.6477			46.0873	48.1894			49.6091	33.7852
sko1		140.312	127.766	12.5461				63.3195	48.5507			45.7913	52.4764			31.2011	26.7388
aft2		105.109	92.8752	12.234				36.4472	53.0033			0	0			68.662	39.8719
ino2		135.266	124.143	11.1222				15.6367	12.2749			106.967	96.366			12.6622	15.5025
rfx1		154.946	144.132	10.8138				12.2722	11.9621			97.8698	93.2657			44.8039	38.9043
rsf2		18.0446	8.53239	9.51224				0	0			10.7366	0			7.30804	8.53239
met28		97.0594	87.6866	9.3728				24.9262	20.5544			66.1038	46.3134			6.02941	20.8189
yap6		9.19404	0	9.19404				0	0			0	0			9.19404	0
sfl1		104.267	95.1906	9.07619				3.25356	0			101.013	95.1906			0	0
sip4		8.98534	0	8.98534				0	0			0	0			8.98534	0
met31		37.31	29.332	7.978				26.07	11.5062			0	0			11.24	17.8258
yox1		69.9268	62.9279	6.99888				51.5952	46.7826			0	0			18.3316	16.1453
pdr1		177.372	170.551	6.82047				0	0			159.897	143.18			17.4749	27.3717
rme1		23.257	18.3537	4.90324				0	0			16.1162	8.58524			7.14078	9.76847
cha4		89.8262	85.5556	4.27065				0	3.04839			89.8262	82.5072			0	0
sok2		199.047	196.705	2.34251				77.4553	66.7654			90.1547	93.1559			31.4371	36.7832
fkh2		993.035	991.28	1.75494				251.044	260.232			741.991	731.048			0	0
msn1		146.059	144.643	1.41608				108.154	97.9317			17.736	27.8105			20.1699	18.9012
hcm1		10.2115	9.2234	0.988127				3.63913	0			0	0			6.5724	9.2234
smp1		3.56471	3.38804	0.176673				3.56471	3.38804			0	0			0	0
met32		3.19392	3.1393	0.0546146				0	0			3.19392	3.1393			0	0
tos8		3.29299	3.26014	0.0328527				0	0			0	0			3.29299	3.26014
azf1		0	0	0				0	0			0	0			0	0
fkh1		0	0	0				0	0			0	0			0	0
hms2		0	0	0				0	0			0	0			0	0
nrg1		0	0	0				0	0			0	0			0	0
pdr3		0	0	0				0	0			0	0			0	0
usv1		0	0	0				0	0			0	0			0	0
ino4		9.57823	12.3985	-2.82025				0	0			0	0			9.57823	12.3985
dal81		6.79061	9.91487	-3.12426				0	0			0	0			6.79061	9.91487
dal80		0	3.60605	-3.60605				0	0			0	0			0	3.60605
fzf1		3.4111	14.0629	-10.6518				3.4111	9.55641			0	0			0	4.50652
otu1		60.1376	75.4716	-15.3339				48.1223	63.7171			0	4.41428			12.0153	7.34015
gal4		1551.52	1570.84	-19.3239				657.934	659.702			670.603	689.165			222.98	221.973
xbp1		6.75167	27.102	-20.3504				0	0			0	20.2897			6.75167	6.81233
yap5		230.787	255.185	-24.3979				83.7827	81.509			86.58	84.7464			60.424	88.9292
mac1		200.752	226.195	-25.4432				83.9898	66.6279			34.157	70.1542			82.6054	89.4134
reb1		641.843	669.833	-27.9906				123.44	127.193			339.916	357.678			178.487	184.963
zap1		203.568	235.566	-31.998				3.58534	3.52717			147.811	174.214			52.1712	57.8242
ndt80		686.191	726.795	-40.6037				99.8194	91.0265			397.655	433.018			188.717	202.751
rap1		1776.11	1817.4	-41.2948				633.667	612.951			970.672	1014.6			171.771	189.857
rph1		473.351	516.499	-43.1485				201.299	242.721			253.15	264.711			18.9018	9.06709
cad1		592.523	647.212	-54.6885				153.535	139.678			235.814	280.041			203.175	227.492
ixr1		350.513	408.64	-58.1275				73.3315	94.8369			157.406	200.164			119.775	113.64
gts1		603.455	661.888	-58.4326				284.127	308.34			213.89	235.821			105.439	117.727
tec1		318.909	396.978	-78.0689				103.451	93.0176			151.923	212.676			63.5353	91.2847
	Sum	47859.3	44069	3790.35

## Sheet: GO terms in refined dataset
TF		GOID	TERM	P_VALUE	NUM_ANNOTATIONS	GO_TYPE
abf1	ykl112w	GO:0016903	oxidoreductase activity, acting on the aldehyde or oxo group of donors	0.00451152	8 (of 26)	GO_F
abf1	ykl112w	GO:0004521	endoribonuclease activity	0.00446843	16 (of 74)	GO_F
abf1	ykl112w	GO:0016779	nucleotidyltransferase activity	0.0038664	24 (of 127)	GO_F
abf1	ykl112w	GO:0004602	glutathione peroxidase activity	0.00351247	4 (of 7)	GO_F
abf1	ykl112w	GO:0016620	oxidoreductase activity, acting on the aldehyde or oxo group of donors, NAD or NADP as acceptor	0.00349786	7 (of 20)	GO_F
abf1	ykl112w	GO:0004872	receptor activity	0.00344049	8 (of 25)	GO_F
abf1	ykl112w	GO:0016741	transferase activity, transferring one-carbon groups	0.00334098	21 (of 105)	GO_F
abf1	ykl112w	GO:0016893	endonuclease activity, active with either ribo- or deoxyribonucleic acids and producing 5'-phosphomonoesters	0.0028859	16 (of 71)	GO_F
abf1	ykl112w	GO:0016769	transferase activity, transferring nitrogenous groups	0.0025775	8 (of 24)	GO_F
abf1	ykl112w	GO:0043167	ion binding	0.00219485	114 (of 830)	GO_F
abf1	ykl112w	GO:0043169	cation binding	0.00219485	114 (of 830)	GO_F
abf1	ykl112w	GO:0016891	endoribonuclease activity, producing 5'-phosphomonoesters	0.00184135	15 (of 62)	GO_F
abf1	ykl112w	GO:0042123	glucanosyltransferase activity	0.00164463	4 (of 6)	GO_F
abf1	ykl112w	GO:0042124	1,3-beta-glucanosyltransferase activity	0.00164463	4 (of 6)	GO_F
abf1	ykl112w	GO:0004871	signal transducer activity	0.00153776	14 (of 55)	GO_F
abf1	ykl112w	GO:0060089	molecular transducer activity	0.00153776	14 (of 55)	GO_F
abf1	ykl112w	GO:0022892	substrate-specific transporter activity	0.00138561	59 (of 375)	GO_F
abf1	ykl112w	GO:0004888	transmembrane signaling receptor activity	0.00131372	6 (of 13)	GO_F
abf1	ykl112w	GO:0038023	signaling receptor activity	0.00131372	6 (of 13)	GO_F
abf1	ykl112w	GO:0019842	vitamin binding	0.00126865	14 (of 54)	GO_F
abf1	ykl112w	GO:0004365	glyceraldehyde-3-phosphate dehydrogenase (NAD+) (phosphorylating) activity	0.0012267	3 (of 3)	GO_F
abf1	ykl112w	GO:0004601	peroxidase activity	0.00116955	7 (of 17)	GO_F
abf1	ykl112w	GO:0016684	oxidoreductase activity, acting on peroxide as acceptor	0.00116955	7 (of 17)	GO_F
abf1	ykl112w	GO:0022857	transmembrane transporter activity	0.00106708	56 (of 348)	GO_F
abf1	ykl112w	GO:0016209	antioxidant activity	0.00102279	10 (of 31)	GO_F
abf1	ykl112w	GO:0008483	transaminase activity	0.000954556	8 (of 21)	GO_F
abf1	ykl112w	GO:0022891	substrate-specific transmembrane transporter activity	0.000856788	51 (of 307)	GO_F
abf1	ykl112w	GO:0005215	transporter activity	0.000639136	68 (of 433)	GO_F
abf1	ykl112w	GO:0034061	DNA polymerase activity	0.000627932	17 (of 68)	GO_F
abf1	ykl112w	GO:0005199	structural constituent of cell wall	0.000469101	7 (of 15)	GO_F
abf1	ykl112w	GO:0030170	pyridoxal phosphate binding	0.000381128	13 (of 43)	GO_F
abf1	ykl112w	GO:0070279	vitamin B6 binding	0.000381128	13 (of 43)	GO_F
abf1	ykl112w	GO:0048037	cofactor binding	0.000370952	32 (of 161)	GO_F
abf1	ykl112w	GO:0003887	DNA-directed DNA polymerase activity	0.000236581	17 (of 63)	GO_F
abf1	ykl112w	GO:0016616	oxidoreductase activity, acting on the CH-OH group of donors, NAD or NADP as acceptor	0.000105318	22 (of 88)	GO_F
abf1	ykl112w	GO:0004022	alcohol dehydrogenase (NAD) activity	7.64067e-05	5 (of 6)	GO_F
abf1	ykl112w	GO:0003964	RNA-directed DNA polymerase activity	6.536e-05	16 (of 52)	GO_F
abf1	ykl112w	GO:0004190	aspartic-type endopeptidase activity	6.536e-05	16 (of 52)	GO_F
abf1	ykl112w	GO:0070001	aspartic-type peptidase activity	6.536e-05	16 (of 52)	GO_F
abf1	ykl112w	GO:0016614	oxidoreductase activity, acting on CH-OH group of donors	6.14408e-05	23 (of 91)	GO_F
abf1	ykl112w	GO:0004523	ribonuclease H activity	2.86518e-05	15 (of 44)	GO_F
abf1	ykl112w	GO:0016740	transferase activity	2.10089e-05	122 (of 804)	GO_F
abf1	ykl112w	GO:0003824	catalytic activity	3.71232e-06	310 (of 2366)	GO_F
abf1	ykl112w	GO:0016491	oxidoreductase activity	2.80167e-12	80 (of 340)	GO_F
abf1	ykl112w	GO:0071555	cell wall organization	0.00222242	35 (of 200)	GO_P
abf1	ykl112w	GO:0006116	NADH oxidation	0.00221822	5 (of 10)	GO_P
abf1	ykl112w	GO:0006563	L-serine metabolic process	0.00221822	5 (of 10)	GO_P
abf1	ykl112w	GO:0007154	cell communication	0.00218973	55 (of 351)	GO_P
abf1	ykl112w	GO:0050896	response to stimulus	0.00201241	143 (of 1073)	GO_P
abf1	ykl112w	GO:0015980	energy derivation by oxidation of organic compounds	0.00185691	28 (of 148)	GO_P
abf1	ykl112w	GO:0006810	transport	0.00182677	160 (of 1216)	GO_P
abf1	ykl112w	GO:0006066	alcohol metabolic process	0.00181805	36 (of 205)	GO_P
abf1	ykl112w	GO:0051234	establishment of localization	0.00179826	164 (of 1250)	GO_P
abf1	ykl112w	GO:0031505	fungal-type cell wall organization	0.00166641	30 (of 161)	GO_P
abf1	ykl112w	GO:0006549	isoleucine metabolic process	0.00164463	4 (of 6)	GO_P
abf1	ykl112w	GO:0009071	serine family amino acid catabolic process	0.00164463	4 (of 6)	GO_P
abf1	ykl112w	GO:0055085	transmembrane transport	0.00161645	53 (of 331)	GO_P
abf1	ykl112w	GO:0023052	signaling	0.00149025	40 (of 232)	GO_P
abf1	ykl112w	GO:0007165	signal transduction	0.00137003	40 (of 231)	GO_P
abf1	ykl112w	GO:0040007	growth	0.00123013	24 (of 117)	GO_P
abf1	ykl112w	GO:0070887	cellular response to chemical stimulus	0.00116262	45 (of 266)	GO_P
abf1	ykl112w	GO:0034599	cellular response to oxidative stress	0.00116104	19 (of 84)	GO_P
abf1	ykl112w	GO:0000747	conjugation with cellular fusion	0.00111218	22 (of 103)	GO_P
abf1	ykl112w	GO:0071852	fungal-type cell wall organization or biogenesis	0.000889239	34 (of 183)	GO_P
abf1	ykl112w	GO:0071554	cell wall organization or biogenesis	0.000773514	42 (of 239)	GO_P
abf1	ykl112w	GO:0072593	reactive oxygen species metabolic process	0.000757388	7 (of 16)	GO_P
abf1	ykl112w	GO:0009069	serine family amino acid metabolic process	0.000687413	12 (of 40)	GO_P
abf1	ykl112w	GO:0070882	cellular cell wall organization or biogenesis	0.000648153	42 (of 237)	GO_P
abf1	ykl112w	GO:0000746	conjugation	0.000596934	23 (of 105)	GO_P
abf1	ykl112w	GO:0009081	branched chain family amino acid metabolic process	0.000525263	9 (of 24)	GO_P
abf1	ykl112w	GO:0043648	dicarboxylic acid metabolic process	0.000525263	9 (of 24)	GO_P
abf1	ykl112w	GO:0009082	branched chain family amino acid biosynthetic process	0.000469101	7 (of 15)	GO_P
abf1	ykl112w	GO:0006091	generation of precursor metabolites and energy	0.000187114	39 (of 203)	GO_P
abf1	ykl112w	GO:0044271	cellular nitrogen compound biosynthetic process	7.78993e-05	56 (of 315)	GO_P
abf1	ykl112w	GO:0046165	alcohol biosynthetic process	6.66518e-05	20 (of 74)	GO_P
abf1	ykl112w	GO:0016032	viral reproduction	5.17922e-05	14 (of 41)	GO_P
abf1	ykl112w	GO:0019058	viral infectious cycle	5.17922e-05	14 (of 41)	GO_P
abf1	ykl112w	GO:0019067	viral assembly, maturation, egress, and release	5.17922e-05	14 (of 41)	GO_P
abf1	ykl112w	GO:0019068	virion assembly	5.17922e-05	14 (of 41)	GO_P
abf1	ykl112w	GO:0019069	viral capsid assembly	5.17922e-05	14 (of 41)	GO_P
abf1	ykl112w	GO:0021700	developmental maturation	5.17922e-05	14 (of 41)	GO_P
abf1	ykl112w	GO:0022415	viral reproductive process	5.17922e-05	14 (of 41)	GO_P
abf1	ykl112w	GO:0046797	viral procapsid maturation	5.17922e-05	14 (of 41)	GO_P
abf1	ykl112w	GO:0015074	DNA integration	2.86518e-05	15 (of 44)	GO_P
abf1	ykl112w	GO:0016054	organic acid catabolic process	7.60375e-06	21 (of 70)	GO_P
abf1	ykl112w	GO:0046395	carboxylic acid catabolic process	7.60375e-06	21 (of 70)	GO_P
abf1	ykl112w	GO:0044282	small molecule catabolic process	7.27262e-06	32 (of 133)	GO_P
abf1	ykl112w	GO:0008652	cellular amino acid biosynthetic process	5.52212e-06	36 (of 156)	GO_P
abf1	ykl112w	GO:0016053	organic acid biosynthetic process	4.96638e-06	43 (of 200)	GO_P
abf1	ykl112w	GO:0046394	carboxylic acid biosynthetic process	4.96638e-06	43 (of 200)	GO_P
abf1	ykl112w	GO:0009309	amine biosynthetic process	3.88687e-06	37 (of 160)	GO_P
abf1	ykl112w	GO:0044281	small molecule metabolic process	1.50143e-06	147 (of 961)	GO_P
abf1	ykl112w	GO:0009310	amine catabolic process	5.79061e-07	20 (of 56)	GO_P
abf1	ykl112w	GO:0042180	cellular ketone metabolic process	2.42351e-07	77 (of 406)	GO_P
abf1	ykl112w	GO:0009063	cellular amino acid catabolic process	1.41005e-07	20 (of 52)	GO_P
abf1	ykl112w	GO:0006082	organic acid metabolic process	1.14191e-07	76 (of 392)	GO_P
abf1	ykl112w	GO:0019752	carboxylic acid metabolic process	1.0224e-07	76 (of 391)	GO_P
abf1	ykl112w	GO:0043436	oxoacid metabolic process	1.0224e-07	76 (of 391)	GO_P
abf1	ykl112w	GO:0009308	amine metabolic process	3.46489e-08	69 (of 334)	GO_P
abf1	ykl112w	GO:0044106	cellular amine metabolic process	7.85232e-09	66 (of 303)	GO_P
abf1	ykl112w	GO:0006520	cellular amino acid metabolic process	5.04987e-09	64 (of 287)	GO_P
abf1	ykl112w	GO:0044283	small molecule biosynthetic process	3.99032e-10	69 (of 302)	GO_P
abf1	ykl112w	GO:0055114	oxidation-reduction process	1.23776e-11	92 (of 427)	GO_P
abf1	ykl112w	GO:0031970	organelle envelope lumen	0.00548188	12 (of 50)	GO_C
abf1	ykl112w	GO:0030134	ER to Golgi transport vesicle	0.00545734	10 (of 38)	GO_C
abf1	ykl112w	GO:0005774	vacuolar membrane	0.00537665	31 (of 181)	GO_C
abf1	ykl112w	GO:0009295	nucleoid	0.00451152	8 (of 26)	GO_C
abf1	ykl112w	GO:0042645	mitochondrial nucleoid	0.00451152	8 (of 26)	GO_C
abf1	ykl112w	GO:0044437	vacuolar part	0.00392925	33 (of 192)	GO_C
abf1	ykl112w	GO:0042597	periplasmic space	0.00371065	5 (of 11)	GO_C
abf1	ykl112w	GO:0001950	plasma membrane enriched fraction	0.00336215	18 (of 85)	GO_C
abf1	ykl112w	GO:0005783	endoplasmic reticulum	0.00269796	69 (of 465)	GO_C
abf1	ykl112w	GO:0005624	membrane fraction	0.00256145	36 (of 209)	GO_C
abf1	ykl112w	GO:0005626	insoluble fraction	0.00256145	36 (of 209)	GO_C
abf1	ykl112w	GO:0005759	mitochondrial matrix	0.00192928	37 (of 213)	GO_C
abf1	ykl112w	GO:0000136	alpha-1,6-mannosyltransferase complex	0.00164463	4 (of 6)	GO_C
abf1	ykl112w	GO:0005886	plasma membrane	0.0015203	61 (of 392)	GO_C
abf1	ykl112w	GO:0031090	organelle membrane	0.00136777	147 (of 1097)	GO_C
abf1	ykl112w	GO:0005773	vacuole	0.00114806	43 (of 251)	GO_C
abf1	ykl112w	GO:0044429	mitochondrial part	0.00079719	86 (of 579)	GO_C
abf1	ykl112w	GO:0031225	anchored to membrane	0.000507639	16 (of 61)	GO_C
abf1	ykl112w	GO:0000267	cell fraction	0.000483867	43 (of 241)	GO_C
abf1	ykl112w	GO:0005737	cytoplasm	0.000429778	488 (of 4149)	GO_C
abf1	ykl112w	GO:0031226	intrinsic to plasma membrane	0.000419421	11 (of 33)	GO_C
abf1	ykl112w	GO:0043226	organelle	0.000173228	510 (of 4330)	GO_C
abf1	ykl112w	GO:0043229	intracellular organelle	0.000173228	510 (of 4330)	GO_C
abf1	ykl112w	GO:0071944	cell periphery	0.000140432	92 (of 597)	GO_C
abf1	ykl112w	GO:0005887	integral to plasma membrane	0.000137024	10 (of 25)	GO_C
abf1	ykl112w	GO:0043227	membrane-bounded organelle	8.30925e-05	480 (of 4020)	GO_C
abf1	ykl112w	GO:0043231	intracellular membrane-bounded organelle	8.30925e-05	480 (of 4020)	GO_C
abf1	ykl112w	GO:0009277	fungal-type cell wall	6.16331e-05	25 (of 103)	GO_C
abf1	ykl112w	GO:0005618	cell wall	5.12907e-05	26 (of 108)	GO_C
abf1	ykl112w	GO:0030312	external encapsulating structure	5.12907e-05	26 (of 108)	GO_C
abf1	ykl112w	GO:0005623	cell	4.84778e-05	639 (of 5572)	GO_C
abf1	ykl112w	GO:0044464	cell part	4.84778e-05	639 (of 5572)	GO_C
abf1	ykl112w	GO:0005576	extracellular region	2.07386e-05	25 (of 97)	GO_C
abf1	ykl112w	GO:0016020	membrane	1.69948e-06	263 (of 1935)	GO_C
abf1	ykl112w	GO:0016021	integral to membrane	3.19421e-07	196 (of 1334)	GO_C
abf1	ykl112w	GO:0031224	intrinsic to membrane	2.64859e-08	208 (of 1391)	GO_C
abf1	ykl112w	GO:0044425	membrane part	1.36044e-08	238 (of 1629)	GO_C
ace2	ylr131c	GO:0015075	ion transmembrane transporter activity	0.00824668	21 (of 170)	GO_F
ace2	ylr131c	GO:0072509	divalent inorganic cation transmembrane transporter activity	0.00681925	5 (of 18)	GO_F
ace2	ylr131c	GO:0043167	ion binding	0.0062084	77 (of 830)	GO_F
ace2	ylr131c	GO:0043169	cation binding	0.0062084	77 (of 830)	GO_F
ace2	ylr131c	GO:0005102	receptor binding	0.00595695	3 (of 6)	GO_F
ace2	ylr131c	GO:0016744	transferase activity, transferring aldehyde or ketonic groups	0.00595695	3 (of 6)	GO_F
ace2	ylr131c	GO:0003849	3-deoxy-7-phosphoheptulonate synthase activity	0.00497679	2 (of 2)	GO_F
ace2	ylr131c	GO:0003937	IMP cyclohydrolase activity	0.00497679	2 (of 2)	GO_F
ace2	ylr131c	GO:0004084	branched-chain-amino-acid transaminase activity	0.00497679	2 (of 2)	GO_F
ace2	ylr131c	GO:0004410	homocitrate synthase activity	0.00497679	2 (of 2)	GO_F
ace2	ylr131c	GO:0004478	methionine adenosyltransferase activity	0.00497679	2 (of 2)	GO_F
ace2	ylr131c	GO:0004643	phosphoribosylaminoimidazolecarboxamide formyltransferase activity	0.00497679	2 (of 2)	GO_F
ace2	ylr131c	GO:0004753	saccharopine dehydrogenase activity	0.00497679	2 (of 2)	GO_F
ace2	ylr131c	GO:0004932	mating-type factor pheromone receptor activity	0.00497679	2 (of 2)	GO_F
ace2	ylr131c	GO:0016503	pheromone receptor activity	0.00497679	2 (of 2)	GO_F
ace2	ylr131c	GO:0016842	amidine-lyase activity	0.00497679	2 (of 2)	GO_F
ace2	ylr131c	GO:0052654	L-leucine transaminase activity	0.00497679	2 (of 2)	GO_F
ace2	ylr131c	GO:0052655	L-valine transaminase activity	0.00497679	2 (of 2)	GO_F
ace2	ylr131c	GO:0052656	L-isoleucine transaminase activity	0.00497679	2 (of 2)	GO_F
ace2	ylr131c	GO:0008565	protein transporter activity	0.00416904	11 (of 63)	GO_F
ace2	ylr131c	GO:0015932	nucleobase-containing compound transmembrane transporter activity	0.00391039	5 (of 16)	GO_F
ace2	ylr131c	GO:0015267	channel activity	0.00334074	7 (of 29)	GO_F
ace2	ylr131c	GO:0022803	passive transmembrane transporter activity	0.00334074	7 (of 29)	GO_F
ace2	ylr131c	GO:0004707	MAP kinase activity	0.0031428	3 (of 5)	GO_F
ace2	ylr131c	GO:0017169	CDP-alcohol phosphatidyltransferase activity	0.0031428	3 (of 5)	GO_F
ace2	ylr131c	GO:0005199	structural constituent of cell wall	0.00285174	5 (of 15)	GO_F
ace2	ylr131c	GO:0015266	protein channel activity	0.00285174	5 (of 15)	GO_F
ace2	ylr131c	GO:0046915	transition metal ion transmembrane transporter activity	0.00269515	7 (of 28)	GO_F
ace2	ylr131c	GO:0022804	active transmembrane transporter activity	0.00249046	23 (of 174)	GO_F
ace2	ylr131c	GO:0004312	fatty acid synthase activity	0.00232474	4 (of 9)	GO_F
ace2	ylr131c	GO:0016645	oxidoreductase activity, acting on the CH-NH group of donors	0.0020169	5 (of 14)	GO_F
ace2	ylr131c	GO:0016620	oxidoreductase activity, acting on the aldehyde or oxo group of donors, NAD or NADP as acceptor	0.00198397	6 (of 20)	GO_F
ace2	ylr131c	GO:0016903	oxidoreductase activity, acting on the aldehyde or oxo group of donors	0.00169372	7 (of 26)	GO_F
ace2	ylr131c	GO:0005385	zinc ion transmembrane transporter activity	0.00136746	4 (of 8)	GO_F
ace2	ylr131c	GO:0000772	mating pheromone activity	0.00132674	3 (of 4)	GO_F
ace2	ylr131c	GO:0005186	pheromone activity	0.00132674	3 (of 4)	GO_F
ace2	ylr131c	GO:0016491	oxidoreductase activity	0.00086238	40 (of 340)	GO_F
ace2	ylr131c	GO:0016646	oxidoreductase activity, acting on the CH-NH group of donors, NAD or NADP as acceptor	0.000556104	5 (of 11)	GO_F
ace2	ylr131c	GO:0008320	protein transmembrane transporter activity	0.000407976	7 (of 21)	GO_F
ace2	ylr131c	GO:0022884	macromolecule transmembrane transporter activity	0.000407976	7 (of 21)	GO_F
ace2	ylr131c	GO:0004365	glyceraldehyde-3-phosphate dehydrogenase (NAD+) (phosphorylating) activity	0.000350126	3 (of 3)	GO_F
ace2	ylr131c	GO:0009922	fatty acid elongase activity	0.000350126	3 (of 3)	GO_F
ace2	ylr131c	GO:0050839	cell adhesion molecule binding	0.000350126	3 (of 3)	GO_F
ace2	ylr131c	GO:0004022	alcohol dehydrogenase (NAD) activity	0.000328644	4 (of 6)	GO_F
ace2	ylr131c	GO:0004634	phosphopyruvate hydratase activity	0.000116039	4 (of 5)	GO_F
ace2	ylr131c	GO:0003824	catalytic activity	4.70003e-05	208 (of 2366)	GO_F
ace2	ylr131c	GO:0016634	oxidoreductase activity, acting on the CH-CH group of donors, oxygen as acceptor	2.45865e-05	4 (of 4)	GO_F
ace2	ylr131c	GO:0016829	lyase activity	2.80341e-06	21 (of 97)	GO_F
ace2	ylr131c	GO:0016836	hydro-lyase activity	1.39022e-06	11 (of 28)	GO_F
ace2	ylr131c	GO:0016835	carbon-oxygen lyase activity	1.3735e-06	13 (of 39)	GO_F
ace2	ylr131c	GO:0005198	structural molecule activity	1.18181e-06	52 (of 373)	GO_F
ace2	ylr131c	GO:0003735	structural constituent of ribosome	4.98032e-07	38 (of 229)	GO_F
ace2	ylr131c	GO:0022891	substrate-specific transmembrane transporter activity	3.69055e-08	49 (of 307)	GO_F
ace2	ylr131c	GO:0022857	transmembrane transporter activity	2.63806e-09	56 (of 348)	GO_F
ace2	ylr131c	GO:0022892	substrate-specific transporter activity	8.47179e-10	60 (of 375)	GO_F
ace2	ylr131c	GO:0005215	transporter activity	3.46542e-10	67 (of 433)	GO_F
ace2	ylr131c	GO:0006206	pyrimidine base metabolic process	0.0077012	4 (of 12)	GO_P
ace2	ylr131c	GO:0009073	aromatic amino acid family biosynthetic process	0.0077012	4 (of 12)	GO_P
ace2	ylr131c	GO:0009262	deoxyribonucleotide metabolic process	0.0077012	4 (of 12)	GO_P
ace2	ylr131c	GO:0019344	cysteine biosynthetic process	0.0077012	4 (of 12)	GO_P
ace2	ylr131c	GO:0046417	chorismate metabolic process	0.0077012	4 (of 12)	GO_P
ace2	ylr131c	GO:0009142	nucleoside triphosphate biosynthetic process	0.0071551	7 (of 33)	GO_P
ace2	ylr131c	GO:0006879	cellular iron ion homeostasis	0.00701426	8 (of 41)	GO_P
ace2	ylr131c	GO:0006631	fatty acid metabolic process	0.0067735	10 (of 58)	GO_P
ace2	ylr131c	GO:0015931	nucleobase-containing compound transport	0.00676534	19 (of 146)	GO_P
ace2	ylr131c	GO:0051704	multi-organism process	0.00604691	17 (of 124)	GO_P
ace2	ylr131c	GO:0050667	homocysteine metabolic process	0.00595695	3 (of 6)	GO_P
ace2	ylr131c	GO:0000947	amino acid catabolic process to alcohol via Ehrlich pathway	0.00543357	4 (of 11)	GO_P
ace2	ylr131c	GO:0000955	amino acid catabolic process via Ehrlich pathway	0.00543357	4 (of 11)	GO_P
ace2	ylr131c	GO:0015833	peptide transport	0.00543357	4 (of 11)	GO_P
ace2	ylr131c	GO:0070272	proton-transporting ATP synthase complex biogenesis	0.00543357	4 (of 11)	GO_P
ace2	ylr131c	GO:0007007	inner mitochondrial membrane organization	0.00541052	6 (of 24)	GO_P
ace2	ylr131c	GO:0009070	serine family amino acid biosynthetic process	0.00541052	6 (of 24)	GO_P
ace2	ylr131c	GO:0009201	ribonucleoside triphosphate biosynthetic process	0.00497803	7 (of 31)	GO_P
ace2	ylr131c	GO:0006115	ethanol biosynthetic process	0.00497679	2 (of 2)	GO_P
ace2	ylr131c	GO:0007618	mating	0.00497679	2 (of 2)	GO_P
ace2	ylr131c	GO:0019343	cysteine biosynthetic process via cystathionine	0.00497679	2 (of 2)	GO_P
ace2	ylr131c	GO:0034309	primary alcohol biosynthetic process	0.00497679	2 (of 2)	GO_P
ace2	ylr131c	GO:0043458	ethanol biosynthetic process involved in glucose fermentation to ethanol	0.00497679	2 (of 2)	GO_P
ace2	ylr131c	GO:0051027	DNA transport	0.00497679	2 (of 2)	GO_P
ace2	ylr131c	GO:0080058	protein deglutathionylation	0.00497679	2 (of 2)	GO_P
ace2	ylr131c	GO:0071705	nitrogen compound transport	0.00458178	13 (of 82)	GO_P
ace2	ylr131c	GO:0009126	purine nucleoside monophosphate metabolic process	0.00430998	6 (of 23)	GO_P
ace2	ylr131c	GO:0009150	purine ribonucleotide metabolic process	0.00397484	18 (of 129)	GO_P
ace2	ylr131c	GO:0000028	ribosomal small subunit assembly	0.00391039	5 (of 16)	GO_P
ace2	ylr131c	GO:0006534	cysteine metabolic process	0.00391039	5 (of 16)	GO_P
ace2	ylr131c	GO:0071702	organic substance transport	0.00370444	22 (of 169)	GO_P
ace2	ylr131c	GO:0006116	NADH oxidation	0.00365995	4 (of 10)	GO_P
ace2	ylr131c	GO:0006188	IMP biosynthetic process	0.00365995	4 (of 10)	GO_P
ace2	ylr131c	GO:0009092	homoserine metabolic process	0.00365995	4 (of 10)	GO_P
ace2	ylr131c	GO:0033615	mitochondrial proton-transporting ATP synthase complex assembly	0.00365995	4 (of 10)	GO_P
ace2	ylr131c	GO:0043461	proton-transporting ATP synthase complex assembly	0.00365995	4 (of 10)	GO_P
ace2	ylr131c	GO:0046040	IMP metabolic process	0.00365995	4 (of 10)	GO_P
ace2	ylr131c	GO:0007166	cell surface receptor signaling pathway	0.00363385	8 (of 37)	GO_P
ace2	ylr131c	GO:0009123	nucleoside monophosphate metabolic process	0.00363385	8 (of 37)	GO_P
ace2	ylr131c	GO:0009127	purine nucleoside monophosphate biosynthetic process	0.00338386	6 (of 22)	GO_P
ace2	ylr131c	GO:0009167	purine ribonucleoside monophosphate metabolic process	0.00338386	6 (of 22)	GO_P
ace2	ylr131c	GO:0009145	purine nucleoside triphosphate biosynthetic process	0.00334074	7 (of 29)	GO_P
ace2	ylr131c	GO:0009206	purine ribonucleoside triphosphate biosynthetic process	0.00334074	7 (of 29)	GO_P
ace2	ylr131c	GO:0006674	inositol phosphorylceramide metabolic process	0.0031428	3 (of 5)	GO_P
ace2	ylr131c	GO:0016337	cell-cell adhesion	0.0031428	3 (of 5)	GO_P
ace2	ylr131c	GO:0007186	G-protein coupled receptor signaling pathway	0.00303122	8 (of 36)	GO_P
ace2	ylr131c	GO:0000750	pheromone-dependent signal transduction involved in conjugation with cellular fusion	0.00269515	7 (of 28)	GO_P
ace2	ylr131c	GO:0032005	signal transduction involved in conjugation with cellular fusion	0.00269515	7 (of 28)	GO_P
ace2	ylr131c	GO:0009168	purine ribonucleoside monophosphate biosynthetic process	0.00261436	6 (of 21)	GO_P
ace2	ylr131c	GO:0051188	cofactor biosynthetic process	0.00250568	17 (of 114)	GO_P
ace2	ylr131c	GO:0000755	cytogamy	0.00232474	4 (of 9)	GO_P
ace2	ylr131c	GO:0006189	'de novo' IMP biosynthetic process	0.00232474	4 (of 9)	GO_P
ace2	ylr131c	GO:0006829	zinc ion transport	0.00232474	4 (of 9)	GO_P
ace2	ylr131c	GO:0009263	deoxyribonucleotide biosynthetic process	0.00232474	4 (of 9)	GO_P
ace2	ylr131c	GO:0072530	purine-containing compound transmembrane transport	0.00232474	4 (of 9)	GO_P
ace2	ylr131c	GO:0006733	oxidoreduction coenzyme metabolic process	0.00225685	12 (of 67)	GO_P
ace2	ylr131c	GO:0009124	nucleoside monophosphate biosynthetic process	0.00206045	8 (of 34)	GO_P
ace2	ylr131c	GO:0009259	ribonucleotide metabolic process	0.00202041	20 (of 141)	GO_P
ace2	ylr131c	GO:0000749	response to pheromone involved in conjugation with cellular fusion	0.00197591	12 (of 66)	GO_P
ace2	ylr131c	GO:0006811	ion transport	0.00194059	24 (of 181)	GO_P
ace2	ylr131c	GO:0072524	pyridine-containing compound metabolic process	0.00183361	11 (of 57)	GO_P
ace2	ylr131c	GO:0042221	response to chemical stimulus	0.00154815	42 (of 373)	GO_P
ace2	ylr131c	GO:0006555	methionine metabolic process	0.00153932	9 (of 40)	GO_P
ace2	ylr131c	GO:0009069	serine family amino acid metabolic process	0.00153932	9 (of 40)	GO_P
ace2	ylr131c	GO:0006163	purine nucleotide metabolic process	0.00141704	20 (of 137)	GO_P
ace2	ylr131c	GO:0000114	regulation of transcription involved in G1 phase of mitotic cell cycle	0.00137567	5 (of 13)	GO_P
ace2	ylr131c	GO:0006672	ceramide metabolic process	0.00137567	5 (of 13)	GO_P
ace2	ylr131c	GO:0006694	steroid biosynthetic process	0.00135266	8 (of 32)	GO_P
ace2	ylr131c	GO:0009161	ribonucleoside monophosphate metabolic process	0.00135266	8 (of 32)	GO_P
ace2	ylr131c	GO:0016126	sterol biosynthetic process	0.00135266	8 (of 32)	GO_P
ace2	ylr131c	GO:0019362	pyridine nucleotide metabolic process	0.00135183	11 (of 55)	GO_P
ace2	ylr131c	GO:0000041	transition metal ion transport	0.0013513	10 (of 47)	GO_P
ace2	ylr131c	GO:0000752	agglutination involved in conjugation with cellular fusion	0.00132674	3 (of 4)	GO_P
ace2	ylr131c	GO:0000771	agglutination involved in conjugation	0.00132674	3 (of 4)	GO_P
ace2	ylr131c	GO:0007157	heterophilic cell-cell adhesion	0.00132674	3 (of 4)	GO_P
ace2	ylr131c	GO:0030497	fatty acid elongation	0.00132674	3 (of 4)	GO_P
ace2	ylr131c	GO:0046500	S-adenosylmethionine metabolic process	0.00132674	3 (of 4)	GO_P
ace2	ylr131c	GO:0009156	ribonucleoside monophosphate biosynthetic process	0.00108004	8 (of 31)	GO_P
ace2	ylr131c	GO:0016054	organic acid catabolic process	0.00105969	13 (of 70)	GO_P
ace2	ylr131c	GO:0046395	carboxylic acid catabolic process	0.00105969	13 (of 70)	GO_P
ace2	ylr131c	GO:0043648	dicarboxylic acid metabolic process	0.00100835	7 (of 24)	GO_P
ace2	ylr131c	GO:0000746	conjugation	0.000997659	17 (of 105)	GO_P
ace2	ylr131c	GO:0046496	nicotinamide nucleotide metabolic process	0.000979175	11 (of 53)	GO_P
ace2	ylr131c	GO:0007006	mitochondrial membrane organization	0.000945817	10 (of 45)	GO_P
ace2	ylr131c	GO:0005996	monosaccharide metabolic process	0.000892975	17 (of 104)	GO_P
ace2	ylr131c	GO:0000747	conjugation with cellular fusion	0.000797805	17 (of 103)	GO_P
ace2	ylr131c	GO:0000920	cytokinetic cell separation	0.000760074	6 (of 17)	GO_P
ace2	ylr131c	GO:0015985	energy coupled proton transport, down electrochemical gradient	0.000760074	6 (of 17)	GO_P
ace2	ylr131c	GO:0015986	ATP synthesis coupled proton transport	0.000760074	6 (of 17)	GO_P
ace2	ylr131c	GO:0009067	aspartate family amino acid biosynthetic process	0.00058196	11 (of 50)	GO_P
ace2	ylr131c	GO:0007109	cytokinesis, completion of separation	0.000556104	5 (of 11)	GO_P
ace2	ylr131c	GO:0006732	coenzyme metabolic process	0.000555249	23 (of 156)	GO_P
ace2	ylr131c	GO:0006629	lipid metabolic process	0.00043281	35 (of 275)	GO_P
ace2	ylr131c	GO:0009310	amine catabolic process	0.000427645	12 (of 56)	GO_P
ace2	ylr131c	GO:0044255	cellular lipid metabolic process	0.00042522	31 (of 233)	GO_P
ace2	ylr131c	GO:0006633	fatty acid biosynthetic process	0.00039069	8 (of 27)	GO_P
ace2	ylr131c	GO:0019318	hexose metabolic process	0.000374157	16 (of 88)	GO_P
ace2	ylr131c	GO:0046164	alcohol catabolic process	0.000368369	13 (of 63)	GO_P
ace2	ylr131c	GO:0006556	S-adenosylmethionine biosynthetic process	0.000350126	3 (of 3)	GO_P
ace2	ylr131c	GO:0046519	sphingoid metabolic process	0.000347233	6 (of 15)	GO_P
ace2	ylr131c	GO:0006549	isoleucine metabolic process	0.000328644	4 (of 6)	GO_P
ace2	ylr131c	GO:0006553	lysine metabolic process	0.00032194	5 (of 10)	GO_P
ace2	ylr131c	GO:0009085	lysine biosynthetic process	0.00032194	5 (of 10)	GO_P
ace2	ylr131c	GO:0010033	response to organic substance	0.000279391	25 (of 168)	GO_P
ace2	ylr131c	GO:0055114	oxidation-reduction process	0.000220318	50 (of 427)	GO_P
ace2	ylr131c	GO:0072521	purine-containing compound metabolic process	0.000217595	26 (of 175)	GO_P
ace2	ylr131c	GO:0006096	glycolysis	0.000215868	8 (of 25)	GO_P
ace2	ylr131c	GO:0009063	cellular amino acid catabolic process	0.000204862	12 (of 52)	GO_P
ace2	ylr131c	GO:0046364	monosaccharide biosynthetic process	0.000200837	9 (of 31)	GO_P
ace2	ylr131c	GO:0051234	establishment of localization	0.000190811	119 (of 1250)	GO_P
ace2	ylr131c	GO:0051179	localization	0.000171616	127 (of 1348)	GO_P
ace2	ylr131c	GO:0051186	cofactor metabolic process	0.000147802	29 (of 200)	GO_P
ace2	ylr131c	GO:0006810	transport	0.000140135	117 (of 1216)	GO_P
ace2	ylr131c	GO:0006094	gluconeogenesis	0.000134549	7 (of 18)	GO_P
ace2	ylr131c	GO:0009152	purine ribonucleotide biosynthetic process	0.000111288	12 (of 49)	GO_P
ace2	ylr131c	GO:0046365	monosaccharide catabolic process	8.60367e-05	13 (of 55)	GO_P
ace2	ylr131c	GO:0030148	sphingolipid biosynthetic process	7.71179e-05	8 (of 22)	GO_P
ace2	ylr131c	GO:0046467	membrane lipid biosynthetic process	7.71179e-05	8 (of 22)	GO_P
ace2	ylr131c	GO:0009260	ribonucleotide biosynthetic process	6.54423e-05	14 (of 61)	GO_P
ace2	ylr131c	GO:0019236	response to pheromone	6.08151e-05	18 (of 92)	GO_P
ace2	ylr131c	GO:0006643	membrane lipid metabolic process	5.92135e-05	10 (of 33)	GO_P
ace2	ylr131c	GO:0006665	sphingolipid metabolic process	5.92135e-05	10 (of 33)	GO_P
ace2	ylr131c	GO:0006006	glucose metabolic process	5.90745e-05	15 (of 68)	GO_P
ace2	ylr131c	GO:0008610	lipid biosynthetic process	5.30046e-05	26 (of 161)	GO_P
ace2	ylr131c	GO:0019319	hexose biosynthetic process	5.22761e-05	8 (of 21)	GO_P
ace2	ylr131c	GO:0006790	sulfur compound metabolic process	5.04205e-05	19 (of 99)	GO_P
ace2	ylr131c	GO:0019953	sexual reproduction	4.69839e-05	31 (of 207)	GO_P
ace2	ylr131c	GO:0006066	alcohol metabolic process	3.88044e-05	31 (of 205)	GO_P
ace2	ylr131c	GO:0009066	aspartate family amino acid metabolic process	3.36429e-05	15 (of 65)	GO_P
ace2	ylr131c	GO:0009082	branched chain family amino acid biosynthetic process	3.28046e-05	7 (of 15)	GO_P
ace2	ylr131c	GO:0019878	lysine biosynthetic process via aminoadipic acid	3.20962e-05	5 (of 7)	GO_P
ace2	ylr131c	GO:0019320	hexose catabolic process	2.91732e-05	13 (of 50)	GO_P
ace2	ylr131c	GO:0009081	branched chain family amino acid metabolic process	2.0359e-05	9 (of 24)	GO_P
ace2	ylr131c	GO:0006164	purine nucleotide biosynthetic process	1.87649e-05	14 (of 55)	GO_P
ace2	ylr131c	GO:0044282	small molecule catabolic process	1.58124e-05	24 (of 133)	GO_P
ace2	ylr131c	GO:0018130	heterocycle biosynthetic process	1.32972e-05	29 (of 176)	GO_P
ace2	ylr131c	GO:0000096	sulfur amino acid metabolic process	8.32742e-06	13 (of 45)	GO_P
ace2	ylr131c	GO:0006007	glucose catabolic process	6.32299e-06	13 (of 44)	GO_P
ace2	ylr131c	GO:0046483	heterocycle metabolic process	2.74976e-06	50 (of 363)	GO_P
ace2	ylr131c	GO:0046165	alcohol biosynthetic process	5.31406e-07	19 (of 74)	GO_P
ace2	ylr131c	GO:0072522	purine-containing compound biosynthetic process	4.62107e-07	17 (of 60)	GO_P
ace2	ylr131c	GO:0009165	nucleotide biosynthetic process	4.36352e-07	23 (of 102)	GO_P
ace2	ylr131c	GO:0006753	nucleoside phosphate metabolic process	1.2142e-07	41 (of 244)	GO_P
ace2	ylr131c	GO:0009117	nucleotide metabolic process	1.2142e-07	41 (of 244)	GO_P
ace2	ylr131c	GO:0006520	cellular amino acid metabolic process	8.72249e-08	46 (of 287)	GO_P
ace2	ylr131c	GO:0044249	cellular biosynthetic process	8.58166e-08	192 (of 1974)	GO_P
ace2	ylr131c	GO:0009308	amine metabolic process	8.42241e-08	51 (of 334)	GO_P
ace2	ylr131c	GO:0034654	nucleobase-containing compound biosynthetic process	5.99336e-08	26 (of 114)	GO_P
ace2	ylr131c	GO:0044106	cellular amine metabolic process	2.39456e-08	49 (of 303)	GO_P
ace2	ylr131c	GO:0055086	nucleobase-containing small molecule metabolic process	9.97004e-09	47 (of 277)	GO_P
ace2	ylr131c	GO:0055085	transmembrane transport	8.73236e-09	53 (of 331)	GO_P
ace2	ylr131c	GO:0008652	cellular amino acid biosynthetic process	7.30678e-09	33 (of 156)	GO_P
ace2	ylr131c	GO:0009987	cellular process	5.0086e-09	420 (of 5188)	GO_P
ace2	ylr131c	GO:0006082	organic acid metabolic process	4.94551e-09	60 (of 392)	GO_P
ace2	ylr131c	GO:0009058	biosynthetic process	4.4773e-09	200 (of 2008)	GO_P
ace2	ylr131c	GO:0019752	carboxylic acid metabolic process	4.47521e-09	60 (of 391)	GO_P
ace2	ylr131c	GO:0043436	oxoacid metabolic process	4.47521e-09	60 (of 391)	GO_P
ace2	ylr131c	GO:0009309	amine biosynthetic process	3.79309e-09	34 (of 160)	GO_P
ace2	ylr131c	GO:0042180	cellular ketone metabolic process	2.92149e-09	62 (of 406)	GO_P
ace2	ylr131c	GO:0002181	cytoplasmic translation	2.79975e-09	36 (of 174)	GO_P
ace2	ylr131c	GO:0016053	organic acid biosynthetic process	7.61475e-11	42 (of 200)	GO_P
ace2	ylr131c	GO:0046394	carboxylic acid biosynthetic process	7.61475e-11	42 (of 200)	GO_P
ace2	ylr131c	GO:0044281	small molecule metabolic process	1.87254e-12	124 (of 961)	GO_P
ace2	ylr131c	GO:0044271	cellular nitrogen compound biosynthetic process	4.56034e-13	60 (of 315)	GO_P
ace2	ylr131c	GO:0044283	small molecule biosynthetic process	6.46294e-14	60 (of 302)	GO_P
ace2	ylr131c	GO:0031300	intrinsic to organelle membrane	0.0107616	18 (of 142)	GO_C
ace2	ylr131c	GO:0005829	cytosol	0.00891636	66 (of 704)	GO_C
ace2	ylr131c	GO:0016469	proton-transporting two-sector ATPase complex	0.00847594	7 (of 34)	GO_C
ace2	ylr131c	GO:0000276	mitochondrial proton-transporting ATP synthase complex, coupling factor F(o)	0.0077012	4 (of 12)	GO_C
ace2	ylr131c	GO:0045263	proton-transporting ATP synthase complex, coupling factor F(o)	0.0077012	4 (of 12)	GO_C
ace2	ylr131c	GO:0031226	intrinsic to plasma membrane	0.0071551	7 (of 33)	GO_C
ace2	ylr131c	GO:0005624	membrane fraction	0.00630086	25 (of 209)	GO_C
ace2	ylr131c	GO:0005626	insoluble fraction	0.00630086	25 (of 209)	GO_C
ace2	ylr131c	GO:0001950	plasma membrane enriched fraction	0.00625393	13 (of 85)	GO_C
ace2	ylr131c	GO:0019867	outer membrane	0.00603217	15 (of 104)	GO_C
ace2	ylr131c	GO:0031301	integral to organelle membrane	0.00550978	18 (of 133)	GO_C
ace2	ylr131c	GO:0031968	organelle outer membrane	0.00550855	15 (of 103)	GO_C
ace2	ylr131c	GO:0044455	mitochondrial membrane part	0.00526794	20 (of 153)	GO_C
ace2	ylr131c	GO:0070916	inositol phosphoceramide synthase complex	0.00497679	2 (of 2)	GO_C
ace2	ylr131c	GO:0005625	soluble fraction	0.00424924	9 (of 46)	GO_C
ace2	ylr131c	GO:0005741	mitochondrial outer membrane	0.00341243	15 (of 98)	GO_C
ace2	ylr131c	GO:0042719	mitochondrial intermembrane space protein transporter complex	0.0031428	3 (of 5)	GO_C
ace2	ylr131c	GO:0005753	mitochondrial proton-transporting ATP synthase complex	0.0014756	6 (of 19)	GO_C
ace2	ylr131c	GO:0045259	proton-transporting ATP synthase complex	0.0014756	6 (of 19)	GO_C
ace2	ylr131c	GO:0000786	nucleosome	0.00137567	5 (of 13)	GO_C
ace2	ylr131c	GO:0005887	integral to plasma membrane	0.00131654	7 (of 25)	GO_C
ace2	ylr131c	GO:0043226	organelle	0.00126001	338 (of 4330)	GO_C
ace2	ylr131c	GO:0043229	intracellular organelle	0.00126001	338 (of 4330)	GO_C
ace2	ylr131c	GO:0030173	integral to Golgi membrane	0.00107284	6 (of 18)	GO_C
ace2	ylr131c	GO:0031228	intrinsic to Golgi membrane	0.00107284	6 (of 18)	GO_C
ace2	ylr131c	GO:0005739	mitochondrion	0.000998701	107 (of 1149)	GO_C
ace2	ylr131c	GO:0000788	nuclear nucleosome	0.000556104	5 (of 11)	GO_C
ace2	ylr131c	GO:0042175	nuclear outer membrane-endoplasmic reticulum membrane network	0.000508237	42 (of 353)	GO_C
ace2	ylr131c	GO:0005740	mitochondrial envelope	0.000500434	46 (of 397)	GO_C
ace2	ylr131c	GO:0015935	small ribosomal subunit	0.000498635	17 (of 99)	GO_C
ace2	ylr131c	GO:0000267	cell fraction	0.000357329	32 (of 241)	GO_C
ace2	ylr131c	GO:0005783	endoplasmic reticulum	0.000281775	53 (of 465)	GO_C
ace2	ylr131c	GO:0044432	endoplasmic reticulum part	0.000263391	44 (of 364)	GO_C
ace2	ylr131c	GO:0005789	endoplasmic reticulum membrane	0.000227282	42 (of 340)	GO_C
ace2	ylr131c	GO:0031966	mitochondrial membrane	0.000194689	45 (of 370)	GO_C
ace2	ylr131c	GO:0015934	large ribosomal subunit	0.000108789	23 (of 140)	GO_C
ace2	ylr131c	GO:0044429	mitochondrial part	8.75282e-05	65 (of 579)	GO_C
ace2	ylr131c	GO:0031090	organelle membrane	6.77477e-05	109 (of 1097)	GO_C
ace2	ylr131c	GO:0031225	anchored to membrane	6.54423e-05	14 (of 61)	GO_C
ace2	ylr131c	GO:0022625	cytosolic large ribosomal subunit	2.01423e-05	19 (of 93)	GO_C
ace2	ylr131c	GO:0022627	cytosolic small ribosomal subunit	6.14964e-06	16 (of 64)	GO_C
ace2	ylr131c	GO:0071944	cell periphery	5.44736e-06	71 (of 597)	GO_C
ace2	ylr131c	GO:0005840	ribosome	4.17651e-06	49 (of 358)	GO_C
ace2	ylr131c	GO:0044444	cytoplasmic part	2.33225e-06	261 (of 2991)	GO_C
ace2	ylr131c	GO:0016020	membrane	3.99427e-07	186 (of 1935)	GO_C
ace2	ylr131c	GO:0044391	ribosomal subunit	1.94638e-07	40 (of 239)	GO_C
ace2	ylr131c	GO:0005737	cytoplasm	1.18517e-07	348 (of 4149)	GO_C
ace2	ylr131c	GO:0044445	cytosolic part	4.64892e-08	41 (of 236)	GO_C
ace2	ylr131c	GO:0005623	cell	3.56674e-08	440 (of 5572)	GO_C
ace2	ylr131c	GO:0044464	cell part	3.56674e-08	440 (of 5572)	GO_C
ace2	ylr131c	GO:0044425	membrane part	2.56367e-08	167 (of 1629)	GO_C
ace2	ylr131c	GO:0016021	integral to membrane	1.35944e-08	144 (of 1334)	GO_C
ace2	ylr131c	GO:0005618	cell wall	8.27816e-10	28 (of 108)	GO_C
ace2	ylr131c	GO:0030312	external encapsulating structure	8.27816e-10	28 (of 108)	GO_C
ace2	ylr131c	GO:0022626	cytosolic ribosome	6.25516e-10	37 (of 173)	GO_C
ace2	ylr131c	GO:0009277	fungal-type cell wall	2.49612e-10	28 (of 103)	GO_C
ace2	ylr131c	GO:0031224	intrinsic to membrane	1.22431e-10	156 (of 1391)	GO_C
ace2	ylr131c	GO:0005576	extracellular region	8.97664e-12	29 (of 97)	GO_C
adr1	ydr216w	GO:0070566	adenylyltransferase activity	0.0123278	2 (of 14)	GO_F
adr1	ydr216w	GO:0050660	flavin adenine dinucleotide binding	0.0102889	3 (of 37)	GO_F
adr1	ydr216w	GO:0050662	coenzyme binding	0.00955858	5 (of 106)	GO_F
adr1	ydr216w	GO:0005381	iron ion transmembrane transporter activity	0.00763097	2 (of 11)	GO_F
adr1	ydr216w	GO:0008121	ubiquinol-cytochrome-c reductase activity	0.00507517	2 (of 9)	GO_F
adr1	ydr216w	GO:0016679	oxidoreductase activity, acting on diphenols and related substances as donors	0.00507517	2 (of 9)	GO_F
adr1	ydr216w	GO:0016681	oxidoreductase activity, acting on diphenols and related substances as donors, cytochrome as acceptor	0.00507517	2 (of 9)	GO_F
adr1	ydr216w	GO:0016769	transferase activity, transferring nitrogenous groups	0.00300564	3 (of 24)	GO_F
adr1	ydr216w	GO:0008483	transaminase activity	0.00202822	3 (of 21)	GO_F
adr1	ydr216w	GO:0004129	cytochrome-c oxidase activity	0.00150414	3 (of 19)	GO_F
adr1	ydr216w	GO:0015002	heme-copper terminal oxidase activity	0.00150414	3 (of 19)	GO_F
adr1	ydr216w	GO:0016675	oxidoreductase activity, acting on a heme group of donors	0.00150414	3 (of 19)	GO_F
adr1	ydr216w	GO:0016676	oxidoreductase activity, acting on a heme group of donors, oxygen as acceptor	0.00150414	3 (of 19)	GO_F
adr1	ydr216w	GO:0016491	oxidoreductase activity	0.000847522	12 (of 340)	GO_F
adr1	ydr216w	GO:0048037	cofactor binding	0.000763315	8 (of 161)	GO_F
adr1	ydr216w	GO:0005215	transporter activity	0.000730342	14 (of 433)	GO_F
adr1	ydr216w	GO:0022892	substrate-specific transporter activity	0.000600838	13 (of 375)	GO_F
adr1	ydr216w	GO:0015077	monovalent inorganic cation transmembrane transporter activity	0.000419234	6 (of 80)	GO_F
adr1	ydr216w	GO:0022891	substrate-specific transmembrane transporter activity	0.000339153	12 (of 307)	GO_F
adr1	ydr216w	GO:0022857	transmembrane transporter activity	0.00029312	13 (of 348)	GO_F
adr1	ydr216w	GO:0015078	hydrogen ion transmembrane transporter activity	0.000186273	6 (of 69)	GO_F
adr1	ydr216w	GO:0022890	inorganic cation transmembrane transporter activity	1.88005e-05	9 (of 124)	GO_F
adr1	ydr216w	GO:0008324	cation transmembrane transporter activity	6.78335e-06	10 (of 139)	GO_F
adr1	ydr216w	GO:0015075	ion transmembrane transporter activity	6.37537e-06	11 (of 170)	GO_F
adr1	ydr216w	GO:0006091	generation of precursor metabolites and energy	0.000810583	9 (of 203)	GO_P
adr1	ydr216w	GO:0055114	oxidation-reduction process	0.000635967	14 (of 427)	GO_P
adr1	ydr216w	GO:0006122	mitochondrial electron transport, ubiquinol to cytochrome c	0.000274998	3 (of 11)	GO_P
adr1	ydr216w	GO:0045333	cellular respiration	0.000268195	7 (of 104)	GO_P
adr1	ydr216w	GO:0050896	response to stimulus	0.000131809	27 (of 1073)	GO_P
adr1	ydr216w	GO:0015980	energy derivation by oxidation of organic compounds	7.63575e-05	9 (of 148)	GO_P
adr1	ydr216w	GO:0006793	phosphorus metabolic process	7.35928e-05	14 (of 347)	GO_P
adr1	ydr216w	GO:0006796	phosphate-containing compound metabolic process	7.35928e-05	14 (of 347)	GO_P
adr1	ydr216w	GO:0006950	response to stress	4.69442e-05	22 (of 728)	GO_P
adr1	ydr216w	GO:0016310	phosphorylation	1.35719e-05	13 (of 258)	GO_P
adr1	ydr216w	GO:0022900	electron transport chain	1.16589e-05	7 (of 64)	GO_P
adr1	ydr216w	GO:0006123	mitochondrial electron transport, cytochrome c to oxygen	9.75124e-06	4 (of 12)	GO_P
adr1	ydr216w	GO:0022904	respiratory electron transport chain	6.8494e-08	7 (of 31)	GO_P
adr1	ydr216w	GO:0006119	oxidative phosphorylation	4.14709e-08	7 (of 29)	GO_P
adr1	ydr216w	GO:0042773	ATP synthesis coupled electron transport	3.1775e-08	7 (of 28)	GO_P
adr1	ydr216w	GO:0042775	mitochondrial ATP synthesis coupled electron transport	3.1775e-08	7 (of 28)	GO_P
adr1	ydr216w	GO:0016021	integral to membrane	0.00829245	26 (of 1334)	GO_C
adr1	ydr216w	GO:0005750	mitochondrial respiratory chain complex III	0.00629352	2 (of 10)	GO_C
adr1	ydr216w	GO:0045275	respiratory chain complex III	0.00629352	2 (of 10)	GO_C
adr1	ydr216w	GO:0005739	mitochondrion	0.00487677	24 (of 1149)	GO_C
adr1	ydr216w	GO:0031224	intrinsic to membrane	0.00367312	28 (of 1391)	GO_C
adr1	ydr216w	GO:0019866	organelle inner membrane	0.00306957	9 (of 246)	GO_C
adr1	ydr216w	GO:0005743	mitochondrial inner membrane	0.0021892	9 (of 234)	GO_C
adr1	ydr216w	GO:0031967	organelle envelope	0.00217678	15 (of 540)	GO_C
adr1	ydr216w	GO:0031975	envelope	0.00217678	15 (of 540)	GO_C
adr1	ydr216w	GO:0016020	membrane	0.00152928	37 (of 1935)	GO_C
adr1	ydr216w	GO:0044425	membrane part	0.00118133	33 (of 1629)	GO_C
adr1	ydr216w	GO:0005751	mitochondrial respiratory chain complex IV	0.000590679	3 (of 14)	GO_C
adr1	ydr216w	GO:0045277	respiratory chain complex IV	0.000590679	3 (of 14)	GO_C
adr1	ydr216w	GO:0044429	mitochondrial part	0.000568638	17 (of 579)	GO_C
adr1	ydr216w	GO:0031966	mitochondrial membrane	0.000529011	13 (of 370)	GO_C
adr1	ydr216w	GO:0005740	mitochondrial envelope	0.00030446	14 (of 397)	GO_C
adr1	ydr216w	GO:0044455	mitochondrial membrane part	1.58795e-05	10 (of 153)	GO_C
adr1	ydr216w	GO:0005746	mitochondrial respiratory chain	1.09344e-06	6 (of 29)	GO_C
adr1	ydr216w	GO:0070469	respiratory chain	1.36009e-07	7 (of 34)	GO_C
aft1	ygl071w	GO:0015075	ion transmembrane transporter activity	0.00906182	26 (of 170)	GO_F
aft1	ygl071w	GO:0003994	aconitate hydratase activity	0.00891338	2 (of 2)	GO_F
aft1	ygl071w	GO:0004084	branched-chain-amino-acid transaminase activity	0.00891338	2 (of 2)	GO_F
aft1	ygl071w	GO:0004410	homocitrate synthase activity	0.00891338	2 (of 2)	GO_F
aft1	ygl071w	GO:0004591	oxoglutarate dehydrogenase (succinyl-transferring) activity	0.00891338	2 (of 2)	GO_F
aft1	ygl071w	GO:0004753	saccharopine dehydrogenase activity	0.00891338	2 (of 2)	GO_F
aft1	ygl071w	GO:0005544	calcium-dependent phospholipid binding	0.00891338	2 (of 2)	GO_F
aft1	ygl071w	GO:0045290	D-arabinose 1-dehydrogenase [NAD(P)+] activity	0.00891338	2 (of 2)	GO_F
aft1	ygl071w	GO:0046870	cadmium ion binding	0.00891338	2 (of 2)	GO_F
aft1	ygl071w	GO:0047935	glucose 1-dehydrogenase (NADP+) activity	0.00891338	2 (of 2)	GO_F
aft1	ygl071w	GO:0052632	citrate hydro-lyase (cis-aconitate-forming) activity	0.00891338	2 (of 2)	GO_F
aft1	ygl071w	GO:0052633	isocitrate hydro-lyase (cis-aconitate-forming) activity	0.00891338	2 (of 2)	GO_F
aft1	ygl071w	GO:0052654	L-leucine transaminase activity	0.00891338	2 (of 2)	GO_F
aft1	ygl071w	GO:0052655	L-valine transaminase activity	0.00891338	2 (of 2)	GO_F
aft1	ygl071w	GO:0052656	L-isoleucine transaminase activity	0.00891338	2 (of 2)	GO_F
aft1	ygl071w	GO:0070704	sterol desaturase activity	0.00891338	2 (of 2)	GO_F
aft1	ygl071w	GO:0051087	chaperone binding	0.00848547	6 (of 20)	GO_F
aft1	ygl071w	GO:0004029	aldehyde dehydrogenase (NAD) activity	0.00725749	3 (of 5)	GO_F
aft1	ygl071w	GO:0004090	carbonyl reductase (NADPH) activity	0.00725749	3 (of 5)	GO_F
aft1	ygl071w	GO:0008172	S-methyltransferase activity	0.00725749	3 (of 5)	GO_F
aft1	ygl071w	GO:0051920	peroxiredoxin activity	0.00675462	4 (of 9)	GO_F
aft1	ygl071w	GO:0016209	antioxidant activity	0.00673174	8 (of 31)	GO_F
aft1	ygl071w	GO:0016667	oxidoreductase activity, acting on a sulfur group of donors	0.00423398	9 (of 35)	GO_F
aft1	ygl071w	GO:0004177	aminopeptidase activity	0.00346271	6 (of 17)	GO_F
aft1	ygl071w	GO:0016836	hydro-lyase activity	0.0034171	8 (of 28)	GO_F
aft1	ygl071w	GO:0016722	oxidoreductase activity, oxidizing metal ions	0.00334004	5 (of 12)	GO_F
aft1	ygl071w	GO:0015343	siderophore transmembrane transporter activity	0.00312224	3 (of 4)	GO_F
aft1	ygl071w	GO:0016208	AMP binding	0.00312224	3 (of 4)	GO_F
aft1	ygl071w	GO:0042927	siderophore transporter activity	0.00312224	3 (of 4)	GO_F
aft1	ygl071w	GO:0003964	RNA-directed DNA polymerase activity	0.00274268	12 (of 52)	GO_F
aft1	ygl071w	GO:0016835	carbon-oxygen lyase activity	0.00267412	10 (of 39)	GO_F
aft1	ygl071w	GO:0016651	oxidoreductase activity, acting on NADH or NADPH	0.00265656	8 (of 27)	GO_F
aft1	ygl071w	GO:0008483	transaminase activity	0.00232197	7 (of 21)	GO_F
aft1	ygl071w	GO:0051082	unfolded protein binding	0.00215531	17 (of 85)	GO_F
aft1	ygl071w	GO:0001671	ATPase activator activity	0.00211106	5 (of 11)	GO_F
aft1	ygl071w	GO:0046912	transferase activity, transferring acyl groups, acyl groups converted into alkyl on transfer	0.00211106	5 (of 11)	GO_F
aft1	ygl071w	GO:0008238	exopeptidase activity	0.00203495	8 (of 26)	GO_F
aft1	ygl071w	GO:0008233	peptidase activity	0.00139238	29 (of 172)	GO_F
aft1	ygl071w	GO:0070011	peptidase activity, acting on L-amino acid peptides	0.00113379	28 (of 162)	GO_F
aft1	ygl071w	GO:0004022	alcohol dehydrogenase (NAD) activity	0.0010141	4 (of 6)	GO_F
aft1	ygl071w	GO:0004030	aldehyde dehydrogenase [NAD(P)+] activity	0.0010141	4 (of 6)	GO_F
aft1	ygl071w	GO:0020037	heme binding	0.00100469	9 (of 29)	GO_F
aft1	ygl071w	GO:0046906	tetrapyrrole binding	0.00100469	9 (of 29)	GO_F
aft1	ygl071w	GO:0016717	oxidoreductase activity, acting on paired donors, with oxidation of a pair of donors resulting in the reduction of molecular oxygen to two molecules of water	0.000839828	3 (of 3)	GO_F
aft1	ygl071w	GO:0004190	aspartic-type endopeptidase activity	0.000836722	13 (of 52)	GO_F
aft1	ygl071w	GO:0070001	aspartic-type peptidase activity	0.000836722	13 (of 52)	GO_F
aft1	ygl071w	GO:0016740	transferase activity	0.000799316	102 (of 804)	GO_F
aft1	ygl071w	GO:0046873	metal ion transmembrane transporter activity	0.000685565	13 (of 51)	GO_F
aft1	ygl071w	GO:0016829	lyase activity	0.000606709	20 (of 97)	GO_F
aft1	ygl071w	GO:0004523	ribonuclease H activity	0.000565862	12 (of 44)	GO_F
aft1	ygl071w	GO:0050661	NADP binding	0.000273648	8 (of 20)	GO_F
aft1	ygl071w	GO:0009055	electron carrier activity	0.00022782	15 (of 58)	GO_F
aft1	ygl071w	GO:0016769	transferase activity, transferring nitrogenous groups	0.000201956	9 (of 24)	GO_F
aft1	ygl071w	GO:0046915	transition metal ion transmembrane transporter activity	0.000143564	10 (of 28)	GO_F
aft1	ygl071w	GO:0051536	iron-sulfur cluster binding	0.000136897	11 (of 33)	GO_F
aft1	ygl071w	GO:0051540	metal cluster binding	0.000136897	11 (of 33)	GO_F
aft1	ygl071w	GO:0000166	nucleotide binding	0.000135673	124 (of 969)	GO_F
aft1	ygl071w	GO:0004375	glycine dehydrogenase (decarboxylating) activity	7.90234e-05	4 (of 4)	GO_F
aft1	ygl071w	GO:0016642	oxidoreductase activity, acting on the CH-NH2 group of donors, disulfide as acceptor	7.90234e-05	4 (of 4)	GO_F
aft1	ygl071w	GO:0051539	4 iron, 4 sulfur cluster binding	6.83012e-05	8 (of 17)	GO_F
aft1	ygl071w	GO:0005488	binding	6.39738e-05	358 (of 3283)	GO_F
aft1	ygl071w	GO:0016620	oxidoreductase activity, acting on the aldehyde or oxo group of donors, NAD or NADP as acceptor	3.67018e-05	9 (of 20)	GO_F
aft1	ygl071w	GO:0016705	oxidoreductase activity, acting on paired donors, with incorporation or reduction of molecular oxygen	3.48084e-05	11 (of 29)	GO_F
aft1	ygl071w	GO:0050660	flavin adenine dinucleotide binding	1.77887e-05	13 (of 37)	GO_F
aft1	ygl071w	GO:0036094	small molecule binding	1.64151e-05	135 (of 1027)	GO_F
aft1	ygl071w	GO:0005506	iron ion binding	1.50947e-05	17 (of 58)	GO_F
aft1	ygl071w	GO:0060590	ATPase regulator activity	1.26432e-05	9 (of 18)	GO_F
aft1	ygl071w	GO:0016903	oxidoreductase activity, acting on the aldehyde or oxo group of donors	1.27727e-06	12 (of 26)	GO_F
aft1	ygl071w	GO:0046872	metal ion binding	1.00524e-06	116 (of 807)	GO_F
aft1	ygl071w	GO:0043167	ion binding	2.54252e-07	121 (of 830)	GO_F
aft1	ygl071w	GO:0043169	cation binding	2.54252e-07	121 (of 830)	GO_F
aft1	ygl071w	GO:0050662	coenzyme binding	8.36497e-08	29 (of 106)	GO_F
aft1	ygl071w	GO:0005381	iron ion transmembrane transporter activity	2.63622e-08	9 (of 11)	GO_F
aft1	ygl071w	GO:0016614	oxidoreductase activity, acting on CH-OH group of donors	8.34198e-09	28 (of 91)	GO_F
aft1	ygl071w	GO:0048037	cofactor binding	6.23176e-09	40 (of 161)	GO_F
aft1	ygl071w	GO:0016616	oxidoreductase activity, acting on the CH-OH group of donors, NAD or NADP as acceptor	3.59184e-09	28 (of 88)	GO_F
aft1	ygl071w	GO:0003824	catalytic activity	3.09269e-15	317 (of 2366)	GO_F
aft1	ygl071w	GO:0016491	oxidoreductase activity	5.23854e-22	92 (of 340)	GO_F
aft1	ygl071w	GO:0006121	mitochondrial electron transport, succinate to ubiquinone	0.00725749	3 (of 5)	GO_P
aft1	ygl071w	GO:0046688	response to copper ion	0.00725749	3 (of 5)	GO_P
aft1	ygl071w	GO:0051234	establishment of localization	0.0072037	142 (of 1250)	GO_P
aft1	ygl071w	GO:0006544	glycine metabolic process	0.00675462	4 (of 9)	GO_P
aft1	ygl071w	GO:0009263	deoxyribonucleotide biosynthetic process	0.00675462	4 (of 9)	GO_P
aft1	ygl071w	GO:0006885	regulation of pH	0.00673174	8 (of 31)	GO_P
aft1	ygl071w	GO:0022904	respiratory electron transport chain	0.00673174	8 (of 31)	GO_P
aft1	ygl071w	GO:0006810	transport	0.00631735	139 (of 1216)	GO_P
aft1	ygl071w	GO:0016052	carbohydrate catabolic process	0.00553355	19 (of 108)	GO_P
aft1	ygl071w	GO:0016137	glycoside metabolic process	0.00538004	7 (of 24)	GO_P
aft1	ygl071w	GO:0006790	sulfur compound metabolic process	0.00479234	18 (of 99)	GO_P
aft1	ygl071w	GO:0009312	oligosaccharide biosynthetic process	0.00478536	6 (of 18)	GO_P
aft1	ygl071w	GO:0070585	protein localization in mitochondrion	0.0045367	13 (of 62)	GO_P
aft1	ygl071w	GO:0072655	establishment of protein localization in mitochondrion	0.0045367	13 (of 62)	GO_P
aft1	ygl071w	GO:0006119	oxidative phosphorylation	0.00433611	8 (of 29)	GO_P
aft1	ygl071w	GO:0006979	response to oxidative stress	0.00403641	17 (of 90)	GO_P
aft1	ygl071w	GO:0019438	aromatic compound biosynthetic process	0.00396795	10 (of 41)	GO_P
aft1	ygl071w	GO:0055067	monovalent inorganic cation homeostasis	0.00396795	10 (of 41)	GO_P
aft1	ygl071w	GO:0006626	protein targeting to mitochondrion	0.00382685	12 (of 54)	GO_P
aft1	ygl071w	GO:0050896	response to stimulus	0.00380152	126 (of 1073)	GO_P
aft1	ygl071w	GO:0045333	cellular respiration	0.00360702	19 (of 104)	GO_P
aft1	ygl071w	GO:0042773	ATP synthesis coupled electron transport	0.0034171	8 (of 28)	GO_P
aft1	ygl071w	GO:0042775	mitochondrial ATP synthesis coupled electron transport	0.0034171	8 (of 28)	GO_P
aft1	ygl071w	GO:0009073	aromatic amino acid family biosynthetic process	0.00334004	5 (of 12)	GO_P
aft1	ygl071w	GO:0046417	chorismate metabolic process	0.00334004	5 (of 12)	GO_P
aft1	ygl071w	GO:0006084	acetyl-CoA metabolic process	0.00327048	10 (of 40)	GO_P
aft1	ygl071w	GO:0006657	CDP-choline pathway	0.00312224	3 (of 4)	GO_P
aft1	ygl071w	GO:0009097	isoleucine biosynthetic process	0.00312224	3 (of 4)	GO_P
aft1	ygl071w	GO:0032781	positive regulation of ATPase activity	0.00312224	3 (of 4)	GO_P
aft1	ygl071w	GO:0044248	cellular catabolic process	0.00302345	82 (of 649)	GO_P
aft1	ygl071w	GO:0006633	fatty acid biosynthetic process	0.00265656	8 (of 27)	GO_P
aft1	ygl071w	GO:0019319	hexose biosynthetic process	0.00232197	7 (of 21)	GO_P
aft1	ygl071w	GO:0044275	cellular carbohydrate catabolic process	0.00227394	19 (of 100)	GO_P
aft1	ygl071w	GO:0006083	acetate metabolic process	0.00218953	4 (of 7)	GO_P
aft1	ygl071w	GO:0006067	ethanol metabolic process	0.00211106	5 (of 11)	GO_P
aft1	ygl071w	GO:0006458	'de novo' protein folding	0.00211106	5 (of 11)	GO_P
aft1	ygl071w	GO:0034308	primary alcohol metabolic process	0.00211106	5 (of 11)	GO_P
aft1	ygl071w	GO:0015074	DNA integration	0.00207076	11 (of 44)	GO_P
aft1	ygl071w	GO:0034599	cellular response to oxidative stress	0.00188545	17 (of 84)	GO_P
aft1	ygl071w	GO:0051187	cofactor catabolic process	0.00170294	9 (of 31)	GO_P
aft1	ygl071w	GO:0006113	fermentation	0.00165064	6 (of 15)	GO_P
aft1	ygl071w	GO:0032787	monocarboxylic acid metabolic process	0.00162753	21 (of 112)	GO_P
aft1	ygl071w	GO:0065002	intracellular protein transmembrane transport	0.00137602	11 (of 42)	GO_P
aft1	ygl071w	GO:0071806	protein transmembrane transport	0.00137602	11 (of 42)	GO_P
aft1	ygl071w	GO:0006099	tricarboxylic acid cycle	0.00131697	9 (of 30)	GO_P
aft1	ygl071w	GO:0009109	coenzyme catabolic process	0.00131697	9 (of 30)	GO_P
aft1	ygl071w	GO:0046356	acetyl-CoA catabolic process	0.00131697	9 (of 30)	GO_P
aft1	ygl071w	GO:0006812	cation transport	0.00127627	25 (of 140)	GO_P
aft1	ygl071w	GO:0007568	aging	0.00118624	15 (of 67)	GO_P
aft1	ygl071w	GO:0006739	NADP metabolic process	0.00113554	8 (of 24)	GO_P
aft1	ygl071w	GO:0009070	serine family amino acid biosynthetic process	0.00113554	8 (of 24)	GO_P
aft1	ygl071w	GO:0016032	viral reproduction	0.00110832	11 (of 41)	GO_P
aft1	ygl071w	GO:0019058	viral infectious cycle	0.00110832	11 (of 41)	GO_P
aft1	ygl071w	GO:0019067	viral assembly, maturation, egress, and release	0.00110832	11 (of 41)	GO_P
aft1	ygl071w	GO:0019068	virion assembly	0.00110832	11 (of 41)	GO_P
aft1	ygl071w	GO:0019069	viral capsid assembly	0.00110832	11 (of 41)	GO_P
aft1	ygl071w	GO:0021700	developmental maturation	0.00110832	11 (of 41)	GO_P
aft1	ygl071w	GO:0022415	viral reproductive process	0.00110832	11 (of 41)	GO_P
aft1	ygl071w	GO:0046797	viral procapsid maturation	0.00110832	11 (of 41)	GO_P
aft1	ygl071w	GO:0030001	metal ion transport	0.00107132	17 (of 80)	GO_P
aft1	ygl071w	GO:0006549	isoleucine metabolic process	0.0010141	4 (of 6)	GO_P
aft1	ygl071w	GO:0007569	cell aging	0.00100638	15 (of 66)	GO_P
aft1	ygl071w	GO:0006839	mitochondrial transport	0.000896581	16 (of 72)	GO_P
aft1	ygl071w	GO:0055085	transmembrane transport	0.000888381	49 (of 331)	GO_P
aft1	ygl071w	GO:0006101	citrate metabolic process	0.000839828	3 (of 3)	GO_P
aft1	ygl071w	GO:0006827	high-affinity iron ion transport	0.000839828	3 (of 3)	GO_P
aft1	ygl071w	GO:0009090	homoserine biosynthetic process	0.000839828	3 (of 3)	GO_P
aft1	ygl071w	GO:0072350	tricarboxylic acid metabolic process	0.000839828	3 (of 3)	GO_P
aft1	ygl071w	GO:0008152	metabolic process	0.00076858	418 (of 4009)	GO_P
aft1	ygl071w	GO:0009636	response to toxin	0.000676343	5 (of 9)	GO_P
aft1	ygl071w	GO:0016051	carbohydrate biosynthetic process	0.000606669	19 (of 90)	GO_P
aft1	ygl071w	GO:0006629	lipid metabolic process	0.000586275	43 (of 275)	GO_P
aft1	ygl071w	GO:0006950	response to stress	0.000474022	95 (of 728)	GO_P
aft1	ygl071w	GO:0006006	glucose metabolic process	0.000457787	16 (of 68)	GO_P
aft1	ygl071w	GO:0018130	heterocycle biosynthetic process	0.000450152	31 (of 176)	GO_P
aft1	ygl071w	GO:0034637	cellular carbohydrate biosynthetic process	0.000414896	17 (of 74)	GO_P
aft1	ygl071w	GO:0019674	NAD metabolic process	0.000405979	9 (of 26)	GO_P
aft1	ygl071w	GO:0006740	NADPH regeneration	0.000405811	8 (of 21)	GO_P
aft1	ygl071w	GO:0009056	catabolic process	0.000390758	101 (of 779)	GO_P
aft1	ygl071w	GO:0055086	nucleobase-containing small molecule metabolic process	0.000358307	44 (of 277)	GO_P
aft1	ygl071w	GO:0008204	ergosterol metabolic process	0.000289406	9 (of 25)	GO_P
aft1	ygl071w	GO:0016128	phytosteroid metabolic process	0.000289406	9 (of 25)	GO_P
aft1	ygl071w	GO:0044262	cellular carbohydrate metabolic process	0.000285348	48 (of 307)	GO_P
aft1	ygl071w	GO:0045454	cell redox homeostasis	0.000276046	10 (of 30)	GO_P
aft1	ygl071w	GO:0006508	proteolysis	0.000273306	50 (of 323)	GO_P
aft1	ygl071w	GO:0009066	aspartate family amino acid metabolic process	0.000264128	16 (of 65)	GO_P
aft1	ygl071w	GO:0005996	monosaccharide metabolic process	0.000224321	22 (of 104)	GO_P
aft1	ygl071w	GO:0009069	serine family amino acid metabolic process	0.000213321	12 (of 40)	GO_P
aft1	ygl071w	GO:0005991	trehalose metabolic process	0.000212127	6 (of 11)	GO_P
aft1	ygl071w	GO:0016054	organic acid catabolic process	0.000204054	17 (of 70)	GO_P
aft1	ygl071w	GO:0046395	carboxylic acid catabolic process	0.000204054	17 (of 70)	GO_P
aft1	ygl071w	GO:0043648	dicarboxylic acid metabolic process	0.000201956	9 (of 24)	GO_P
aft1	ygl071w	GO:0006811	ion transport	0.000152532	33 (of 181)	GO_P
aft1	ygl071w	GO:0009310	amine catabolic process	0.000148837	15 (of 56)	GO_P
aft1	ygl071w	GO:0044107	cellular alcohol metabolic process	0.000143564	10 (of 28)	GO_P
aft1	ygl071w	GO:0006007	glucose catabolic process	0.000139006	13 (of 44)	GO_P
aft1	ygl071w	GO:0006696	ergosterol biosynthetic process	0.00013764	9 (of 23)	GO_P
aft1	ygl071w	GO:0016129	phytosteroid biosynthetic process	0.00013764	9 (of 23)	GO_P
aft1	ygl071w	GO:0044108	cellular alcohol biosynthetic process	0.00013764	9 (of 23)	GO_P
aft1	ygl071w	GO:0005992	trehalose biosynthetic process	0.00013253	5 (of 7)	GO_P
aft1	ygl071w	GO:0016138	glycoside biosynthetic process	0.00013253	5 (of 7)	GO_P
aft1	ygl071w	GO:0019878	lysine biosynthetic process via aminoadipic acid	0.00013253	5 (of 7)	GO_P
aft1	ygl071w	GO:0043328	protein targeting to vacuole involved in ubiquitin-dependent protein catabolic process via the multivesicular body sorting pathway	0.00013253	5 (of 7)	GO_P
aft1	ygl071w	GO:0046351	disaccharide biosynthetic process	0.00013253	5 (of 7)	GO_P
aft1	ygl071w	GO:0006457	protein folding	0.000110286	24 (of 113)	GO_P
aft1	ygl071w	GO:0006553	lysine metabolic process	0.000104779	6 (of 10)	GO_P
aft1	ygl071w	GO:0009085	lysine biosynthetic process	0.000104779	6 (of 10)	GO_P
aft1	ygl071w	GO:0006546	glycine catabolic process	7.90234e-05	4 (of 4)	GO_P
aft1	ygl071w	GO:0019413	acetate biosynthetic process	7.90234e-05	4 (of 4)	GO_P
aft1	ygl071w	GO:0034755	iron ion transmembrane transport	7.90234e-05	4 (of 4)	GO_P
aft1	ygl071w	GO:0006734	NADH metabolic process	6.72351e-05	7 (of 13)	GO_P
aft1	ygl071w	GO:0009987	cellular process	6.69705e-05	532 (of 5188)	GO_P
aft1	ygl071w	GO:0009063	cellular amino acid catabolic process	5.87231e-05	15 (of 52)	GO_P
aft1	ygl071w	GO:0005975	carbohydrate metabolic process	5.5588e-05	55 (of 344)	GO_P
aft1	ygl071w	GO:0019318	hexose metabolic process	4.98157e-05	21 (of 88)	GO_P
aft1	ygl071w	GO:0009071	serine family amino acid catabolic process	4.10699e-05	5 (of 6)	GO_P
aft1	ygl071w	GO:0015980	energy derivation by oxidation of organic compounds	4.061e-05	30 (of 148)	GO_P
aft1	ygl071w	GO:0006753	nucleoside phosphate metabolic process	3.70419e-05	43 (of 244)	GO_P
aft1	ygl071w	GO:0009117	nucleotide metabolic process	3.70419e-05	43 (of 244)	GO_P
aft1	ygl071w	GO:0046483	heterocycle metabolic process	3.53575e-05	58 (of 363)	GO_P
aft1	ygl071w	GO:0009067	aspartate family amino acid biosynthetic process	3.52905e-05	15 (of 50)	GO_P
aft1	ygl071w	GO:0019320	hexose catabolic process	3.52905e-05	15 (of 50)	GO_P
aft1	ygl071w	GO:0008610	lipid biosynthetic process	3.41466e-05	32 (of 161)	GO_P
aft1	ygl071w	GO:0046365	monosaccharide catabolic process	2.97776e-05	16 (of 55)	GO_P
aft1	ygl071w	GO:0006694	steroid biosynthetic process	1.75112e-05	12 (of 32)	GO_P
aft1	ygl071w	GO:0016126	sterol biosynthetic process	1.75112e-05	12 (of 32)	GO_P
aft1	ygl071w	GO:0022900	electron transport chain	1.59992e-05	18 (of 64)	GO_P
aft1	ygl071w	GO:0000041	transition metal ion transport	1.54282e-05	15 (of 47)	GO_P
aft1	ygl071w	GO:0008202	steroid metabolic process	6.18057e-06	15 (of 44)	GO_P
aft1	ygl071w	GO:0016125	sterol metabolic process	6.18057e-06	15 (of 44)	GO_P
aft1	ygl071w	GO:0006116	NADH oxidation	6.06678e-06	7 (of 10)	GO_P
aft1	ygl071w	GO:0009081	branched chain family amino acid metabolic process	3.90656e-06	11 (of 24)	GO_P
aft1	ygl071w	GO:0046164	alcohol catabolic process	2.98343e-06	19 (of 63)	GO_P
aft1	ygl071w	GO:0015688	iron chelate transport	1.98191e-06	7 (of 9)	GO_P
aft1	ygl071w	GO:0015891	siderophore transport	1.98191e-06	7 (of 9)	GO_P
aft1	ygl071w	GO:0033214	iron assimilation by chelation and transport	1.98191e-06	7 (of 9)	GO_P
aft1	ygl071w	GO:0006733	oxidoreduction coenzyme metabolic process	1.96194e-06	20 (of 67)	GO_P
aft1	ygl071w	GO:0006875	cellular metal ion homeostasis	1.73316e-06	19 (of 61)	GO_P
aft1	ygl071w	GO:0055065	metal ion homeostasis	1.73316e-06	19 (of 61)	GO_P
aft1	ygl071w	GO:0065008	regulation of biological quality	1.18297e-06	64 (of 373)	GO_P
aft1	ygl071w	GO:0046496	nicotinamide nucleotide metabolic process	7.78167e-07	18 (of 53)	GO_P
aft1	ygl071w	GO:0046165	alcohol biosynthetic process	6.5257e-07	22 (of 74)	GO_P
aft1	ygl071w	GO:0072524	pyridine-containing compound metabolic process	5.34824e-07	19 (of 57)	GO_P
aft1	ygl071w	GO:0030003	cellular cation homeostasis	3.05628e-07	29 (of 112)	GO_P
aft1	ygl071w	GO:0019362	pyridine nucleotide metabolic process	2.82601e-07	19 (of 55)	GO_P
aft1	ygl071w	GO:0006873	cellular ion homeostasis	2.80711e-07	31 (of 124)	GO_P
aft1	ygl071w	GO:0055082	cellular chemical homeostasis	2.64484e-07	32 (of 130)	GO_P
aft1	ygl071w	GO:0032196	transposition	2.5138e-07	27 (of 99)	GO_P
aft1	ygl071w	GO:0009082	branched chain family amino acid biosynthetic process	1.02896e-07	10 (of 15)	GO_P
aft1	ygl071w	GO:0032197	transposition, RNA-mediated	9.91572e-08	27 (of 95)	GO_P
aft1	ygl071w	GO:0042026	protein refolding	3.60418e-08	11 (of 17)	GO_P
aft1	ygl071w	GO:0006732	coenzyme metabolic process	2.68165e-08	38 (of 156)	GO_P
aft1	ygl071w	GO:0033212	iron assimilation	2.63622e-08	9 (of 11)	GO_P
aft1	ygl071w	GO:0055080	cation homeostasis	2.24254e-08	33 (of 124)	GO_P
aft1	ygl071w	GO:0050801	ion homeostasis	2.14258e-08	35 (of 136)	GO_P
aft1	ygl071w	GO:0048878	chemical homeostasis	1.60707e-08	37 (of 147)	GO_P
aft1	ygl071w	GO:0044282	small molecule catabolic process	1.14739e-08	35 (of 133)	GO_P
aft1	ygl071w	GO:0006091	generation of precursor metabolites and energy	1.05332e-08	46 (of 203)	GO_P
aft1	ygl071w	GO:0055072	iron ion homeostasis	7.51577e-09	20 (of 50)	GO_P
aft1	ygl071w	GO:0006879	cellular iron ion homeostasis	7.24721e-09	18 (of 41)	GO_P
aft1	ygl071w	GO:0051186	cofactor metabolic process	6.39045e-09	46 (of 200)	GO_P
aft1	ygl071w	GO:0042592	homeostatic process	5.85729e-09	52 (of 240)	GO_P
aft1	ygl071w	GO:0006826	iron ion transport	6.19283e-10	14 (of 22)	GO_P
aft1	ygl071w	GO:0019725	cellular homeostasis	5.1125e-10	42 (of 161)	GO_P
aft1	ygl071w	GO:0006066	alcohol metabolic process	4.4822e-11	51 (of 205)	GO_P
aft1	ygl071w	GO:0006520	cellular amino acid metabolic process	2.65258e-12	66 (of 287)	GO_P
aft1	ygl071w	GO:0044271	cellular nitrogen compound biosynthetic process	1.04188e-12	71 (of 315)	GO_P
aft1	ygl071w	GO:0008652	cellular amino acid biosynthetic process	6.66365e-13	46 (of 156)	GO_P
aft1	ygl071w	GO:0009309	amine biosynthetic process	4.32796e-13	47 (of 160)	GO_P
aft1	ygl071w	GO:0009308	amine metabolic process	2.75797e-13	75 (of 334)	GO_P
aft1	ygl071w	GO:0044106	cellular amine metabolic process	1.35283e-13	71 (of 303)	GO_P
aft1	ygl071w	GO:0006082	organic acid metabolic process	5.01196e-14	85 (of 392)	GO_P
aft1	ygl071w	GO:0019752	carboxylic acid metabolic process	4.29356e-14	85 (of 391)	GO_P
aft1	ygl071w	GO:0043436	oxoacid metabolic process	4.29356e-14	85 (of 391)	GO_P
aft1	ygl071w	GO:0042180	cellular ketone metabolic process	1.73196e-14	88 (of 406)	GO_P
aft1	ygl071w	GO:0016053	organic acid biosynthetic process	2.99346e-16	59 (of 200)	GO_P
aft1	ygl071w	GO:0046394	carboxylic acid biosynthetic process	2.99346e-16	59 (of 200)	GO_P
aft1	ygl071w	GO:0044281	small molecule metabolic process	9.93674e-18	169 (of 961)	GO_P
aft1	ygl071w	GO:0044283	small molecule biosynthetic process	2.32912e-20	83 (of 302)	GO_P
aft1	ygl071w	GO:0055114	oxidation-reduction process	1.48344e-21	105 (of 427)	GO_P
aft1	ygl071w	GO:0033573	high affinity iron permease complex	0.00891338	2 (of 2)	GO_C
aft1	ygl071w	GO:0019866	organelle inner membrane	0.0087017	35 (of 246)	GO_C
aft1	ygl071w	GO:0031306	intrinsic to mitochondrial outer membrane	0.00848547	6 (of 20)	GO_C
aft1	ygl071w	GO:0031307	integral to mitochondrial outer membrane	0.00848547	6 (of 20)	GO_C
aft1	ygl071w	GO:0043226	organelle	0.00727493	439 (of 4330)	GO_C
aft1	ygl071w	GO:0043229	intracellular organelle	0.00727493	439 (of 4330)	GO_C
aft1	ygl071w	GO:0005749	mitochondrial respiratory chain complex II	0.00725749	3 (of 5)	GO_C
aft1	ygl071w	GO:0045257	succinate dehydrogenase complex (ubiquinone)	0.00725749	3 (of 5)	GO_C
aft1	ygl071w	GO:0045283	fumarate reductase complex	0.00725749	3 (of 5)	GO_C
aft1	ygl071w	GO:0005773	vacuole	0.00692647	36 (of 251)	GO_C
aft1	ygl071w	GO:0045121	membrane raft	0.0064448	6 (of 19)	GO_C
aft1	ygl071w	GO:0031090	organelle membrane	0.00441859	128 (of 1097)	GO_C
aft1	ygl071w	GO:0005946	alpha,alpha-trehalose-phosphate synthase complex (UDP-forming)	0.00312224	3 (of 4)	GO_C
aft1	ygl071w	GO:0000322	storage vacuole	0.00310581	33 (of 214)	GO_C
aft1	ygl071w	GO:0000323	lytic vacuole	0.00310581	33 (of 214)	GO_C
aft1	ygl071w	GO:0000324	fungal-type vacuole	0.00310581	33 (of 214)	GO_C
aft1	ygl071w	GO:0005783	endoplasmic reticulum	0.00287625	62 (of 465)	GO_C
aft1	ygl071w	GO:0072379	ER membrane insertion complex	0.00218953	4 (of 7)	GO_C
aft1	ygl071w	GO:0072380	TRC complex	0.00218953	4 (of 7)	GO_C
aft1	ygl071w	GO:0005624	membrane fraction	0.00210416	33 (of 209)	GO_C
aft1	ygl071w	GO:0005626	insoluble fraction	0.00210416	33 (of 209)	GO_C
aft1	ygl071w	GO:0005759	mitochondrial matrix	0.00150112	34 (of 213)	GO_C
aft1	ygl071w	GO:0031967	organelle envelope	0.00133696	72 (of 540)	GO_C
aft1	ygl071w	GO:0031975	envelope	0.00133696	72 (of 540)	GO_C
aft1	ygl071w	GO:0016021	integral to membrane	0.000996897	157 (of 1334)	GO_C
aft1	ygl071w	GO:0044445	cytosolic part	0.000683623	38 (of 236)	GO_C
aft1	ygl071w	GO:0019867	outer membrane	0.000599319	21 (of 104)	GO_C
aft1	ygl071w	GO:0031968	organelle outer membrane	0.000523598	21 (of 103)	GO_C
aft1	ygl071w	GO:0005739	mitochondrion	0.000317731	141 (of 1149)	GO_C
aft1	ygl071w	GO:0000267	cell fraction	0.000262507	40 (of 241)	GO_C
aft1	ygl071w	GO:0005741	mitochondrial outer membrane	0.000256664	21 (of 98)	GO_C
aft1	ygl071w	GO:0005618	cell wall	0.000146152	23 (of 108)	GO_C
aft1	ygl071w	GO:0030312	external encapsulating structure	0.000146152	23 (of 108)	GO_C
aft1	ygl071w	GO:0071944	cell periphery	0.000142224	83 (of 597)	GO_C
aft1	ygl071w	GO:0031225	anchored to membrane	0.00011835	16 (of 61)	GO_C
aft1	ygl071w	GO:0005960	glycine cleavage complex	7.90234e-05	4 (of 4)	GO_C
aft1	ygl071w	GO:0031224	intrinsic to membrane	7.68747e-05	170 (of 1391)	GO_C
aft1	ygl071w	GO:0005740	mitochondrial envelope	7.24923e-05	61 (of 397)	GO_C
aft1	ygl071w	GO:0009277	fungal-type cell wall	6.77919e-05	23 (of 103)	GO_C
aft1	ygl071w	GO:0031966	mitochondrial membrane	6.19133e-05	58 (of 370)	GO_C
aft1	ygl071w	GO:0005811	lipid particle	4.59884e-05	13 (of 40)	GO_C
aft1	ygl071w	GO:0044425	membrane part	4.51335e-05	196 (of 1629)	GO_C
aft1	ygl071w	GO:0001950	plasma membrane enriched fraction	2.85639e-05	21 (of 85)	GO_C
aft1	ygl071w	GO:0044424	intracellular part	2.8229e-05	540 (of 5255)	GO_C
aft1	ygl071w	GO:0005576	extracellular region	2.46127e-05	23 (of 97)	GO_C
aft1	ygl071w	GO:0005622	intracellular	1.2087e-05	544 (of 5278)	GO_C
aft1	ygl071w	GO:0009295	nucleoid	1.01311e-05	11 (of 26)	GO_C
aft1	ygl071w	GO:0042645	mitochondrial nucleoid	1.01311e-05	11 (of 26)	GO_C
aft1	ygl071w	GO:0044429	mitochondrial part	8.67408e-06	86 (of 579)	GO_C
aft1	ygl071w	GO:0044444	cytoplasmic part	3.86111e-06	338 (of 2991)	GO_C
aft1	ygl071w	GO:0016020	membrane	1.38469e-06	236 (of 1935)	GO_C
aft1	ygl071w	GO:0000943	retrotransposon nucleocapsid	7.77959e-08	27 (of 94)	GO_C
aft1	ygl071w	GO:0005623	cell	1.07541e-08	582 (of 5572)	GO_C
aft1	ygl071w	GO:0044464	cell part	1.07541e-08	582 (of 5572)	GO_C
aft1	ygl071w	GO:0005737	cytoplasm	1.48568e-15	487 (of 4149)	GO_C
aft2	ypl202c	GO:0019888	protein phosphatase regulator activity	0.00632665	4 (of 24)	GO_F
aft2	ypl202c	GO:0000975	regulatory region DNA binding	0.00608777	8 (of 87)	GO_F
aft2	ypl202c	GO:0044212	transcription regulatory region DNA binding	0.00608777	8 (of 87)	GO_F
aft2	ypl202c	GO:0004375	glycine dehydrogenase (decarboxylating) activity	0.00574694	2 (of 4)	GO_F
aft2	ypl202c	GO:0016642	oxidoreductase activity, acting on the CH-NH2 group of donors, disulfide as acceptor	0.00574694	2 (of 4)	GO_F
aft2	ypl202c	GO:0043565	sequence-specific DNA binding	0.00527456	16 (of 248)	GO_F
aft2	ypl202c	GO:0000976	transcription regulatory region sequence-specific DNA binding	0.00364691	8 (of 80)	GO_F
aft2	ypl202c	GO:0051087	chaperone binding	0.00318522	4 (of 20)	GO_F
aft2	ypl202c	GO:0001012	RNA polymerase II regulatory region DNA binding	0.00296908	7 (of 61)	GO_F
aft2	ypl202c	GO:0047066	phospholipid-hydroperoxide glutathione peroxidase activity	0.00293476	2 (of 3)	GO_F
aft2	ypl202c	GO:0016209	antioxidant activity	0.00264419	5 (of 31)	GO_F
aft2	ypl202c	GO:0000977	RNA polymerase II regulatory region sequence-specific DNA binding	0.0024491	7 (of 59)	GO_F
aft2	ypl202c	GO:0000980	RNA polymerase II distal enhancer sequence-specific DNA binding	0.000999174	2 (of 2)	GO_F
aft2	ypl202c	GO:0001158	enhancer sequence-specific DNA binding	0.000999174	2 (of 2)	GO_F
aft2	ypl202c	GO:0035326	enhancer binding	0.000999174	2 (of 2)	GO_F
aft2	ypl202c	GO:0046870	cadmium ion binding	0.000999174	2 (of 2)	GO_F
aft2	ypl202c	GO:0031072	heat shock protein binding	0.000965038	5 (of 25)	GO_F
aft2	ypl202c	GO:0004857	enzyme inhibitor activity	0.000510964	6 (of 33)	GO_F
aft2	ypl202c	GO:0001671	ATPase activator activity	0.000271565	4 (of 11)	GO_F
aft2	ypl202c	GO:0004864	protein phosphatase inhibitor activity	0.00012258	3 (of 4)	GO_F
aft2	ypl202c	GO:0019212	phosphatase inhibitor activity	0.00012258	3 (of 4)	GO_F
aft2	ypl202c	GO:0060590	ATPase regulator activity	1.27574e-05	6 (of 18)	GO_F
aft2	ypl202c	GO:0005515	protein binding	3.17894e-06	42 (of 639)	GO_F
aft2	ypl202c	GO:0000267	cell fraction	0.000601626	18 (of 241)	GO_C
aft2	ypl202c	GO:0000300	peripheral to membrane of membrane fraction	0.000246686	5 (of 19)	GO_C
aft2	ypl202c	GO:0005624	membrane fraction	0.000103083	18 (of 209)	GO_C
aft2	ypl202c	GO:0005626	insoluble fraction	0.000103083	18 (of 209)	GO_C
aft2	ypl202c	GO:0044424	intracellular part	6.05328e-05	191 (of 5255)	GO_C
aft2	ypl202c	GO:0005622	intracellular	2.2285e-05	193 (of 5278)	GO_C
aft2	ypl202c	GO:0005623	cell	4.09732e-07	205 (of 5572)	GO_C
aft2	ypl202c	GO:0044464	cell part	4.09732e-07	205 (of 5572)	GO_C
arg80	ymr042w	GO:0016769	transferase activity, transferring nitrogenous groups	0.0021231	5 (of 24)	GO_F
arg80	ymr042w	GO:0022890	inorganic cation transmembrane transporter activity	0.00115957	13 (of 124)	GO_F
arg80	ymr042w	GO:0008483	transaminase activity	0.00112013	5 (of 21)	GO_F
arg80	ymr042w	GO:0015075	ion transmembrane transporter activity	0.00106231	16 (of 170)	GO_F
arg80	ymr042w	GO:0004129	cytochrome-c oxidase activity	0.000683002	5 (of 19)	GO_F
arg80	ymr042w	GO:0015002	heme-copper terminal oxidase activity	0.000683002	5 (of 19)	GO_F
arg80	ymr042w	GO:0016675	oxidoreductase activity, acting on a heme group of donors	0.000683002	5 (of 19)	GO_F
arg80	ymr042w	GO:0016676	oxidoreductase activity, acting on a heme group of donors, oxygen as acceptor	0.000683002	5 (of 19)	GO_F
arg80	ymr042w	GO:0046933	hydrogen ion transporting ATP synthase activity, rotational mechanism	0.000387895	5 (of 17)	GO_F
arg80	ymr042w	GO:0015077	monovalent inorganic cation transmembrane transporter activity	1.26143e-05	13 (of 80)	GO_F
arg80	ymr042w	GO:0015078	hydrogen ion transmembrane transporter activity	2.2859e-06	13 (of 69)	GO_F
arg80	ymr042w	GO:0071042	nuclear polyadenylation-dependent mRNA catabolic process	0.00174132	4 (of 14)	GO_P
arg80	ymr042w	GO:0071047	polyadenylation-dependent mRNA catabolic process	0.00174132	4 (of 14)	GO_P
arg80	ymr042w	GO:0006527	arginine catabolic process	0.00155433	2 (of 2)	GO_P
arg80	ymr042w	GO:0006793	phosphorus metabolic process	0.0011745	26 (of 347)	GO_P
arg80	ymr042w	GO:0006796	phosphate-containing compound metabolic process	0.0011745	26 (of 347)	GO_P
arg80	ymr042w	GO:0006807	nitrogen compound metabolic process	0.00114439	107 (of 2105)	GO_P
arg80	ymr042w	GO:0034641	cellular nitrogen compound metabolic process	0.000982477	106 (of 2073)	GO_P
arg80	ymr042w	GO:0044281	small molecule metabolic process	0.000846685	57 (of 961)	GO_P
arg80	ymr042w	GO:0009084	glutamine family amino acid biosynthetic process	0.000792557	6 (of 29)	GO_P
arg80	ymr042w	GO:0055114	oxidation-reduction process	0.000677179	31 (of 427)	GO_P
arg80	ymr042w	GO:0006122	mitochondrial electron transport, ubiquinol to cytochrome c	0.000630645	4 (of 11)	GO_P
arg80	ymr042w	GO:0042254	ribosome biogenesis	0.000577576	31 (of 423)	GO_P
arg80	ymr042w	GO:0015985	energy coupled proton transport, down electrochemical gradient	0.000387895	5 (of 17)	GO_P
arg80	ymr042w	GO:0015986	ATP synthesis coupled proton transport	0.000387895	5 (of 17)	GO_P
arg80	ymr042w	GO:0009064	glutamine family amino acid metabolic process	0.000205339	10 (of 65)	GO_P
arg80	ymr042w	GO:0016310	phosphorylation	0.000202234	23 (of 258)	GO_P
arg80	ymr042w	GO:0006364	rRNA processing	0.000115816	27 (of 316)	GO_P
arg80	ymr042w	GO:0034660	ncRNA metabolic process	8.34339e-05	36 (of 470)	GO_P
arg80	ymr042w	GO:0045333	cellular respiration	5.27188e-05	14 (of 104)	GO_P
arg80	ymr042w	GO:0034470	ncRNA processing	4.22132e-05	34 (of 419)	GO_P
arg80	ymr042w	GO:0006526	arginine biosynthetic process	3.52257e-05	5 (of 11)	GO_P
arg80	ymr042w	GO:0016072	rRNA metabolic process	3.42295e-05	29 (of 328)	GO_P
arg80	ymr042w	GO:0015980	energy derivation by oxidation of organic compounds	1.89234e-05	18 (of 148)	GO_P
arg80	ymr042w	GO:0006091	generation of precursor metabolites and energy	1.46575e-05	22 (of 203)	GO_P
arg80	ymr042w	GO:0006591	ornithine metabolic process	4.7109e-06	5 (of 8)	GO_P
arg80	ymr042w	GO:0006525	arginine metabolic process	3.04475e-06	7 (of 18)	GO_P
arg80	ymr042w	GO:0006123	mitochondrial electron transport, cytochrome c to oxygen	2.72101e-06	6 (of 12)	GO_P
arg80	ymr042w	GO:0022900	electron transport chain	1.7066e-08	15 (of 64)	GO_P
arg80	ymr042w	GO:0022904	respiratory electron transport chain	8.23329e-10	12 (of 31)	GO_P
arg80	ymr042w	GO:0006119	oxidative phosphorylation	3.25072e-10	12 (of 29)	GO_P
arg80	ymr042w	GO:0042773	ATP synthesis coupled electron transport	1.97453e-10	12 (of 28)	GO_P
arg80	ymr042w	GO:0042775	mitochondrial ATP synthesis coupled electron transport	1.97453e-10	12 (of 28)	GO_P
arg80	ymr042w	GO:0045261	proton-transporting ATP synthase complex, catalytic core F(1)	0.0143593	2 (of 5)	GO_C
arg80	ymr042w	GO:0045283	fumarate reductase complex	0.0143593	2 (of 5)	GO_C
arg80	ymr042w	GO:0016021	integral to membrane	0.012156	68 (of 1334)	GO_C
arg80	ymr042w	GO:0032040	small-subunit processome	0.0120672	6 (of 49)	GO_C
arg80	ymr042w	GO:0044425	membrane part	0.0109495	81 (of 1629)	GO_C
arg80	ymr042w	GO:0000276	mitochondrial proton-transporting ATP synthase complex, coupling factor F(o)	0.0102831	3 (of 12)	GO_C
arg80	ymr042w	GO:0045263	proton-transporting ATP synthase complex, coupling factor F(o)	0.0102831	3 (of 12)	GO_C
arg80	ymr042w	GO:0005946	alpha,alpha-trehalose-phosphate synthase complex (UDP-forming)	0.00884538	2 (of 4)	GO_C
arg80	ymr042w	GO:0030869	RENT complex	0.00884538	2 (of 4)	GO_C
arg80	ymr042w	GO:0005750	mitochondrial respiratory chain complex III	0.00594766	3 (of 10)	GO_C
arg80	ymr042w	GO:0045275	respiratory chain complex III	0.00594766	3 (of 10)	GO_C
arg80	ymr042w	GO:0005756	mitochondrial proton-transporting ATP synthase, central stalk	0.00454105	2 (of 3)	GO_C
arg80	ymr042w	GO:0045269	proton-transporting ATP synthase, central stalk	0.00454105	2 (of 3)	GO_C
arg80	ymr042w	GO:0070545	PeBoW complex	0.00454105	2 (of 3)	GO_C
arg80	ymr042w	GO:0031224	intrinsic to membrane	0.00444487	73 (of 1391)	GO_C
arg80	ymr042w	GO:0005737	cytoplasm	0.00365285	186 (of 4149)	GO_C
arg80	ymr042w	GO:0016020	membrane	0.00358136	97 (of 1935)	GO_C
arg80	ymr042w	GO:0030687	preribosome, large subunit precursor	0.00225165	7 (of 47)	GO_C
arg80	ymr042w	GO:0016469	proton-transporting two-sector ATPase complex	0.00190109	6 (of 34)	GO_C
arg80	ymr042w	GO:0044444	cytoplasmic part	0.00143897	143 (of 2991)	GO_C
arg80	ymr042w	GO:0005811	lipid particle	0.000844989	7 (of 40)	GO_C
arg80	ymr042w	GO:0005730	nucleolus	0.000319071	28 (of 354)	GO_C
arg80	ymr042w	GO:0005751	mitochondrial respiratory chain complex IV	0.000138387	5 (of 14)	GO_C
arg80	ymr042w	GO:0045277	respiratory chain complex IV	0.000138387	5 (of 14)	GO_C
arg80	ymr042w	GO:0043227	membrane-bounded organelle	0.000118158	189 (of 4020)	GO_C
arg80	ymr042w	GO:0043231	intracellular membrane-bounded organelle	0.000118158	189 (of 4020)	GO_C
arg80	ymr042w	GO:0005739	mitochondrion	7.80798e-05	70 (of 1149)	GO_C
arg80	ymr042w	GO:0005753	mitochondrial proton-transporting ATP synthase complex	6.31825e-05	6 (of 19)	GO_C
arg80	ymr042w	GO:0045259	proton-transporting ATP synthase complex	6.31825e-05	6 (of 19)	GO_C
arg80	ymr042w	GO:0030686	90S preribosome	5.19707e-05	13 (of 91)	GO_C
arg80	ymr042w	GO:0044429	mitochondrial part	3.3399e-05	43 (of 579)	GO_C
arg80	ymr042w	GO:0043226	organelle	1.94922e-05	204 (of 4330)	GO_C
arg80	ymr042w	GO:0043229	intracellular organelle	1.94922e-05	204 (of 4330)	GO_C
arg80	ymr042w	GO:0031967	organelle envelope	1.37641e-05	42 (of 540)	GO_C
arg80	ymr042w	GO:0031975	envelope	1.37641e-05	42 (of 540)	GO_C
arg80	ymr042w	GO:0031966	mitochondrial membrane	2.92856e-06	34 (of 370)	GO_C
arg80	ymr042w	GO:0005740	mitochondrial envelope	1.99045e-06	36 (of 397)	GO_C
arg80	ymr042w	GO:0044424	intracellular part	1.92202e-06	240 (of 5255)	GO_C
arg80	ymr042w	GO:0005622	intracellular	1.6e-06	241 (of 5278)	GO_C
arg80	ymr042w	GO:0005743	mitochondrial inner membrane	1.48057e-06	26 (of 234)	GO_C
arg80	ymr042w	GO:0019866	organelle inner membrane	1.17329e-06	27 (of 246)	GO_C
arg80	ymr042w	GO:0030684	preribosome	8.83979e-07	20 (of 145)	GO_C
arg80	ymr042w	GO:0044455	mitochondrial membrane part	5.07917e-07	21 (of 153)	GO_C
arg80	ymr042w	GO:0005746	mitochondrial respiratory chain	8.10751e-08	10 (of 29)	GO_C
arg80	ymr042w	GO:0005623	cell	6.72749e-08	254 (of 5572)	GO_C
arg80	ymr042w	GO:0044464	cell part	6.72749e-08	254 (of 5572)	GO_C
arg80	ymr042w	GO:0070469	respiratory chain	2.87582e-09	12 (of 34)	GO_C
arg81	yml099c	GO:0009084	glutamine family amino acid biosynthetic process	0.000376178	6 (of 29)	GO_P
arg81	yml099c	GO:0071843	cellular component biogenesis at cellular level	0.000222459	37 (of 591)	GO_P
arg81	yml099c	GO:0006526	arginine biosynthetic process	1.78561e-05	5 (of 11)	GO_P
arg81	yml099c	GO:0009064	glutamine family amino acid metabolic process	1.08161e-05	11 (of 65)	GO_P
arg81	yml099c	GO:0006591	ornithine metabolic process	2.35661e-06	5 (of 8)	GO_P
arg81	yml099c	GO:0006525	arginine metabolic process	5.59685e-08	8 (of 18)	GO_P
arg81	yml099c	GO:0030529	ribonucleoprotein complex	0.00121542	41 (of 739)	GO_C
arg81	yml099c	GO:0044445	cytosolic part	0.00120275	18 (of 236)	GO_C
arg81	yml099c	GO:0015935	small ribosomal subunit	0.000543917	11 (of 99)	GO_C
arg81	yml099c	GO:0044391	ribosomal subunit	0.000531587	19 (of 239)	GO_C
arg81	yml099c	GO:0022627	cytosolic small ribosomal subunit	0.000302217	9 (of 64)	GO_C
arg81	yml099c	GO:0022626	cytosolic ribosome	0.000277151	16 (of 173)	GO_C
aro80	ydr421w	GO:0004930	G-protein coupled receptor activity	0.00540194	2 (of 3)	GO_F
aro80	ydr421w	GO:0046933	hydrogen ion transporting ATP synthase activity, rotational mechanism	0.00516623	4 (of 17)	GO_F
aro80	ydr421w	GO:0005199	structural constituent of cell wall	0.00317203	4 (of 15)	GO_F
aro80	ydr421w	GO:0046872	metal ion binding	0.00292275	51 (of 807)	GO_F
aro80	ydr421w	GO:0016829	lyase activity	0.00290475	11 (of 97)	GO_F
aro80	ydr421w	GO:0004084	branched-chain-amino-acid transaminase activity	0.0018536	2 (of 2)	GO_F
aro80	ydr421w	GO:0004410	homocitrate synthase activity	0.0018536	2 (of 2)	GO_F
aro80	ydr421w	GO:0004743	pyruvate kinase activity	0.0018536	2 (of 2)	GO_F
aro80	ydr421w	GO:0004746	riboflavin synthase activity	0.0018536	2 (of 2)	GO_F
aro80	ydr421w	GO:0004932	mating-type factor pheromone receptor activity	0.0018536	2 (of 2)	GO_F
aro80	ydr421w	GO:0016503	pheromone receptor activity	0.0018536	2 (of 2)	GO_F
aro80	ydr421w	GO:0030955	potassium ion binding	0.0018536	2 (of 2)	GO_F
aro80	ydr421w	GO:0031420	alkali metal ion binding	0.0018536	2 (of 2)	GO_F
aro80	ydr421w	GO:0046870	cadmium ion binding	0.0018536	2 (of 2)	GO_F
aro80	ydr421w	GO:0052654	L-leucine transaminase activity	0.0018536	2 (of 2)	GO_F
aro80	ydr421w	GO:0052655	L-valine transaminase activity	0.0018536	2 (of 2)	GO_F
aro80	ydr421w	GO:0052656	L-isoleucine transaminase activity	0.0018536	2 (of 2)	GO_F
aro80	ydr421w	GO:0004022	alcohol dehydrogenase (NAD) activity	0.00144109	3 (of 6)	GO_F
aro80	ydr421w	GO:0005102	receptor binding	0.00144109	3 (of 6)	GO_F
aro80	ydr421w	GO:0000287	magnesium ion binding	0.00120337	8 (of 50)	GO_F
aro80	ydr421w	GO:0043167	ion binding	0.00112349	54 (of 830)	GO_F
aro80	ydr421w	GO:0043169	cation binding	0.00112349	54 (of 830)	GO_F
aro80	ydr421w	GO:0000772	mating pheromone activity	0.000307551	3 (of 4)	GO_F
aro80	ydr421w	GO:0005186	pheromone activity	0.000307551	3 (of 4)	GO_F
aro80	ydr421w	GO:0016835	carbon-oxygen lyase activity	0.000208318	8 (of 39)	GO_F
aro80	ydr421w	GO:0016836	hydro-lyase activity	0.00014011	7 (of 28)	GO_F
aro80	ydr421w	GO:0004365	glyceraldehyde-3-phosphate dehydrogenase (NAD+) (phosphorylating) activity	7.94326e-05	3 (of 3)	GO_F
aro80	ydr421w	GO:0050839	cell adhesion molecule binding	7.94326e-05	3 (of 3)	GO_F
aro80	ydr421w	GO:0004634	phosphopyruvate hydratase activity	1.44508e-07	5 (of 5)	GO_F
aro80	ydr421w	GO:0005198	structural molecule activity	3.5387e-15	53 (of 373)	GO_F
aro80	ydr421w	GO:0003735	structural constituent of ribosome	6.92633e-17	43 (of 229)	GO_F
aro80	ydr421w	GO:0019856	pyrimidine base biosynthetic process	0.0054939	3 (of 9)	GO_P
aro80	ydr421w	GO:0051259	protein oligomerization	0.0054939	3 (of 9)	GO_P
aro80	ydr421w	GO:0006570	tyrosine metabolic process	0.00540194	2 (of 3)	GO_P
aro80	ydr421w	GO:0007166	cell surface receptor signaling pathway	0.00459453	6 (of 37)	GO_P
aro80	ydr421w	GO:0009260	ribonucleotide biosynthetic process	0.00437999	8 (of 61)	GO_P
aro80	ydr421w	GO:0009165	nucleotide biosynthetic process	0.00429998	11 (of 102)	GO_P
aro80	ydr421w	GO:0072593	reactive oxygen species metabolic process	0.00408753	4 (of 16)	GO_P
aro80	ydr421w	GO:0007186	G-protein coupled receptor signaling pathway	0.00399096	6 (of 36)	GO_P
aro80	ydr421w	GO:0016072	rRNA metabolic process	0.00381051	25 (of 328)	GO_P
aro80	ydr421w	GO:0006551	leucine metabolic process	0.0037825	3 (of 8)	GO_P
aro80	ydr421w	GO:0007532	regulation of mating-type specific transcription, DNA-dependent	0.0037825	3 (of 8)	GO_P
aro80	ydr421w	GO:0009309	amine biosynthetic process	0.0036772	15 (of 160)	GO_P
aro80	ydr421w	GO:0009082	branched chain family amino acid biosynthetic process	0.00317203	4 (of 15)	GO_P
aro80	ydr421w	GO:0000462	maturation of SSU-rRNA from tricistronic rRNA transcript (SSU-rRNA, 5.8S rRNA, LSU-rRNA)	0.00267549	11 (of 96)	GO_P
aro80	ydr421w	GO:0009142	nucleoside triphosphate biosynthetic process	0.0025294	6 (of 33)	GO_P
aro80	ydr421w	GO:0006207	'de novo' pyrimidine base biosynthetic process	0.00244163	3 (of 7)	GO_P
aro80	ydr421w	GO:0006364	rRNA processing	0.00232006	25 (of 316)	GO_P
aro80	ydr421w	GO:0046483	heterocycle metabolic process	0.00187502	28 (of 363)	GO_P
aro80	ydr421w	GO:0055086	nucleobase-containing small molecule metabolic process	0.00185374	23 (of 277)	GO_P
aro80	ydr421w	GO:0006115	ethanol biosynthetic process	0.0018536	2 (of 2)	GO_P
aro80	ydr421w	GO:0006572	tyrosine catabolic process	0.0018536	2 (of 2)	GO_P
aro80	ydr421w	GO:0007618	mating	0.0018536	2 (of 2)	GO_P
aro80	ydr421w	GO:0010273	detoxification of copper ion	0.0018536	2 (of 2)	GO_P
aro80	ydr421w	GO:0019343	cysteine biosynthetic process via cystathionine	0.0018536	2 (of 2)	GO_P
aro80	ydr421w	GO:0034309	primary alcohol biosynthetic process	0.0018536	2 (of 2)	GO_P
aro80	ydr421w	GO:0043458	ethanol biosynthetic process involved in glucose fermentation to ethanol	0.0018536	2 (of 2)	GO_P
aro80	ydr421w	GO:0071585	detoxification of cadmium ion	0.0018536	2 (of 2)	GO_P
aro80	ydr421w	GO:0009201	ribonucleoside triphosphate biosynthetic process	0.00180786	6 (of 31)	GO_P
aro80	ydr421w	GO:0022613	ribonucleoprotein complex biogenesis	0.00173437	35 (of 486)	GO_P
aro80	ydr421w	GO:0019538	protein metabolic process	0.00166628	92 (of 1619)	GO_P
aro80	ydr421w	GO:0016051	carbohydrate biosynthetic process	0.00158729	11 (of 90)	GO_P
aro80	ydr421w	GO:0042221	response to chemical stimulus	0.0013803	29 (of 373)	GO_P
aro80	ydr421w	GO:0006206	pyrimidine base metabolic process	0.00127465	4 (of 12)	GO_P
aro80	ydr421w	GO:0009145	purine nucleoside triphosphate biosynthetic process	0.00125419	6 (of 29)	GO_P
aro80	ydr421w	GO:0009206	purine ribonucleoside triphosphate biosynthetic process	0.00125419	6 (of 29)	GO_P
aro80	ydr421w	GO:0010467	gene expression	0.00120718	99 (of 1751)	GO_P
aro80	ydr421w	GO:0034637	cellular carbohydrate biosynthetic process	0.00118636	10 (of 74)	GO_P
aro80	ydr421w	GO:0006091	generation of precursor metabolites and energy	0.00115399	19 (of 203)	GO_P
aro80	ydr421w	GO:0000750	pheromone-dependent signal transduction involved in conjugation with cellular fusion	0.00103152	6 (of 28)	GO_P
aro80	ydr421w	GO:0032005	signal transduction involved in conjugation with cellular fusion	0.00103152	6 (of 28)	GO_P
aro80	ydr421w	GO:0000947	amino acid catabolic process to alcohol via Ehrlich pathway	0.000879438	4 (of 11)	GO_P
aro80	ydr421w	GO:0000955	amino acid catabolic process via Ehrlich pathway	0.000879438	4 (of 11)	GO_P
aro80	ydr421w	GO:0016337	cell-cell adhesion	0.000744294	3 (of 5)	GO_P
aro80	ydr421w	GO:0044267	cellular protein metabolic process	0.000729622	89 (of 1517)	GO_P
aro80	ydr421w	GO:0006754	ATP biosynthetic process	0.000677962	6 (of 26)	GO_P
aro80	ydr421w	GO:0042254	ribosome biogenesis	0.000608431	33 (of 423)	GO_P
aro80	ydr421w	GO:0007006	mitochondrial membrane organization	0.000582625	8 (of 45)	GO_P
aro80	ydr421w	GO:0009083	branched chain family amino acid catabolic process	0.000579211	4 (of 10)	GO_P
aro80	ydr421w	GO:0030490	maturation of SSU-rRNA	0.000446869	13 (of 103)	GO_P
aro80	ydr421w	GO:0007007	inner mitochondrial membrane organization	0.000426318	6 (of 24)	GO_P
aro80	ydr421w	GO:0034654	nucleobase-containing compound biosynthetic process	0.000361725	14 (of 114)	GO_P
aro80	ydr421w	GO:0000755	cytogamy	0.000359697	4 (of 9)	GO_P
aro80	ydr421w	GO:0044085	cellular component biogenesis	0.00033987	64 (of 982)	GO_P
aro80	ydr421w	GO:0044281	small molecule metabolic process	0.000325122	63 (of 961)	GO_P
aro80	ydr421w	GO:0010033	response to organic substance	0.000310924	18 (of 168)	GO_P
aro80	ydr421w	GO:0000752	agglutination involved in conjugation with cellular fusion	0.000307551	3 (of 4)	GO_P
aro80	ydr421w	GO:0000771	agglutination involved in conjugation	0.000307551	3 (of 4)	GO_P
aro80	ydr421w	GO:0007157	heterophilic cell-cell adhesion	0.000307551	3 (of 4)	GO_P
aro80	ydr421w	GO:0042274	ribosomal small subunit biogenesis	0.000289917	15 (of 125)	GO_P
aro80	ydr421w	GO:0044237	cellular metabolic process	0.000233148	195 (of 3819)	GO_P
aro80	ydr421w	GO:0016052	carbohydrate catabolic process	0.000204152	14 (of 108)	GO_P
aro80	ydr421w	GO:0008152	metabolic process	0.000144398	204 (of 4009)	GO_P
aro80	ydr421w	GO:0044238	primary metabolic process	0.000108125	189 (of 3637)	GO_P
aro80	ydr421w	GO:0044275	cellular carbohydrate catabolic process	8.81337e-05	14 (of 100)	GO_P
aro80	ydr421w	GO:0044271	cellular nitrogen compound biosynthetic process	8.17412e-05	29 (of 315)	GO_P
aro80	ydr421w	GO:0070887	cellular response to chemical stimulus	7.19031e-05	26 (of 266)	GO_P
aro80	ydr421w	GO:0006066	alcohol metabolic process	6.60086e-05	22 (of 205)	GO_P
aro80	ydr421w	GO:0015985	energy coupled proton transport, down electrochemical gradient	5.06381e-05	6 (of 17)	GO_P
aro80	ydr421w	GO:0015986	ATP synthesis coupled proton transport	5.06381e-05	6 (of 17)	GO_P
aro80	ydr421w	GO:0071843	cellular component biogenesis at cellular level	5.02583e-05	46 (of 591)	GO_P
aro80	ydr421w	GO:0009081	branched chain family amino acid metabolic process	4.75335e-05	7 (of 24)	GO_P
aro80	ydr421w	GO:0006412	translation	3.65503e-05	51 (of 672)	GO_P
aro80	ydr421w	GO:0005996	monosaccharide metabolic process	3.46285e-05	15 (of 104)	GO_P
aro80	ydr421w	GO:0044282	small molecule catabolic process	1.41176e-05	18 (of 133)	GO_P
aro80	ydr421w	GO:0044249	cellular biosynthetic process	1.24123e-05	119 (of 1974)	GO_P
aro80	ydr421w	GO:0019953	sexual reproduction	8.29468e-06	24 (of 207)	GO_P
aro80	ydr421w	GO:0051704	multi-organism process	5.19584e-06	18 (of 124)	GO_P
aro80	ydr421w	GO:0019318	hexose metabolic process	4.30605e-06	15 (of 88)	GO_P
aro80	ydr421w	GO:0046364	monosaccharide biosynthetic process	3.99439e-06	9 (of 31)	GO_P
aro80	ydr421w	GO:0000749	response to pheromone involved in conjugation with cellular fusion	3.59319e-06	13 (of 66)	GO_P
aro80	ydr421w	GO:0046164	alcohol catabolic process	2.0676e-06	13 (of 63)	GO_P
aro80	ydr421w	GO:0000746	conjugation	2.06516e-06	17 (of 105)	GO_P
aro80	ydr421w	GO:0009058	biosynthetic process	1.82905e-06	124 (of 2008)	GO_P
aro80	ydr421w	GO:0000747	conjugation with cellular fusion	1.5662e-06	17 (of 103)	GO_P
aro80	ydr421w	GO:0019236	response to pheromone	1.55731e-06	16 (of 92)	GO_P
aro80	ydr421w	GO:0009987	cellular process	1.00909e-06	259 (of 5188)	GO_P
aro80	ydr421w	GO:0006006	glucose metabolic process	8.56886e-07	14 (of 68)	GO_P
aro80	ydr421w	GO:0044283	small molecule biosynthetic process	6.17875e-07	33 (of 302)	GO_P
aro80	ydr421w	GO:0046365	monosaccharide catabolic process	3.91567e-07	13 (of 55)	GO_P
aro80	ydr421w	GO:0006094	gluconeogenesis	3.27618e-07	8 (of 18)	GO_P
aro80	ydr421w	GO:0019320	hexose catabolic process	1.16386e-07	13 (of 50)	GO_P
aro80	ydr421w	GO:0019319	hexose biosynthetic process	8.53877e-08	9 (of 21)	GO_P
aro80	ydr421w	GO:0046165	alcohol biosynthetic process	6.73345e-08	16 (of 74)	GO_P
aro80	ydr421w	GO:0006096	glycolysis	3.5329e-08	10 (of 25)	GO_P
aro80	ydr421w	GO:0006007	glucose catabolic process	2.15236e-08	13 (of 44)	GO_P
aro80	ydr421w	GO:0002181	cytoplasmic translation	1.7708e-16	37 (of 174)	GO_P
aro80	ydr421w	GO:0031205	endoplasmic reticulum Sec complex	0.0104963	2 (of 4)	GO_C
aro80	ydr421w	GO:0031207	Sec62/Sec63 complex	0.0104963	2 (of 4)	GO_C
aro80	ydr421w	GO:0031518	CBF3 complex	0.0104963	2 (of 4)	GO_C
aro80	ydr421w	GO:0005791	rough endoplasmic reticulum	0.0101205	3 (of 11)	GO_C
aro80	ydr421w	GO:0030867	rough endoplasmic reticulum membrane	0.0101205	3 (of 11)	GO_C
aro80	ydr421w	GO:0005730	nucleolus	0.00990809	25 (of 354)	GO_C
aro80	ydr421w	GO:0031225	anchored to membrane	0.00437999	8 (of 61)	GO_C
aro80	ydr421w	GO:0044424	intracellular part	0.00367138	247 (of 5255)	GO_C
aro80	ydr421w	GO:0005622	intracellular	0.00353046	248 (of 5278)	GO_C
aro80	ydr421w	GO:0016469	proton-transporting two-sector ATPase complex	0.00296224	6 (of 34)	GO_C
aro80	ydr421w	GO:0005672	transcription factor TFIIA complex	0.0018536	2 (of 2)	GO_C
aro80	ydr421w	GO:0044422	organelle part	0.00156445	150 (of 2885)	GO_C
aro80	ydr421w	GO:0044446	intracellular organelle part	0.00156445	150 (of 2885)	GO_C
aro80	ydr421w	GO:0033177	proton-transporting two-sector ATPase complex, proton-transporting domain	0.00101812	5 (of 19)	GO_C
aro80	ydr421w	GO:0001950	plasma membrane enriched fraction	0.000985584	11 (of 85)	GO_C
aro80	ydr421w	GO:0042719	mitochondrial intermembrane space protein transporter complex	0.000744294	3 (of 5)	GO_C
aro80	ydr421w	GO:0000267	cell fraction	0.000673569	22 (of 241)	GO_C
aro80	ydr421w	GO:0005737	cytoplasm	0.000507366	207 (of 4149)	GO_C
aro80	ydr421w	GO:0005688	U6 snRNP	0.000359697	4 (of 9)	GO_C
aro80	ydr421w	GO:0032991	macromolecular complex	0.000242492	118 (of 2079)	GO_C
aro80	ydr421w	GO:0043226	organelle	0.000159571	217 (of 4330)	GO_C
aro80	ydr421w	GO:0043229	intracellular organelle	0.000159571	217 (of 4330)	GO_C
aro80	ydr421w	GO:0005753	mitochondrial proton-transporting ATP synthase complex	0.000103169	6 (of 19)	GO_C
aro80	ydr421w	GO:0045259	proton-transporting ATP synthase complex	0.000103169	6 (of 19)	GO_C
aro80	ydr421w	GO:0000276	mitochondrial proton-transporting ATP synthase complex, coupling factor F(o)	8.90093e-05	5 (of 12)	GO_C
aro80	ydr421w	GO:0045263	proton-transporting ATP synthase complex, coupling factor F(o)	8.90093e-05	5 (of 12)	GO_C
aro80	ydr421w	GO:0000015	phosphopyruvate hydratase complex	7.94326e-05	3 (of 3)	GO_C
aro80	ydr421w	GO:0044444	cytoplasmic part	1.60258e-05	165 (of 2991)	GO_C
aro80	ydr421w	GO:0005623	cell	7.55342e-06	270 (of 5572)	GO_C
aro80	ydr421w	GO:0044464	cell part	7.55342e-06	270 (of 5572)	GO_C
aro80	ydr421w	GO:0015935	small ribosomal subunit	4.24337e-06	16 (of 99)	GO_C
aro80	ydr421w	GO:0005618	cell wall	3.08483e-06	17 (of 108)	GO_C
aro80	ydr421w	GO:0030312	external encapsulating structure	3.08483e-06	17 (of 108)	GO_C
aro80	ydr421w	GO:0022627	cytosolic small ribosomal subunit	2.49545e-06	13 (of 64)	GO_C
aro80	ydr421w	GO:0009277	fungal-type cell wall	1.5662e-06	17 (of 103)	GO_C
aro80	ydr421w	GO:0005576	extracellular region	6.51867e-07	17 (of 97)	GO_C
aro80	ydr421w	GO:0043228	non-membrane-bounded organelle	2.57368e-08	94 (of 1280)	GO_C
aro80	ydr421w	GO:0043232	intracellular non-membrane-bounded organelle	2.57368e-08	94 (of 1280)	GO_C
aro80	ydr421w	GO:0005829	cytosol	2.14967e-08	62 (of 704)	GO_C
aro80	ydr421w	GO:0030529	ribonucleoprotein complex	1.45624e-09	67 (of 739)	GO_C
aro80	ydr421w	GO:0015934	large ribosomal subunit	3.01171e-11	27 (of 140)	GO_C
aro80	ydr421w	GO:0022625	cytosolic large ribosomal subunit	5.18794e-13	24 (of 93)	GO_C
aro80	ydr421w	GO:0005840	ribosome	2.6392e-15	52 (of 358)	GO_C
aro80	ydr421w	GO:0044391	ribosomal subunit	3.59184e-16	43 (of 239)	GO_C
aro80	ydr421w	GO:0044445	cytosolic part	3.85135e-17	44 (of 236)	GO_C
aro80	ydr421w	GO:0022626	cytosolic ribosome	2.08553e-17	38 (of 173)	GO_C
ash1	ykl185w	GO:0008610	lipid biosynthetic process	0.00689866	10 (of 161)	GO_P
ash1	ykl185w	GO:0006733	oxidoreduction coenzyme metabolic process	0.00631455	6 (of 67)	GO_P
ash1	ykl185w	GO:0044282	small molecule catabolic process	0.00591915	9 (of 133)	GO_P
ash1	ykl185w	GO:0009415	response to water	0.00590452	2 (of 5)	GO_P
ash1	ykl185w	GO:0016337	cell-cell adhesion	0.00590452	2 (of 5)	GO_P
ash1	ykl185w	GO:0032973	amino acid export	0.00590452	2 (of 5)	GO_P
ash1	ykl185w	GO:0045471	response to ethanol	0.00590452	2 (of 5)	GO_P
ash1	ykl185w	GO:0046688	response to copper ion	0.00590452	2 (of 5)	GO_P
ash1	ykl185w	GO:0061394	regulation of transcription from RNA polymerase II promoter in response to arsenic-containing substance	0.00590452	2 (of 5)	GO_P
ash1	ykl185w	GO:0061395	positive regulation of transcription from RNA polymerase II promoter in response to arsenic-containing substance	0.00590452	2 (of 5)	GO_P
ash1	ykl185w	GO:0061416	regulation of transcription from RNA polymerase II promoter in response to salt stress	0.00590452	2 (of 5)	GO_P
ash1	ykl185w	GO:0070301	cellular response to hydrogen peroxide	0.00590452	2 (of 5)	GO_P
ash1	ykl185w	GO:0071243	cellular response to arsenic-containing substance	0.00590452	2 (of 5)	GO_P
ash1	ykl185w	GO:0000749	response to pheromone involved in conjugation with cellular fusion	0.00586781	6 (of 66)	GO_P
ash1	ykl185w	GO:0006732	coenzyme metabolic process	0.00554649	10 (of 156)	GO_P
ash1	ykl185w	GO:0055114	oxidation-reduction process	0.00472002	20 (of 427)	GO_P
ash1	ykl185w	GO:0006633	fatty acid biosynthetic process	0.00421435	4 (of 27)	GO_P
ash1	ykl185w	GO:0016053	organic acid biosynthetic process	0.00420834	12 (of 200)	GO_P
ash1	ykl185w	GO:0046394	carboxylic acid biosynthetic process	0.00420834	12 (of 200)	GO_P
ash1	ykl185w	GO:0009605	response to external stimulus	0.00373571	9 (of 124)	GO_P
ash1	ykl185w	GO:0009991	response to extracellular stimulus	0.00373571	9 (of 124)	GO_P
ash1	ykl185w	GO:0051704	multi-organism process	0.00373571	9 (of 124)	GO_P
ash1	ykl185w	GO:0009065	glutamine family amino acid catabolic process	0.00364426	3 (of 13)	GO_P
ash1	ykl185w	GO:0000752	agglutination involved in conjugation with cellular fusion	0.0036018	2 (of 4)	GO_P
ash1	ykl185w	GO:0000771	agglutination involved in conjugation	0.0036018	2 (of 4)	GO_P
ash1	ykl185w	GO:0007157	heterophilic cell-cell adhesion	0.0036018	2 (of 4)	GO_P
ash1	ykl185w	GO:0009409	response to cold	0.0036018	2 (of 4)	GO_P
ash1	ykl185w	GO:0010446	response to alkalinity	0.0036018	2 (of 4)	GO_P
ash1	ykl185w	GO:0061404	positive regulation of transcription from RNA polymerase II promoter in response to increased salt	0.0036018	2 (of 4)	GO_P
ash1	ykl185w	GO:0070417	cellular response to cold	0.0036018	2 (of 4)	GO_P
ash1	ykl185w	GO:0071467	cellular response to pH	0.0036018	2 (of 4)	GO_P
ash1	ykl185w	GO:0071469	cellular response to alkalinity	0.0036018	2 (of 4)	GO_P
ash1	ykl185w	GO:0031667	response to nutrient levels	0.00299712	9 (of 120)	GO_P
ash1	ykl185w	GO:0031668	cellular response to extracellular stimulus	0.00283189	9 (of 119)	GO_P
ash1	ykl185w	GO:0071496	cellular response to external stimulus	0.00283189	9 (of 119)	GO_P
ash1	ykl185w	GO:0009310	amine catabolic process	0.00257381	6 (of 56)	GO_P
ash1	ykl185w	GO:0031669	cellular response to nutrient levels	0.00224168	9 (of 115)	GO_P
ash1	ykl185w	GO:0006654	phosphatidic acid biosynthetic process	0.001831	2 (of 3)	GO_P
ash1	ykl185w	GO:0034224	cellular response to zinc ion starvation	0.001831	2 (of 3)	GO_P
ash1	ykl185w	GO:0034225	regulation of transcription from RNA polymerase II promoter in response to zinc ion starvation	0.001831	2 (of 3)	GO_P
ash1	ykl185w	GO:0046473	phosphatidic acid metabolic process	0.001831	2 (of 3)	GO_P
ash1	ykl185w	GO:0061410	positive regulation of transcription from RNA polymerase II promoter in response to ethanol	0.001831	2 (of 3)	GO_P
ash1	ykl185w	GO:0061422	positive regulation of transcription from RNA polymerase II promoter in response to alkalinity	0.001831	2 (of 3)	GO_P
ash1	ykl185w	GO:0071361	cellular response to ethanol	0.001831	2 (of 3)	GO_P
ash1	ykl185w	GO:0006979	response to oxidative stress	0.0017538	8 (of 90)	GO_P
ash1	ykl185w	GO:0000746	conjugation	0.00118531	9 (of 105)	GO_P
ash1	ykl185w	GO:0042149	cellular response to glucose starvation	0.00115226	3 (of 9)	GO_P
ash1	ykl185w	GO:0034599	cellular response to oxidative stress	0.0011197	8 (of 84)	GO_P
ash1	ykl185w	GO:0000747	conjugation with cellular fusion	0.00103306	9 (of 103)	GO_P
ash1	ykl185w	GO:0000302	response to reactive oxygen species	0.000875556	4 (of 18)	GO_P
ash1	ykl185w	GO:0019953	sexual reproduction	0.000640426	14 (of 207)	GO_P
ash1	ykl185w	GO:0006971	hypotonic response	0.000620555	2 (of 2)	GO_P
ash1	ykl185w	GO:0010273	detoxification of copper ion	0.000620555	2 (of 2)	GO_P
ash1	ykl185w	GO:0010447	response to acidity	0.000620555	2 (of 2)	GO_P
ash1	ykl185w	GO:0036091	positive regulation of transcription from RNA polymerase II promoter in response to oxidative stress	0.000620555	2 (of 2)	GO_P
ash1	ykl185w	GO:0050826	response to freezing	0.000620555	2 (of 2)	GO_P
ash1	ykl185w	GO:0051409	response to nitrosative stress	0.000620555	2 (of 2)	GO_P
ash1	ykl185w	GO:0051599	response to hydrostatic pressure	0.000620555	2 (of 2)	GO_P
ash1	ykl185w	GO:0061401	positive regulation of transcription from RNA polymerase II promoter in response to a hypotonic environment	0.000620555	2 (of 2)	GO_P
ash1	ykl185w	GO:0061402	positive regulation of transcription from RNA polymerase II promoter in response to acidity	0.000620555	2 (of 2)	GO_P
ash1	ykl185w	GO:0061403	positive regulation of transcription from RNA polymerase II promoter in response to nitrosative stress	0.000620555	2 (of 2)	GO_P
ash1	ykl185w	GO:0061405	positive regulation of transcription from RNA polymerase II promoter in response to hydrostatic pressure	0.000620555	2 (of 2)	GO_P
ash1	ykl185w	GO:0061406	positive regulation of transcription from RNA polymerase II promoter in response to glucose starvation	0.000620555	2 (of 2)	GO_P
ash1	ykl185w	GO:0061407	positive regulation of transcription from RNA polymerase II promoter in response to hydrogen peroxide	0.000620555	2 (of 2)	GO_P
ash1	ykl185w	GO:0061409	positive regulation of transcription from RNA polymerase II promoter in response to freezing	0.000620555	2 (of 2)	GO_P
ash1	ykl185w	GO:0061411	positive regulation of transcription from RNA polymerase II promoter in response to cold	0.000620555	2 (of 2)	GO_P
ash1	ykl185w	GO:0071462	cellular response to water	0.000620555	2 (of 2)	GO_P
ash1	ykl185w	GO:0071464	cellular response to hydrostatic pressure	0.000620555	2 (of 2)	GO_P
ash1	ykl185w	GO:0071468	cellular response to acidity	0.000620555	2 (of 2)	GO_P
ash1	ykl185w	GO:0071476	cellular hypotonic response	0.000620555	2 (of 2)	GO_P
ash1	ykl185w	GO:0071497	cellular response to freezing	0.000620555	2 (of 2)	GO_P
ash1	ykl185w	GO:0071500	cellular response to nitrosative stress	0.000620555	2 (of 2)	GO_P
ash1	ykl185w	GO:0071585	detoxification of cadmium ion	0.000620555	2 (of 2)	GO_P
ash1	ykl185w	GO:0097236	positive regulation of transcription from RNA polymerase II promoter in response to zinc ion starvation	0.000620555	2 (of 2)	GO_P
ash1	ykl185w	GO:0042594	response to starvation	0.000524285	8 (of 75)	GO_P
ash1	ykl185w	GO:0034198	cellular response to amino acid starvation	0.000498208	3 (of 7)	GO_P
ash1	ykl185w	GO:0009267	cellular response to starvation	0.000396378	8 (of 72)	GO_P
ash1	ykl185w	GO:0010033	response to organic substance	0.000276168	13 (of 168)	GO_P
ash1	ykl185w	GO:0034614	cellular response to reactive oxygen species	0.000225624	4 (of 13)	GO_P
ash1	ykl185w	GO:0061412	positive regulation of transcription from RNA polymerase II promoter in response to amino acid starvation	0.000147724	3 (of 5)	GO_P
ash1	ykl185w	GO:0042221	response to chemical stimulus	0.00013899	22 (of 373)	GO_P
ash1	ykl185w	GO:0070887	cellular response to chemical stimulus	0.000106587	18 (of 266)	GO_P
ash1	ykl185w	GO:0006950	response to stress	1.72678e-05	37 (of 728)	GO_P
ash1	ykl185w	GO:0050896	response to stimulus	1.96412e-06	51 (of 1073)	GO_P
ash1	ykl185w	GO:0005576	extracellular region	0.000141103	10 (of 97)	GO_C
ash1	ykl185w	GO:0005618	cell wall	1.40969e-05	12 (of 108)	GO_C
ash1	ykl185w	GO:0030312	external encapsulating structure	1.40969e-05	12 (of 108)	GO_C
ash1	ykl185w	GO:0009277	fungal-type cell wall	8.61746e-06	12 (of 103)	GO_C
ash1	ykl185w	GO:0071944	cell periphery	1.26742e-06	35 (of 597)	GO_C
cad1	ydr423c	GO:0015399	primary active transmembrane transporter activity	0.0108039	8 (of 80)	GO_F
cad1	ydr423c	GO:0015405	P-P-bond-hydrolysis-driven transmembrane transporter activity	0.0108039	8 (of 80)	GO_F
cad1	ydr423c	GO:0070181	SSU rRNA binding	0.00824592	2 (of 4)	GO_F
cad1	ydr423c	GO:0004857	enzyme inhibitor activity	0.00764983	5 (of 33)	GO_F
cad1	ydr423c	GO:0043021	ribonucleoprotein complex binding	0.00738548	4 (of 21)	GO_F
cad1	ydr423c	GO:0022857	transmembrane transporter activity	0.00677281	23 (of 348)	GO_F
cad1	ydr423c	GO:0019829	cation-transporting ATPase activity	0.00669454	5 (of 32)	GO_F
cad1	ydr423c	GO:0004129	cytochrome-c oxidase activity	0.00507784	4 (of 19)	GO_F
cad1	ydr423c	GO:0015002	heme-copper terminal oxidase activity	0.00507784	4 (of 19)	GO_F
cad1	ydr423c	GO:0016675	oxidoreductase activity, acting on a heme group of donors	0.00507784	4 (of 19)	GO_F
cad1	ydr423c	GO:0016676	oxidoreductase activity, acting on a heme group of donors, oxygen as acceptor	0.00507784	4 (of 19)	GO_F
cad1	ydr423c	GO:0046961	proton-transporting ATPase activity, rotational mechanism	0.00433233	5 (of 29)	GO_F
cad1	ydr423c	GO:0008324	cation transmembrane transporter activity	0.00237511	13 (of 139)	GO_F
cad1	ydr423c	GO:0043022	ribosome binding	0.0020165	4 (of 15)	GO_F
cad1	ydr423c	GO:0016769	transferase activity, transferring nitrogenous groups	0.00181145	5 (of 24)	GO_F
cad1	ydr423c	GO:0004084	branched-chain-amino-acid transaminase activity	0.00144623	2 (of 2)	GO_F
cad1	ydr423c	GO:0004367	glycerol-3-phosphate dehydrogenase [NAD+] activity	0.00144623	2 (of 2)	GO_F
cad1	ydr423c	GO:0052654	L-leucine transaminase activity	0.00144623	2 (of 2)	GO_F
cad1	ydr423c	GO:0052655	L-valine transaminase activity	0.00144623	2 (of 2)	GO_F
cad1	ydr423c	GO:0052656	L-isoleucine transaminase activity	0.00144623	2 (of 2)	GO_F
cad1	ydr423c	GO:0016788	hydrolase activity, acting on ester bonds	0.00129471	25 (of 343)	GO_F
cad1	ydr423c	GO:0008483	transaminase activity	0.000952386	5 (of 21)	GO_F
cad1	ydr423c	GO:0022890	inorganic cation transmembrane transporter activity	0.000832131	13 (of 124)	GO_F
cad1	ydr423c	GO:0015075	ion transmembrane transporter activity	0.000722592	16 (of 170)	GO_F
cad1	ydr423c	GO:0046933	hydrogen ion transporting ATP synthase activity, rotational mechanism	0.000328266	5 (of 17)	GO_F
cad1	ydr423c	GO:0016740	transferase activity	0.000272683	50 (of 804)	GO_F
cad1	ydr423c	GO:0005198	structural molecule activity	0.000179412	29 (of 373)	GO_F
cad1	ydr423c	GO:0070011	peptidase activity, acting on L-amino acid peptides	0.000134549	17 (of 162)	GO_F
cad1	ydr423c	GO:0004518	nuclease activity	7.75278e-05	17 (of 155)	GO_F
cad1	ydr423c	GO:0004519	endonuclease activity	4.54744e-05	15 (of 120)	GO_F
cad1	ydr423c	GO:0015077	monovalent inorganic cation transmembrane transporter activity	4.36436e-05	12 (of 80)	GO_F
cad1	ydr423c	GO:0016772	transferase activity, transferring phosphorus-containing groups	2.69325e-05	31 (of 371)	GO_F
cad1	ydr423c	GO:0008233	peptidase activity	2.6525e-05	19 (of 172)	GO_F
cad1	ydr423c	GO:0004175	endopeptidase activity	1.42309e-05	15 (of 109)	GO_F
cad1	ydr423c	GO:0015078	hydrogen ion transmembrane transporter activity	9.28333e-06	12 (of 69)	GO_F
cad1	ydr423c	GO:0003735	structural constituent of ribosome	1.70377e-06	25 (of 229)	GO_F
cad1	ydr423c	GO:0004540	ribonuclease activity	8.31352e-07	16 (of 99)	GO_F
cad1	ydr423c	GO:0016779	nucleotidyltransferase activity	2.67116e-07	19 (of 127)	GO_F
cad1	ydr423c	GO:0004521	endoribonuclease activity	8.49937e-08	15 (of 74)	GO_F
cad1	ydr423c	GO:0016893	endonuclease activity, active with either ribo- or deoxyribonucleic acids and producing 5'-phosphomonoesters	4.72524e-08	15 (of 71)	GO_F
cad1	ydr423c	GO:0016891	endoribonuclease activity, producing 5'-phosphomonoesters	6.5494e-09	15 (of 62)	GO_F
cad1	ydr423c	GO:0004190	aspartic-type endopeptidase activity	4.6919e-09	14 (of 52)	GO_F
cad1	ydr423c	GO:0070001	aspartic-type peptidase activity	4.6919e-09	14 (of 52)	GO_F
cad1	ydr423c	GO:0034061	DNA polymerase activity	3.13892e-09	16 (of 68)	GO_F
cad1	ydr423c	GO:0003887	DNA-directed DNA polymerase activity	9.2953e-10	16 (of 63)	GO_F
cad1	ydr423c	GO:0003964	RNA-directed DNA polymerase activity	3.83898e-11	16 (of 52)	GO_F
cad1	ydr423c	GO:0004523	ribonuclease H activity	3.00499e-11	15 (of 44)	GO_F
cad1	ydr423c	GO:0006796	phosphate-containing compound metabolic process	0.0032279	24 (of 347)	GO_P
cad1	ydr423c	GO:0022414	reproductive process	0.00247239	28 (of 419)	GO_P
cad1	ydr423c	GO:0048610	cellular process involved in reproduction	0.00247239	28 (of 419)	GO_P
cad1	ydr423c	GO:0009081	branched chain family amino acid metabolic process	0.00181145	5 (of 24)	GO_P
cad1	ydr423c	GO:0070071	proton-transporting two-sector ATPase complex assembly	0.00152401	4 (of 14)	GO_P
cad1	ydr423c	GO:0006310	DNA recombination	0.00147564	17 (of 199)	GO_P
cad1	ydr423c	GO:0006452	translational frameshifting	0.00144623	2 (of 2)	GO_P
cad1	ydr423c	GO:0043243	positive regulation of protein complex disassembly	0.00144623	2 (of 2)	GO_P
cad1	ydr423c	GO:0045905	positive regulation of translational termination	0.00144623	2 (of 2)	GO_P
cad1	ydr423c	GO:0046168	glycerol-3-phosphate catabolic process	0.00144623	2 (of 2)	GO_P
cad1	ydr423c	GO:0009142	nucleoside triphosphate biosynthetic process	0.00134493	6 (of 33)	GO_P
cad1	ydr423c	GO:0009201	ribonucleoside triphosphate biosynthetic process	0.000953087	6 (of 31)	GO_P
cad1	ydr423c	GO:0009145	purine nucleoside triphosphate biosynthetic process	0.00065554	6 (of 29)	GO_P
cad1	ydr423c	GO:0009206	purine ribonucleoside triphosphate biosynthetic process	0.00065554	6 (of 29)	GO_P
cad1	ydr423c	GO:0006754	ATP biosynthetic process	0.000349799	6 (of 26)	GO_P
cad1	ydr423c	GO:0045948	positive regulation of translational initiation	0.000212646	3 (of 4)	GO_P
cad1	ydr423c	GO:0009082	branched chain family amino acid biosynthetic process	0.000169632	5 (of 15)	GO_P
cad1	ydr423c	GO:0022900	electron transport chain	0.000133849	10 (of 64)	GO_P
cad1	ydr423c	GO:0022904	respiratory electron transport chain	0.000129103	7 (of 31)	GO_P
cad1	ydr423c	GO:0006119	oxidative phosphorylation	8.18102e-05	7 (of 29)	GO_P
cad1	ydr423c	GO:0042773	ATP synthesis coupled electron transport	6.41284e-05	7 (of 28)	GO_P
cad1	ydr423c	GO:0042775	mitochondrial ATP synthesis coupled electron transport	6.41284e-05	7 (of 28)	GO_P
cad1	ydr423c	GO:0006123	mitochondrial electron transport, cytochrome c to oxygen	4.91678e-05	5 (of 12)	GO_P
cad1	ydr423c	GO:0015985	energy coupled proton transport, down electrochemical gradient	2.51217e-05	6 (of 17)	GO_P
cad1	ydr423c	GO:0015986	ATP synthesis coupled proton transport	2.51217e-05	6 (of 17)	GO_P
cad1	ydr423c	GO:0032502	developmental process	2.48826e-05	28 (of 317)	GO_P
cad1	ydr423c	GO:0003006	developmental process involved in reproduction	2.41675e-05	20 (of 186)	GO_P
cad1	ydr423c	GO:0002181	cytoplasmic translation	3.42425e-08	24 (of 174)	GO_P
cad1	ydr423c	GO:0016032	viral reproduction	1.36374e-10	14 (of 41)	GO_P
cad1	ydr423c	GO:0019058	viral infectious cycle	1.36374e-10	14 (of 41)	GO_P
cad1	ydr423c	GO:0019067	viral assembly, maturation, egress, and release	1.36374e-10	14 (of 41)	GO_P
cad1	ydr423c	GO:0019068	virion assembly	1.36374e-10	14 (of 41)	GO_P
cad1	ydr423c	GO:0019069	viral capsid assembly	1.36374e-10	14 (of 41)	GO_P
cad1	ydr423c	GO:0021700	developmental maturation	1.36374e-10	14 (of 41)	GO_P
cad1	ydr423c	GO:0022415	viral reproductive process	1.36374e-10	14 (of 41)	GO_P
cad1	ydr423c	GO:0046797	viral procapsid maturation	1.36374e-10	14 (of 41)	GO_P
cad1	ydr423c	GO:0015074	DNA integration	3.00499e-11	15 (of 44)	GO_P
cad1	ydr423c	GO:0032196	transposition	4.63754e-23	33 (of 99)	GO_P
cad1	ydr423c	GO:0032197	transposition, RNA-mediated	1.01492e-23	33 (of 95)	GO_P
cad1	ydr423c	GO:0033177	proton-transporting two-sector ATPase complex, proton-transporting domain	0.00507784	4 (of 19)	GO_C
cad1	ydr423c	GO:0005756	mitochondrial proton-transporting ATP synthase, central stalk	0.00422929	2 (of 3)	GO_C
cad1	ydr423c	GO:0009331	glycerol-3-phosphate dehydrogenase complex	0.00422929	2 (of 3)	GO_C
cad1	ydr423c	GO:0045269	proton-transporting ATP synthase, central stalk	0.00422929	2 (of 3)	GO_C
cad1	ydr423c	GO:0044429	mitochondrial part	0.00396273	35 (of 579)	GO_C
cad1	ydr423c	GO:0043226	organelle	0.00297521	187 (of 4330)	GO_C
cad1	ydr423c	GO:0043229	intracellular organelle	0.00297521	187 (of 4330)	GO_C
cad1	ydr423c	GO:0015934	large ribosomal subunit	0.00253115	13 (of 140)	GO_C
cad1	ydr423c	GO:0044422	organelle part	0.00160922	134 (of 2885)	GO_C
cad1	ydr423c	GO:0044446	intracellular organelle part	0.00160922	134 (of 2885)	GO_C
cad1	ydr423c	GO:0016469	proton-transporting two-sector ATPase complex	0.00158182	6 (of 34)	GO_C
cad1	ydr423c	GO:0005751	mitochondrial respiratory chain complex IV	0.00152401	4 (of 14)	GO_C
cad1	ydr423c	GO:0045277	respiratory chain complex IV	0.00152401	4 (of 14)	GO_C
cad1	ydr423c	GO:0031967	organelle envelope	0.00122797	35 (of 540)	GO_C
cad1	ydr423c	GO:0031975	envelope	0.00122797	35 (of 540)	GO_C
cad1	ydr423c	GO:0005737	cytoplasm	0.00100703	183 (of 4149)	GO_C
cad1	ydr423c	GO:0000276	mitochondrial proton-transporting ATP synthase complex, coupling factor F(o)	0.000800534	4 (of 12)	GO_C
cad1	ydr423c	GO:0045263	proton-transporting ATP synthase complex, coupling factor F(o)	0.000800534	4 (of 12)	GO_C
cad1	ydr423c	GO:0005746	mitochondrial respiratory chain	0.00065554	6 (of 29)	GO_C
cad1	ydr423c	GO:0022625	cytosolic large ribosomal subunit	0.000194103	12 (of 93)	GO_C
cad1	ydr423c	GO:0031966	mitochondrial membrane	0.000155965	29 (of 370)	GO_C
cad1	ydr423c	GO:0005740	mitochondrial envelope	9.7997e-05	31 (of 397)	GO_C
cad1	ydr423c	GO:0015935	small ribosomal subunit	8.77854e-05	13 (of 99)	GO_C
cad1	ydr423c	GO:0005753	mitochondrial proton-transporting ATP synthase complex	5.16331e-05	6 (of 19)	GO_C
cad1	ydr423c	GO:0045259	proton-transporting ATP synthase complex	5.16331e-05	6 (of 19)	GO_C
cad1	ydr423c	GO:0070469	respiratory chain	3.0659e-05	8 (of 34)	GO_C
cad1	ydr423c	GO:0005743	mitochondrial inner membrane	2.5698e-05	23 (of 234)	GO_C
cad1	ydr423c	GO:0019866	organelle inner membrane	1.93125e-05	24 (of 246)	GO_C
cad1	ydr423c	GO:0044455	mitochondrial membrane part	1.83899e-05	18 (of 153)	GO_C
cad1	ydr423c	GO:0005840	ribosome	1.74171e-06	33 (of 358)	GO_C
cad1	ydr423c	GO:0044391	ribosomal subunit	1.11827e-06	26 (of 239)	GO_C
cad1	ydr423c	GO:0022627	cytosolic small ribosomal subunit	6.15826e-07	13 (of 64)	GO_C
cad1	ydr423c	GO:0044445	cytosolic part	1.73557e-08	29 (of 236)	GO_C
cad1	ydr423c	GO:0022626	cytosolic ribosome	5.0869e-11	28 (of 173)	GO_C
cad1	ydr423c	GO:0000943	retrotransposon nucleocapsid	6.84879e-24	33 (of 94)	GO_C
cat8	ymr280c	GO:0004871	signal transducer activity	0.00804974	3 (of 55)	GO_F
cat8	ymr280c	GO:0060089	molecular transducer activity	0.00804974	3 (of 55)	GO_F
cat8	ymr280c	GO:0004888	transmembrane signaling receptor activity	0.00412246	2 (of 13)	GO_F
cat8	ymr280c	GO:0038023	signaling receptor activity	0.00412246	2 (of 13)	GO_F
cat8	ymr280c	GO:0015197	peptide transporter activity	0.00193979	2 (of 9)	GO_F
cat8	ymr280c	GO:0005310	dicarboxylic acid transmembrane transporter activity	0.00114254	2 (of 7)	GO_F
cat8	ymr280c	GO:0004930	G-protein coupled receptor activity	0.000166415	2 (of 3)	GO_F
cat8	ymr280c	GO:0004932	mating-type factor pheromone receptor activity	5.57412e-05	2 (of 2)	GO_F
cat8	ymr280c	GO:0016503	pheromone receptor activity	5.57412e-05	2 (of 2)	GO_F
cat8	ymr280c	GO:0005102	receptor binding	7.96306e-06	3 (of 6)	GO_F
cat8	ymr280c	GO:0000772	mating pheromone activity	1.60975e-06	3 (of 4)	GO_F
cat8	ymr280c	GO:0005186	pheromone activity	1.60975e-06	3 (of 4)	GO_F
cat8	ymr280c	GO:0050839	cell adhesion molecule binding	4.04599e-07	3 (of 3)	GO_F
cat8	ymr280c	GO:0050896	response to stimulus	0.0108693	15 (of 1073)	GO_P
cat8	ymr280c	GO:0015698	inorganic anion transport	0.009709	2 (of 20)	GO_P
cat8	ymr280c	GO:0046112	nucleobase biosynthetic process	0.009709	2 (of 20)	GO_P
cat8	ymr280c	GO:0007165	signal transduction	0.0074519	6 (of 231)	GO_P
cat8	ymr280c	GO:0006220	pyrimidine nucleotide metabolic process	0.00705063	2 (of 17)	GO_P
cat8	ymr280c	GO:0006221	pyrimidine nucleotide biosynthetic process	0.00625118	2 (of 16)	GO_P
cat8	ymr280c	GO:0072528	pyrimidine-containing compound biosynthetic process	0.00625118	2 (of 16)	GO_P
cat8	ymr280c	GO:0007154	cell communication	0.00441246	8 (of 351)	GO_P
cat8	ymr280c	GO:0006206	pyrimidine base metabolic process	0.00350511	2 (of 12)	GO_P
cat8	ymr280c	GO:0015833	peptide transport	0.00293507	2 (of 11)	GO_P
cat8	ymr280c	GO:0045595	regulation of cell differentiation	0.00293507	2 (of 11)	GO_P
cat8	ymr280c	GO:0044271	cellular nitrogen compound biosynthetic process	0.00226638	8 (of 315)	GO_P
cat8	ymr280c	GO:0000755	cytogamy	0.00193979	2 (of 9)	GO_P
cat8	ymr280c	GO:0019856	pyrimidine base biosynthetic process	0.00193979	2 (of 9)	GO_P
cat8	ymr280c	GO:0044283	small molecule biosynthetic process	0.00173753	8 (of 302)	GO_P
cat8	ymr280c	GO:0023052	signaling	0.00164788	7 (of 232)	GO_P
cat8	ymr280c	GO:0006551	leucine metabolic process	0.00151604	2 (of 8)	GO_P
cat8	ymr280c	GO:0007532	regulation of mating-type specific transcription, DNA-dependent	0.00151604	2 (of 8)	GO_P
cat8	ymr280c	GO:0006207	'de novo' pyrimidine base biosynthetic process	0.00114254	2 (of 7)	GO_P
cat8	ymr280c	GO:0006835	dicarboxylic acid transport	0.000820064	2 (of 6)	GO_P
cat8	ymr280c	GO:0009081	branched chain family amino acid metabolic process	0.000732025	3 (of 24)	GO_P
cat8	ymr280c	GO:0009098	leucine biosynthetic process	0.000549364	2 (of 5)	GO_P
cat8	ymr280c	GO:0042221	response to chemical stimulus	0.00039568	10 (of 373)	GO_P
cat8	ymr280c	GO:0009082	branched chain family amino acid biosynthetic process	0.000172651	3 (of 15)	GO_P
cat8	ymr280c	GO:0070887	cellular response to chemical stimulus	0.000143339	9 (of 266)	GO_P
cat8	ymr280c	GO:0007155	cell adhesion	8.48281e-05	3 (of 12)	GO_P
cat8	ymr280c	GO:0022610	biological adhesion	8.48281e-05	3 (of 12)	GO_P
cat8	ymr280c	GO:0007618	mating	5.57412e-05	2 (of 2)	GO_P
cat8	ymr280c	GO:0000003	reproduction	1.16203e-05	14 (of 495)	GO_P
cat8	ymr280c	GO:0007166	cell surface receptor signaling pathway	7.30138e-06	5 (of 37)	GO_P
cat8	ymr280c	GO:0007186	G-protein coupled receptor signaling pathway	6.35086e-06	5 (of 36)	GO_P
cat8	ymr280c	GO:0016337	cell-cell adhesion	4.0029e-06	3 (of 5)	GO_P
cat8	ymr280c	GO:0000750	pheromone-dependent signal transduction involved in conjugation with cellular fusion	1.73304e-06	5 (of 28)	GO_P
cat8	ymr280c	GO:0032005	signal transduction involved in conjugation with cellular fusion	1.73304e-06	5 (of 28)	GO_P
cat8	ymr280c	GO:0022414	reproductive process	1.65171e-06	14 (of 419)	GO_P
cat8	ymr280c	GO:0048610	cellular process involved in reproduction	1.65171e-06	14 (of 419)	GO_P
cat8	ymr280c	GO:0000752	agglutination involved in conjugation with cellular fusion	1.60975e-06	3 (of 4)	GO_P
cat8	ymr280c	GO:0000771	agglutination involved in conjugation	1.60975e-06	3 (of 4)	GO_P
cat8	ymr280c	GO:0007157	heterophilic cell-cell adhesion	1.60975e-06	3 (of 4)	GO_P
cat8	ymr280c	GO:0010033	response to organic substance	3.77046e-07	10 (of 168)	GO_P
cat8	ymr280c	GO:0019953	sexual reproduction	2.88592e-07	11 (of 207)	GO_P
cat8	ymr280c	GO:0051704	multi-organism process	2.86845e-07	9 (of 124)	GO_P
cat8	ymr280c	GO:0000746	conjugation	6.77156e-08	9 (of 105)	GO_P
cat8	ymr280c	GO:0000747	conjugation with cellular fusion	5.72033e-08	9 (of 103)	GO_P
cat8	ymr280c	GO:0019236	response to pheromone	1.11272e-09	10 (of 92)	GO_P
cat8	ymr280c	GO:0000749	response to pheromone involved in conjugation with cellular fusion	1.04187e-09	9 (of 66)	GO_P
cat8	ymr280c	GO:0031224	intrinsic to membrane	0.010788	18 (of 1391)	GO_C
cat8	ymr280c	GO:0000267	cell fraction	0.00909877	6 (of 241)	GO_C
cat8	ymr280c	GO:0005625	soluble fraction	0.00488476	3 (of 46)	GO_C
cat8	ymr280c	GO:0042597	periplasmic space	0.00293507	2 (of 11)	GO_C
cat8	ymr280c	GO:0030287	cell wall-bounded periplasmic space	0.00193979	2 (of 9)	GO_C
cat8	ymr280c	GO:0031226	intrinsic to plasma membrane	0.00188103	3 (of 33)	GO_C
cat8	ymr280c	GO:0005887	integral to plasma membrane	0.000827428	3 (of 25)	GO_C
cat8	ymr280c	GO:0071944	cell periphery	0.000369615	13 (of 597)	GO_C
cat8	ymr280c	GO:0031225	anchored to membrane	8.68963e-05	5 (of 61)	GO_C
cat8	ymr280c	GO:0005618	cell wall	1.43638e-05	7 (of 108)	GO_C
cat8	ymr280c	GO:0030312	external encapsulating structure	1.43638e-05	7 (of 108)	GO_C
cat8	ymr280c	GO:0009277	fungal-type cell wall	1.05058e-05	7 (of 103)	GO_C
cat8	ymr280c	GO:0005576	extracellular region	1.88675e-09	10 (of 97)	GO_C
cbf1	yjr060w	GO:0008649	rRNA methyltransferase activity	0.00589033	3 (of 6)	GO_F
cbf1	yjr060w	GO:0016758	transferase activity, transferring hexosyl groups	0.00546636	13 (of 84)	GO_F
cbf1	yjr060w	GO:0016646	oxidoreductase activity, acting on the CH-NH group of donors, NAD or NADP as acceptor	0.00535664	4 (of 11)	GO_F
cbf1	yjr060w	GO:0016835	carbon-oxygen lyase activity	0.00499244	8 (of 39)	GO_F
cbf1	yjr060w	GO:0000095	S-adenosylmethionine transmembrane transporter activity	0.00493748	2 (of 2)	GO_F
cbf1	yjr060w	GO:0004044	amidophosphoribosyltransferase activity	0.00493748	2 (of 2)	GO_F
cbf1	yjr060w	GO:0004084	branched-chain-amino-acid transaminase activity	0.00493748	2 (of 2)	GO_F
cbf1	yjr060w	GO:0004373	glycogen (starch) synthase activity	0.00493748	2 (of 2)	GO_F
cbf1	yjr060w	GO:0004410	homocitrate synthase activity	0.00493748	2 (of 2)	GO_F
cbf1	yjr060w	GO:0015191	L-methionine transmembrane transporter activity	0.00493748	2 (of 2)	GO_F
cbf1	yjr060w	GO:0043865	methionine transmembrane transporter activity	0.00493748	2 (of 2)	GO_F
cbf1	yjr060w	GO:0052654	L-leucine transaminase activity	0.00493748	2 (of 2)	GO_F
cbf1	yjr060w	GO:0052655	L-valine transaminase activity	0.00493748	2 (of 2)	GO_F
cbf1	yjr060w	GO:0052656	L-isoleucine transaminase activity	0.00493748	2 (of 2)	GO_F
cbf1	yjr060w	GO:0019842	vitamin binding	0.00388981	10 (of 54)	GO_F
cbf1	yjr060w	GO:0015103	inorganic anion transmembrane transporter activity	0.00384365	5 (of 16)	GO_F
cbf1	yjr060w	GO:0004033	aldo-keto reductase (NADP) activity	0.0036073	4 (of 10)	GO_F
cbf1	yjr060w	GO:0008509	anion transmembrane transporter activity	0.0033172	6 (of 22)	GO_F
cbf1	yjr060w	GO:0016829	lyase activity	0.0029699	15 (of 97)	GO_F
cbf1	yjr060w	GO:0022892	substrate-specific transporter activity	0.00282753	41 (of 375)	GO_F
cbf1	yjr060w	GO:0050662	coenzyme binding	0.0028143	16 (of 106)	GO_F
cbf1	yjr060w	GO:0008106	alcohol dehydrogenase (NADP+) activity	0.00229078	4 (of 9)	GO_F
cbf1	yjr060w	GO:0016645	oxidoreductase activity, acting on the CH-NH group of donors	0.00198154	5 (of 14)	GO_F
cbf1	yjr060w	GO:0016740	transferase activity	0.00158834	78 (of 804)	GO_F
cbf1	yjr060w	GO:0016614	oxidoreductase activity, acting on CH-OH group of donors	0.0015539	15 (of 91)	GO_F
cbf1	yjr060w	GO:0016491	oxidoreductase activity	0.00149714	39 (of 340)	GO_F
cbf1	yjr060w	GO:0072349	modified amino acid transmembrane transporter activity	0.00134717	4 (of 8)	GO_F
cbf1	yjr060w	GO:0004622	lysophospholipase activity	0.00131133	3 (of 4)	GO_F
cbf1	yjr060w	GO:0015291	secondary active transmembrane transporter activity	0.00130892	11 (of 55)	GO_F
cbf1	yjr060w	GO:0016616	oxidoreductase activity, acting on the CH-OH group of donors, NAD or NADP as acceptor	0.00109302	15 (of 88)	GO_F
cbf1	yjr060w	GO:0008194	UDP-glycosyltransferase activity	0.00098489	7 (of 24)	GO_F
cbf1	yjr060w	GO:0016769	transferase activity, transferring nitrogenous groups	0.00098489	7 (of 24)	GO_F
cbf1	yjr060w	GO:0022857	transmembrane transporter activity	0.000667864	41 (of 348)	GO_F
cbf1	yjr060w	GO:0030170	pyridoxal phosphate binding	0.000626074	10 (of 43)	GO_F
cbf1	yjr060w	GO:0070279	vitamin B6 binding	0.000626074	10 (of 43)	GO_F
cbf1	yjr060w	GO:0046527	glucosyltransferase activity	0.000511649	6 (of 16)	GO_F
cbf1	yjr060w	GO:0008483	transaminase activity	0.000398183	7 (of 21)	GO_F
cbf1	yjr060w	GO:0016757	transferase activity, transferring glycosyl groups	0.000296027	18 (of 104)	GO_F
cbf1	yjr060w	GO:0022891	substrate-specific transmembrane transporter activity	0.000196275	39 (of 307)	GO_F
cbf1	yjr060w	GO:0035251	UDP-glucosyltransferase activity	0.000131589	6 (of 13)	GO_F
cbf1	yjr060w	GO:0003824	catalytic activity	5.22035e-05	207 (of 2366)	GO_F
cbf1	yjr060w	GO:0048037	cofactor binding	4.95656e-05	26 (of 161)	GO_F
cbf1	yjr060w	GO:0051287	NAD binding	2.89101e-05	9 (of 25)	GO_F
cbf1	yjr060w	GO:0046112	nucleobase biosynthetic process	0.00194394	6 (of 20)	GO_P
cbf1	yjr060w	GO:0006725	cellular aromatic compound metabolic process	0.00138498	15 (of 90)	GO_P
cbf1	yjr060w	GO:0031120	snRNA pseudouridine synthesis	0.00134717	4 (of 8)	GO_P
cbf1	yjr060w	GO:0040031	snRNA modification	0.00134717	4 (of 8)	GO_P
cbf1	yjr060w	GO:0009081	branched chain family amino acid metabolic process	0.00098489	7 (of 24)	GO_P
cbf1	yjr060w	GO:0016137	glycoside metabolic process	0.00098489	7 (of 24)	GO_P
cbf1	yjr060w	GO:0055085	transmembrane transport	0.00089965	39 (of 331)	GO_P
cbf1	yjr060w	GO:0046483	heterocycle metabolic process	0.00083395	42 (of 363)	GO_P
cbf1	yjr060w	GO:0005992	trehalose biosynthetic process	0.00071313	4 (of 7)	GO_P
cbf1	yjr060w	GO:0016138	glycoside biosynthetic process	0.00071313	4 (of 7)	GO_P
cbf1	yjr060w	GO:0019878	lysine biosynthetic process via aminoadipic acid	0.00071313	4 (of 7)	GO_P
cbf1	yjr060w	GO:0046351	disaccharide biosynthetic process	0.00071313	4 (of 7)	GO_P
cbf1	yjr060w	GO:0005991	trehalose metabolic process	0.000545959	5 (of 11)	GO_P
cbf1	yjr060w	GO:0055114	oxidation-reduction process	0.000375065	49 (of 427)	GO_P
cbf1	yjr060w	GO:0006553	lysine metabolic process	0.00031599	5 (of 10)	GO_P
cbf1	yjr060w	GO:0006563	L-serine metabolic process	0.00031599	5 (of 10)	GO_P
cbf1	yjr060w	GO:0009085	lysine biosynthetic process	0.00031599	5 (of 10)	GO_P
cbf1	yjr060w	GO:0016073	snRNA metabolic process	0.000210019	8 (of 25)	GO_P
cbf1	yjr060w	GO:0009063	cellular amino acid catabolic process	0.000197377	12 (of 52)	GO_P
cbf1	yjr060w	GO:0009065	glutamine family amino acid catabolic process	0.000131589	6 (of 13)	GO_P
cbf1	yjr060w	GO:0009066	aspartate family amino acid metabolic process	0.000130775	14 (of 65)	GO_P
cbf1	yjr060w	GO:0016054	organic acid catabolic process	8.0515e-05	15 (of 70)	GO_P
cbf1	yjr060w	GO:0046395	carboxylic acid catabolic process	8.0515e-05	15 (of 70)	GO_P
cbf1	yjr060w	GO:0009082	branched chain family amino acid biosynthetic process	3.19684e-05	7 (of 15)	GO_P
cbf1	yjr060w	GO:0034641	cellular nitrogen compound metabolic process	2.43121e-05	187 (of 2073)	GO_P
cbf1	yjr060w	GO:0009310	amine catabolic process	2.24066e-05	14 (of 56)	GO_P
cbf1	yjr060w	GO:0006807	nitrogen compound metabolic process	1.89849e-05	190 (of 2105)	GO_P
cbf1	yjr060w	GO:0044282	small molecule catabolic process	4.62531e-06	25 (of 133)	GO_P
cbf1	yjr060w	GO:0044283	small molecule biosynthetic process	5.18789e-08	48 (of 302)	GO_P
cbf1	yjr060w	GO:0006082	organic acid metabolic process	1.10176e-08	59 (of 392)	GO_P
cbf1	yjr060w	GO:0019752	carboxylic acid metabolic process	9.99789e-09	59 (of 391)	GO_P
cbf1	yjr060w	GO:0043436	oxoacid metabolic process	9.99789e-09	59 (of 391)	GO_P
cbf1	yjr060w	GO:0044281	small molecule metabolic process	3.11584e-09	114 (of 961)	GO_P
cbf1	yjr060w	GO:0044271	cellular nitrogen compound biosynthetic process	1.24974e-09	53 (of 315)	GO_P
cbf1	yjr060w	GO:0042180	cellular ketone metabolic process	9.40623e-10	63 (of 406)	GO_P
cbf1	yjr060w	GO:0016053	organic acid biosynthetic process	9.14566e-10	40 (of 200)	GO_P
cbf1	yjr060w	GO:0046394	carboxylic acid biosynthetic process	9.14566e-10	40 (of 200)	GO_P
cbf1	yjr060w	GO:0044106	cellular amine metabolic process	8.78352e-10	52 (of 303)	GO_P
cbf1	yjr060w	GO:0009308	amine metabolic process	1.57888e-10	57 (of 334)	GO_P
cbf1	yjr060w	GO:0006520	cellular amino acid metabolic process	1.14136e-10	52 (of 287)	GO_P
cbf1	yjr060w	GO:0009309	amine biosynthetic process	5.1092e-11	37 (of 160)	GO_P
cbf1	yjr060w	GO:0008652	cellular amino acid biosynthetic process	2.30198e-11	37 (of 156)	GO_P
cbf1	yjr060w	GO:0005773	vacuole	0.0052857	29 (of 251)	GO_C
cbf1	yjr060w	GO:0031224	intrinsic to membrane	0.0047614	121 (of 1391)	GO_C
cbf1	yjr060w	GO:0043227	membrane-bounded organelle	0.00356885	312 (of 4020)	GO_C
cbf1	yjr060w	GO:0043231	intracellular membrane-bounded organelle	0.00356885	312 (of 4020)	GO_C
cbf1	yjr060w	GO:0000322	storage vacuole	0.00205955	27 (of 214)	GO_C
cbf1	yjr060w	GO:0000323	lytic vacuole	0.00205955	27 (of 214)	GO_C
cbf1	yjr060w	GO:0000324	fungal-type vacuole	0.00205955	27 (of 214)	GO_C
cbf1	yjr060w	GO:0031226	intrinsic to plasma membrane	0.00163512	8 (of 33)	GO_C
cbf1	yjr060w	GO:0005624	membrane fraction	0.00145235	27 (of 209)	GO_C
cbf1	yjr060w	GO:0005626	insoluble fraction	0.00145235	27 (of 209)	GO_C
cbf1	yjr060w	GO:0005946	alpha,alpha-trehalose-phosphate synthase complex (UDP-forming)	0.00131133	3 (of 4)	GO_C
cbf1	yjr060w	GO:0005576	extracellular region	0.00108836	16 (of 97)	GO_C
cbf1	yjr060w	GO:0005730	nucleolus	0.000941311	41 (of 354)	GO_C
cbf1	yjr060w	GO:0001950	plasma membrane enriched fraction	0.000753197	15 (of 85)	GO_C
cbf1	yjr060w	GO:0000267	cell fraction	0.00071331	31 (of 241)	GO_C
cbf1	yjr060w	GO:0005618	cell wall	0.000477229	18 (of 108)	GO_C
cbf1	yjr060w	GO:0030312	external encapsulating structure	0.000477229	18 (of 108)	GO_C
cbf1	yjr060w	GO:0044424	intracellular part	0.000476161	401 (of 5255)	GO_C
cbf1	yjr060w	GO:0005737	cytoplasm	0.000380224	328 (of 4149)	GO_C
cbf1	yjr060w	GO:0009277	fungal-type cell wall	0.000261446	18 (of 103)	GO_C
cbf1	yjr060w	GO:0005622	intracellular	0.000258091	404 (of 5278)	GO_C
cbf1	yjr060w	GO:0031225	anchored to membrane	0.000253124	13 (of 61)	GO_C
cbf1	yjr060w	GO:0005623	cell	1.75756e-07	436 (of 5572)	GO_C
cbf1	yjr060w	GO:0044464	cell part	1.75756e-07	436 (of 5572)	GO_C
cha4	ylr098c	GO:0009310	amine catabolic process	0.00172717	5 (of 56)	GO_P
cha4	ylr098c	GO:0009082	branched chain family amino acid biosynthetic process	0.00147468	3 (of 15)	GO_P
cha4	ylr098c	GO:0009063	cellular amino acid catabolic process	0.00123474	5 (of 52)	GO_P
cha4	ylr098c	GO:0044271	cellular nitrogen compound biosynthetic process	0.00119471	13 (of 315)	GO_P
cha4	ylr098c	GO:0044282	small molecule catabolic process	0.00107418	8 (of 133)	GO_P
cha4	ylr098c	GO:0006112	energy reserve metabolic process	0.000993498	4 (of 29)	GO_P
cha4	ylr098c	GO:0009068	aspartate family amino acid catabolic process	0.000559734	3 (of 11)	GO_P
cha4	ylr098c	GO:0009081	branched chain family amino acid metabolic process	0.000472032	4 (of 24)	GO_P
cha4	ylr098c	GO:0006563	L-serine metabolic process	0.000411757	3 (of 10)	GO_P
cha4	ylr098c	GO:0009069	serine family amino acid metabolic process	0.000362747	5 (of 40)	GO_P
cha4	ylr098c	GO:0044283	small molecule biosynthetic process	0.000237229	14 (of 302)	GO_P
cha4	ylr098c	GO:0016053	organic acid biosynthetic process	6.13117e-05	12 (of 200)	GO_P
cha4	ylr098c	GO:0046394	carboxylic acid biosynthetic process	6.13117e-05	12 (of 200)	GO_P
cha4	ylr098c	GO:0009309	amine biosynthetic process	3.65973e-05	11 (of 160)	GO_P
cha4	ylr098c	GO:0008652	cellular amino acid biosynthetic process	2.89194e-05	11 (of 156)	GO_P
cha4	ylr098c	GO:0042180	cellular ketone metabolic process	1.4233e-05	19 (of 406)	GO_P
cha4	ylr098c	GO:0006082	organic acid metabolic process	8.61691e-06	19 (of 392)	GO_P
cha4	ylr098c	GO:0019752	carboxylic acid metabolic process	8.30554e-06	19 (of 391)	GO_P
cha4	ylr098c	GO:0043436	oxoacid metabolic process	8.30554e-06	19 (of 391)	GO_P
cha4	ylr098c	GO:0009308	amine metabolic process	3.5158e-06	18 (of 334)	GO_P
cha4	ylr098c	GO:0044106	cellular amine metabolic process	8.64636e-07	18 (of 303)	GO_P
cha4	ylr098c	GO:0006520	cellular amino acid metabolic process	3.88456e-07	18 (of 287)	GO_P
cin5	yor028c	GO:0030247	polysaccharide binding	0.00718785	2 (of 2)	GO_F
cin5	yor028c	GO:0034257	nicotinamide riboside transporter activity	0.00718785	2 (of 2)	GO_F
cin5	yor028c	GO:0046870	cadmium ion binding	0.00718785	2 (of 2)	GO_F
cin5	yor028c	GO:0052654	L-leucine transaminase activity	0.00718785	2 (of 2)	GO_F
cin5	yor028c	GO:0052655	L-valine transaminase activity	0.00718785	2 (of 2)	GO_F
cin5	yor028c	GO:0052656	L-isoleucine transaminase activity	0.00718785	2 (of 2)	GO_F
cin5	yor028c	GO:0015205	nucleobase transmembrane transporter activity	0.00711503	4 (of 10)	GO_F
cin5	yor028c	GO:0015450	P-P-bond-hydrolysis-driven protein transmembrane transporter activity	0.00711503	4 (of 10)	GO_F
cin5	yor028c	GO:0008320	protein transmembrane transporter activity	0.00652929	6 (of 21)	GO_F
cin5	yor028c	GO:0022884	macromolecule transmembrane transporter activity	0.00652929	6 (of 21)	GO_F
cin5	yor028c	GO:0042625	ATPase activity, coupled to transmembrane movement of ions	0.00521285	10 (of 47)	GO_F
cin5	yor028c	GO:0015197	peptide transporter activity	0.00457292	4 (of 9)	GO_F
cin5	yor028c	GO:0004888	transmembrane signaling receptor activity	0.00312832	5 (of 13)	GO_F
cin5	yor028c	GO:0038023	signaling receptor activity	0.00312832	5 (of 13)	GO_F
cin5	yor028c	GO:0015926	glucosidase activity	0.00279309	8 (of 30)	GO_F
cin5	yor028c	GO:0000772	mating pheromone activity	0.00227801	3 (of 4)	GO_F
cin5	yor028c	GO:0004338	glucan exo-1,3-beta-glucosidase activity	0.00227801	3 (of 4)	GO_F
cin5	yor028c	GO:0005186	pheromone activity	0.00227801	3 (of 4)	GO_F
cin5	yor028c	GO:0008565	protein transporter activity	0.00205162	13 (of 63)	GO_F
cin5	yor028c	GO:0016836	hydro-lyase activity	0.00172582	8 (of 28)	GO_F
cin5	yor028c	GO:0019842	vitamin binding	0.00154797	12 (of 54)	GO_F
cin5	yor028c	GO:0022804	active transmembrane transporter activity	0.00145544	27 (of 174)	GO_F
cin5	yor028c	GO:0008324	cation transmembrane transporter activity	0.00134625	23 (of 139)	GO_F
cin5	yor028c	GO:0015075	ion transmembrane transporter activity	0.00101911	27 (of 170)	GO_F
cin5	yor028c	GO:0019829	cation-transporting ATPase activity	0.00101528	9 (of 32)	GO_F
cin5	yor028c	GO:0015399	primary active transmembrane transporter activity	0.000936182	16 (of 80)	GO_F
cin5	yor028c	GO:0015405	P-P-bond-hydrolysis-driven transmembrane transporter activity	0.000936182	16 (of 80)	GO_F
cin5	yor028c	GO:0030170	pyridoxal phosphate binding	0.000695155	11 (of 43)	GO_F
cin5	yor028c	GO:0070279	vitamin B6 binding	0.000695155	11 (of 43)	GO_F
cin5	yor028c	GO:0022890	inorganic cation transmembrane transporter activity	0.000654763	22 (of 124)	GO_F
cin5	yor028c	GO:0050839	cell adhesion molecule binding	0.000608018	3 (of 3)	GO_F
cin5	yor028c	GO:0046961	proton-transporting ATPase activity, rotational mechanism	0.000456616	9 (of 29)	GO_F
cin5	yor028c	GO:0046933	hydrogen ion transporting ATP synthase activity, rotational mechanism	0.000279237	7 (of 17)	GO_F
cin5	yor028c	GO:0016835	carbon-oxygen lyase activity	0.000276955	11 (of 39)	GO_F
cin5	yor028c	GO:0004634	phosphopyruvate hydratase activity	0.000239448	4 (of 5)	GO_F
cin5	yor028c	GO:0016829	lyase activity	0.000146004	20 (of 97)	GO_F
cin5	yor028c	GO:0005199	structural constituent of cell wall	0.000107451	7 (of 15)	GO_F
cin5	yor028c	GO:0015077	monovalent inorganic cation transmembrane transporter activity	9.60915e-05	18 (of 80)	GO_F
cin5	yor028c	GO:0022891	substrate-specific transmembrane transporter activity	8.55356e-05	46 (of 307)	GO_F
cin5	yor028c	GO:0015078	hydrogen ion transmembrane transporter activity	4.41638e-05	17 (of 69)	GO_F
cin5	yor028c	GO:0022857	transmembrane transporter activity	3.16894e-05	52 (of 348)	GO_F
cin5	yor028c	GO:0031386	protein tag	2.44852e-05	6 (of 9)	GO_F
cin5	yor028c	GO:0022892	substrate-specific transporter activity	1.69797e-06	59 (of 375)	GO_F
cin5	yor028c	GO:0005215	transporter activity	5.94996e-07	67 (of 433)	GO_F
cin5	yor028c	GO:0005198	structural molecule activity	2.14996e-29	103 (of 373)	GO_F
cin5	yor028c	GO:0003735	structural constituent of ribosome	2.48792e-37	88 (of 229)	GO_F
cin5	yor028c	GO:0044237	cellular metabolic process	0.00471821	355 (of 3819)	GO_P
cin5	yor028c	GO:0019953	sexual reproduction	0.00471414	29 (of 207)	GO_P
cin5	yor028c	GO:0000755	cytogamy	0.00457292	4 (of 9)	GO_P
cin5	yor028c	GO:0031204	posttranslational protein targeting to membrane, translocation	0.00457292	4 (of 9)	GO_P
cin5	yor028c	GO:0051180	vitamin transport	0.00457292	4 (of 9)	GO_P
cin5	yor028c	GO:0051258	protein polymerization	0.00457292	4 (of 9)	GO_P
cin5	yor028c	GO:0034220	ion transmembrane transport	0.00455063	12 (of 61)	GO_P
cin5	yor028c	GO:0070071	proton-transporting two-sector ATPase complex assembly	0.0045307	5 (of 14)	GO_P
cin5	yor028c	GO:0031505	fungal-type cell wall organization	0.00444665	24 (of 161)	GO_P
cin5	yor028c	GO:0044238	primary metabolic process	0.00433748	340 (of 3637)	GO_P
cin5	yor028c	GO:0034599	cellular response to oxidative stress	0.00426579	15 (of 84)	GO_P
cin5	yor028c	GO:0044281	small molecule metabolic process	0.00390396	104 (of 961)	GO_P
cin5	yor028c	GO:0006448	regulation of translational elongation	0.00378939	7 (of 25)	GO_P
cin5	yor028c	GO:0000478	endonucleolytic cleavage involved in rRNA processing	0.00374557	10 (of 45)	GO_P
cin5	yor028c	GO:0000479	endonucleolytic cleavage of tricistronic rRNA transcript (SSU-rRNA, 5.8S rRNA, LSU-rRNA)	0.00374557	10 (of 45)	GO_P
cin5	yor028c	GO:0055086	nucleobase-containing small molecule metabolic process	0.0034999	37 (of 277)	GO_P
cin5	yor028c	GO:0009308	amine metabolic process	0.00345272	43 (of 334)	GO_P
cin5	yor028c	GO:0071840	cellular component organization or biogenesis	0.00310142	210 (of 2118)	GO_P
cin5	yor028c	GO:0008652	cellular amino acid biosynthetic process	0.0029362	24 (of 156)	GO_P
cin5	yor028c	GO:0071841	cellular component organization or biogenesis at cellular level	0.00284774	200 (of 2002)	GO_P
cin5	yor028c	GO:0016053	organic acid biosynthetic process	0.00284257	29 (of 200)	GO_P
cin5	yor028c	GO:0046394	carboxylic acid biosynthetic process	0.00284257	29 (of 200)	GO_P
cin5	yor028c	GO:0006450	regulation of translational fidelity	0.00278169	6 (of 18)	GO_P
cin5	yor028c	GO:0051234	establishment of localization	0.00272886	132 (of 1250)	GO_P
cin5	yor028c	GO:0015931	nucleobase-containing compound transport	0.00261261	23 (of 146)	GO_P
cin5	yor028c	GO:0006810	transport	0.00259966	129 (of 1216)	GO_P
cin5	yor028c	GO:0000752	agglutination involved in conjugation with cellular fusion	0.00227801	3 (of 4)	GO_P
cin5	yor028c	GO:0000771	agglutination involved in conjugation	0.00227801	3 (of 4)	GO_P
cin5	yor028c	GO:0007157	heterophilic cell-cell adhesion	0.00227801	3 (of 4)	GO_P
cin5	yor028c	GO:0046500	S-adenosylmethionine metabolic process	0.00227801	3 (of 4)	GO_P
cin5	yor028c	GO:0009152	purine ribonucleotide biosynthetic process	0.00220631	11 (of 49)	GO_P
cin5	yor028c	GO:0070972	protein localization in endoplasmic reticulum	0.0021771	10 (of 42)	GO_P
cin5	yor028c	GO:0008152	metabolic process	0.00211224	374 (of 4009)	GO_P
cin5	yor028c	GO:0009165	nucleotide biosynthetic process	0.0020987	18 (of 102)	GO_P
cin5	yor028c	GO:0070271	protein complex biogenesis	0.00209091	29 (of 196)	GO_P
cin5	yor028c	GO:0046164	alcohol catabolic process	0.00205162	13 (of 63)	GO_P
cin5	yor028c	GO:0009309	amine biosynthetic process	0.00195123	25 (of 160)	GO_P
cin5	yor028c	GO:0009260	ribonucleotide biosynthetic process	0.00150606	13 (of 61)	GO_P
cin5	yor028c	GO:0071852	fungal-type cell wall organization or biogenesis	0.0014904	28 (of 183)	GO_P
cin5	yor028c	GO:0006006	glucose metabolic process	0.00143218	14 (of 68)	GO_P
cin5	yor028c	GO:0051179	localization	0.0014316	143 (of 1348)	GO_P
cin5	yor028c	GO:0009142	nucleoside triphosphate biosynthetic process	0.00129285	9 (of 33)	GO_P
cin5	yor028c	GO:0019319	hexose biosynthetic process	0.00123601	7 (of 21)	GO_P
cin5	yor028c	GO:0006612	protein targeting to membrane	0.00123089	14 (of 67)	GO_P
cin5	yor028c	GO:0000462	maturation of SSU-rRNA from tricistronic rRNA transcript (SSU-rRNA, 5.8S rRNA, LSU-rRNA)	0.00102383	18 (of 96)	GO_P
cin5	yor028c	GO:0019318	hexose metabolic process	0.000989671	17 (of 88)	GO_P
cin5	yor028c	GO:0043623	cellular protein complex assembly	0.000926157	25 (of 152)	GO_P
cin5	yor028c	GO:0034622	cellular macromolecular complex assembly	0.000885812	49 (of 368)	GO_P
cin5	yor028c	GO:0006461	protein complex assembly	0.000834791	29 (of 185)	GO_P
cin5	yor028c	GO:0009201	ribonucleoside triphosphate biosynthetic process	0.000788027	9 (of 31)	GO_P
cin5	yor028c	GO:0015672	monovalent inorganic cation transport	0.000769607	13 (of 57)	GO_P
cin5	yor028c	GO:0006096	glycolysis	0.000754296	8 (of 25)	GO_P
cin5	yor028c	GO:0071822	protein complex subunit organization	0.000696141	32 (of 209)	GO_P
cin5	yor028c	GO:0006556	S-adenosylmethionine biosynthetic process	0.000608018	3 (of 3)	GO_P
cin5	yor028c	GO:0045047	protein targeting to ER	0.000598386	10 (of 36)	GO_P
cin5	yor028c	GO:0072599	establishment of protein localization in endoplasmic reticulum	0.000598386	10 (of 36)	GO_P
cin5	yor028c	GO:0065003	macromolecular complex assembly	0.00058151	53 (of 399)	GO_P
cin5	yor028c	GO:0007007	inner mitochondrial membrane organization	0.00055351	8 (of 24)	GO_P
cin5	yor028c	GO:0046365	monosaccharide catabolic process	0.000534179	13 (of 55)	GO_P
cin5	yor028c	GO:0019538	protein metabolic process	0.000502822	171 (of 1619)	GO_P
cin5	yor028c	GO:0009145	purine nucleoside triphosphate biosynthetic process	0.000456616	9 (of 29)	GO_P
cin5	yor028c	GO:0009206	purine ribonucleoside triphosphate biosynthetic process	0.000456616	9 (of 29)	GO_P
cin5	yor028c	GO:0071554	cell wall organization or biogenesis	0.000452645	36 (of 239)	GO_P
cin5	yor028c	GO:0015992	proton transport	0.000446433	11 (of 41)	GO_P
cin5	yor028c	GO:0006094	gluconeogenesis	0.000423778	7 (of 18)	GO_P
cin5	yor028c	GO:0070882	cellular cell wall organization or biogenesis	0.00038423	36 (of 237)	GO_P
cin5	yor028c	GO:0000469	cleavage involved in rRNA processing	0.000383605	15 (of 67)	GO_P
cin5	yor028c	GO:0072522	purine-containing compound biosynthetic process	0.000379904	14 (of 60)	GO_P
cin5	yor028c	GO:0022613	ribonucleoprotein complex biogenesis	0.000349146	63 (of 486)	GO_P
cin5	yor028c	GO:0000749	response to pheromone involved in conjugation with cellular fusion	0.000322412	15 (of 66)	GO_P
cin5	yor028c	GO:0007047	cellular cell wall organization	0.000314718	32 (of 200)	GO_P
cin5	yor028c	GO:0045229	external encapsulating structure organization	0.000314718	32 (of 200)	GO_P
cin5	yor028c	GO:0071555	cell wall organization	0.000314718	32 (of 200)	GO_P
cin5	yor028c	GO:0071843	cellular component biogenesis at cellular level	0.000309859	74 (of 591)	GO_P
cin5	yor028c	GO:0007006	mitochondrial membrane organization	0.000263166	12 (of 45)	GO_P
cin5	yor028c	GO:0051704	multi-organism process	0.000255381	23 (of 124)	GO_P
cin5	yor028c	GO:0044283	small molecule biosynthetic process	0.00023334	44 (of 302)	GO_P
cin5	yor028c	GO:0044267	cellular protein metabolic process	0.000213502	164 (of 1517)	GO_P
cin5	yor028c	GO:0019320	hexose catabolic process	0.00019398	13 (of 50)	GO_P
cin5	yor028c	GO:0034654	nucleobase-containing compound biosynthetic process	0.000191854	22 (of 114)	GO_P
cin5	yor028c	GO:0006754	ATP biosynthetic process	0.000179559	9 (of 26)	GO_P
cin5	yor028c	GO:0044271	cellular nitrogen compound biosynthetic process	0.000159534	46 (of 315)	GO_P
cin5	yor028c	GO:0010033	response to organic substance	0.00015861	29 (of 168)	GO_P
cin5	yor028c	GO:0006818	hydrogen transport	0.000128184	12 (of 42)	GO_P
cin5	yor028c	GO:0000747	conjugation with cellular fusion	0.000118775	21 (of 103)	GO_P
cin5	yor028c	GO:0030490	maturation of SSU-rRNA	0.000118775	21 (of 103)	GO_P
cin5	yor028c	GO:0070887	cellular response to chemical stimulus	0.000110377	41 (of 266)	GO_P
cin5	yor028c	GO:0044085	cellular component biogenesis	6.88735e-05	116 (of 982)	GO_P
cin5	yor028c	GO:0055085	transmembrane transport	6.87171e-05	49 (of 331)	GO_P
cin5	yor028c	GO:0000746	conjugation	5.33129e-05	22 (of 105)	GO_P
cin5	yor028c	GO:0015888	thiamine transport	5.13543e-05	4 (of 4)	GO_P
cin5	yor028c	GO:0044249	cellular biosynthetic process	4.60248e-05	210 (of 1974)	GO_P
cin5	yor028c	GO:0006007	glucose catabolic process	4.56745e-05	13 (of 44)	GO_P
cin5	yor028c	GO:0042254	ribosome biogenesis	3.83279e-05	60 (of 423)	GO_P
cin5	yor028c	GO:0015985	energy coupled proton transport, down electrochemical gradient	3.12546e-05	8 (of 17)	GO_P
cin5	yor028c	GO:0015986	ATP synthesis coupled proton transport	3.12546e-05	8 (of 17)	GO_P
cin5	yor028c	GO:0019236	response to pheromone	2.03213e-05	21 (of 92)	GO_P
cin5	yor028c	GO:0042274	ribosomal small subunit biogenesis	1.30353e-05	26 (of 125)	GO_P
cin5	yor028c	GO:0009058	biosynthetic process	6.60411e-06	218 (of 2008)	GO_P
cin5	yor028c	GO:0042221	response to chemical stimulus	6.50662e-06	57 (of 373)	GO_P
cin5	yor028c	GO:0006407	rRNA export from nucleus	5.53491e-06	11 (of 27)	GO_P
cin5	yor028c	GO:0051029	rRNA transport	5.53491e-06	11 (of 27)	GO_P
cin5	yor028c	GO:0009987	cellular process	3.07747e-06	487 (of 5188)	GO_P
cin5	yor028c	GO:0006412	translation	2.58944e-09	101 (of 672)	GO_P
cin5	yor028c	GO:0002181	cytoplasmic translation	7.68692e-37	76 (of 174)	GO_P
cin5	yor028c	GO:0005758	mitochondrial intermembrane space	0.0119011	9 (of 45)	GO_C
cin5	yor028c	GO:0005739	mitochondrion	0.0116191	118 (of 1149)	GO_C
cin5	yor028c	GO:0000315	organellar large ribosomal subunit	0.01027	9 (of 44)	GO_C
cin5	yor028c	GO:0005762	mitochondrial large ribosomal subunit	0.01027	9 (of 44)	GO_C
cin5	yor028c	GO:0005672	transcription factor TFIIA complex	0.00718785	2 (of 2)	GO_C
cin5	yor028c	GO:0000275	mitochondrial proton-transporting ATP synthase complex, catalytic core F(1)	0.00533585	3 (of 5)	GO_C
cin5	yor028c	GO:0045261	proton-transporting ATP synthase complex, catalytic core F(1)	0.00533585	3 (of 5)	GO_C
cin5	yor028c	GO:0000313	organellar ribosome	0.00478664	15 (of 85)	GO_C
cin5	yor028c	GO:0005761	mitochondrial ribosome	0.00478664	15 (of 85)	GO_C
cin5	yor028c	GO:0005688	U6 snRNP	0.00457292	4 (of 9)	GO_C
cin5	yor028c	GO:0005622	intracellular	0.00339217	476 (of 5278)	GO_C
cin5	yor028c	GO:0000786	nucleosome	0.00312832	5 (of 13)	GO_C
cin5	yor028c	GO:0033178	proton-transporting two-sector ATPase complex, catalytic domain	0.00312832	5 (of 13)	GO_C
cin5	yor028c	GO:0005624	membrane fraction	0.00283294	30 (of 209)	GO_C
cin5	yor028c	GO:0005626	insoluble fraction	0.00283294	30 (of 209)	GO_C
cin5	yor028c	GO:0044424	intracellular part	0.00263082	475 (of 5255)	GO_C
cin5	yor028c	GO:0016021	integral to membrane	0.00251466	140 (of 1334)	GO_C
cin5	yor028c	GO:0044425	membrane part	0.0024624	167 (of 1629)	GO_C
cin5	yor028c	GO:0005787	signal peptidase complex	0.00227801	3 (of 4)	GO_C
cin5	yor028c	GO:0000276	mitochondrial proton-transporting ATP synthase complex, coupling factor F(o)	0.00206807	5 (of 12)	GO_C
cin5	yor028c	GO:0045263	proton-transporting ATP synthase complex, coupling factor F(o)	0.00206807	5 (of 12)	GO_C
cin5	yor028c	GO:0044429	mitochondrial part	0.00192582	69 (of 579)	GO_C
cin5	yor028c	GO:0000788	nuclear nucleosome	0.00129617	5 (of 11)	GO_C
cin5	yor028c	GO:0031226	intrinsic to plasma membrane	0.00129285	9 (of 33)	GO_C
cin5	yor028c	GO:0005625	soluble fraction	0.00127589	11 (of 46)	GO_C
cin5	yor028c	GO:0044455	mitochondrial membrane part	0.00102091	25 (of 153)	GO_C
cin5	yor028c	GO:0001950	plasma membrane enriched fraction	0.000655175	17 (of 85)	GO_C
cin5	yor028c	GO:0071261	Ssh1 translocon complex	0.000608018	3 (of 3)	GO_C
cin5	yor028c	GO:0031225	anchored to membrane	0.000455452	14 (of 61)	GO_C
cin5	yor028c	GO:0016469	proton-transporting two-sector ATPase complex	0.000360569	10 (of 34)	GO_C
cin5	yor028c	GO:0031224	intrinsic to membrane	0.000346075	151 (of 1391)	GO_C
cin5	yor028c	GO:0042719	mitochondrial intermembrane space protein transporter complex	0.000239448	4 (of 5)	GO_C
cin5	yor028c	GO:0071256	translocon complex	0.000239448	4 (of 5)	GO_C
cin5	yor028c	GO:0005887	integral to plasma membrane	0.000126839	9 (of 25)	GO_C
cin5	yor028c	GO:0005791	rough endoplasmic reticulum	0.000116054	6 (of 11)	GO_C
cin5	yor028c	GO:0030867	rough endoplasmic reticulum membrane	0.000116054	6 (of 11)	GO_C
cin5	yor028c	GO:0005753	mitochondrial proton-transporting ATP synthase complex	8.33523e-05	8 (of 19)	GO_C
cin5	yor028c	GO:0045259	proton-transporting ATP synthase complex	8.33523e-05	8 (of 19)	GO_C
cin5	yor028c	GO:0000267	cell fraction	5.51102e-05	39 (of 241)	GO_C
cin5	yor028c	GO:0043226	organelle	3.82001e-05	413 (of 4330)	GO_C
cin5	yor028c	GO:0043229	intracellular organelle	3.82001e-05	413 (of 4330)	GO_C
cin5	yor028c	GO:0044422	organelle part	1.44859e-05	294 (of 2885)	GO_C
cin5	yor028c	GO:0044446	intracellular organelle part	1.44859e-05	294 (of 2885)	GO_C
cin5	yor028c	GO:0071944	cell periphery	4.66988e-06	82 (of 597)	GO_C
cin5	yor028c	GO:0032991	macromolecular complex	3.84807e-07	231 (of 2079)	GO_C
cin5	yor028c	GO:0005623	cell	1.53582e-08	525 (of 5572)	GO_C
cin5	yor028c	GO:0044464	cell part	1.53582e-08	525 (of 5572)	GO_C
cin5	yor028c	GO:0044444	cytoplasmic part	6.14675e-09	321 (of 2991)	GO_C
cin5	yor028c	GO:0005829	cytosol	3.81121e-09	104 (of 704)	GO_C
cin5	yor028c	GO:0005618	cell wall	2.78618e-09	30 (of 108)	GO_C
cin5	yor028c	GO:0030312	external encapsulating structure	2.78618e-09	30 (of 108)	GO_C
cin5	yor028c	GO:0009277	fungal-type cell wall	7.94261e-10	30 (of 103)	GO_C
cin5	yor028c	GO:0043228	non-membrane-bounded organelle	5.5562e-10	167 (of 1280)	GO_C
cin5	yor028c	GO:0043232	intracellular non-membrane-bounded organelle	5.5562e-10	167 (of 1280)	GO_C
cin5	yor028c	GO:0005737	cytoplasm	3.91773e-10	423 (of 4149)	GO_C
cin5	yor028c	GO:0005576	extracellular region	5.33395e-12	32 (of 97)	GO_C
cin5	yor028c	GO:0015935	small ribosomal subunit	4.91496e-14	35 (of 99)	GO_C
cin5	yor028c	GO:0022627	cytosolic small ribosomal subunit	3.63644e-15	29 (of 64)	GO_C
cin5	yor028c	GO:0030529	ribonucleoprotein complex	2.20189e-17	130 (of 739)	GO_C
cin5	yor028c	GO:0015934	large ribosomal subunit	5.00417e-24	55 (of 140)	GO_C
cin5	yor028c	GO:0022625	cytosolic large ribosomal subunit	1.93325e-25	46 (of 93)	GO_C
cin5	yor028c	GO:0044445	cytosolic part	6.75981e-32	83 (of 236)	GO_C
cin5	yor028c	GO:0005840	ribosome	1.78482e-32	105 (of 358)	GO_C
cin5	yor028c	GO:0022626	cytosolic ribosome	4.68026e-37	76 (of 173)	GO_C
cin5	yor028c	GO:0044391	ribosomal subunit	2.35416e-37	90 (of 239)	GO_C
crz1	ynl027w	GO:0015036	disulfide oxidoreductase activity	0.000644388	4 (of 18)	GO_F
crz1	ynl027w	GO:0046870	cadmium ion binding	0.000527029	2 (of 2)	GO_F
crz1	ynl027w	GO:0015035	protein disulfide oxidoreductase activity	0.000510288	4 (of 17)	GO_F
crz1	ynl027w	GO:0022625	cytosolic large ribosomal subunit	0.00544476	7 (of 93)	GO_C
crz1	ynl027w	GO:0030529	ribonucleoprotein complex	0.00535193	28 (of 739)	GO_C
crz1	ynl027w	GO:0043228	non-membrane-bounded organelle	0.00505419	43 (of 1280)	GO_C
crz1	ynl027w	GO:0043232	intracellular non-membrane-bounded organelle	0.00505419	43 (of 1280)	GO_C
crz1	ynl027w	GO:0015934	large ribosomal subunit	0.00487524	9 (of 140)	GO_C
crz1	ynl027w	GO:0048471	perinuclear region of cytoplasm	0.0044488	3 (of 15)	GO_C
crz1	ynl027w	GO:0005886	plasma membrane	0.0038113	18 (of 392)	GO_C
crz1	ynl027w	GO:0000932	cytoplasmic mRNA processing body	0.00360441	4 (of 28)	GO_C
crz1	ynl027w	GO:0035770	ribonucleoprotein granule	0.00353573	5 (of 45)	GO_C
crz1	ynl027w	GO:0046658	anchored to plasma membrane	0.00306706	2 (of 4)	GO_C
crz1	ynl027w	GO:0005737	cytoplasm	0.00305344	113 (of 4149)	GO_C
crz1	ynl027w	GO:0044445	cytosolic part	0.00301878	13 (of 236)	GO_C
crz1	ynl027w	GO:0071944	cell periphery	0.00234215	25 (of 597)	GO_C
crz1	ynl027w	GO:0022626	cytosolic ribosome	0.00208251	11 (of 173)	GO_C
crz1	ynl027w	GO:0031315	extrinsic to mitochondrial outer membrane	0.00155711	2 (of 3)	GO_C
crz1	ynl027w	GO:0044424	intracellular part	0.000545786	139 (of 5255)	GO_C
crz1	ynl027w	GO:0005840	ribosome	0.000539982	19 (of 358)	GO_C
crz1	ynl027w	GO:0005622	intracellular	0.000366773	140 (of 5278)	GO_C
crz1	ynl027w	GO:0000786	nucleosome	6.75236e-06	5 (of 13)	GO_C
crz1	ynl027w	GO:0000788	nuclear nucleosome	2.51651e-06	5 (of 11)	GO_C
crz1	ynl027w	GO:0005623	cell	5.94128e-07	152 (of 5572)	GO_C
crz1	ynl027w	GO:0044464	cell part	5.94128e-07	152 (of 5572)	GO_C
cup9	ypl177c	GO:0016780	phosphotransferase activity, for other substituted phosphate groups	0.00500799	6 (of 14)	GO_F
cup9	ypl177c	GO:0019829	cation-transporting ATPase activity	0.00481458	10 (of 32)	GO_F
cup9	ypl177c	GO:0005275	amine transmembrane transporter activity	0.00371504	13 (of 46)	GO_F
cup9	ypl177c	GO:0046943	carboxylic acid transmembrane transporter activity	0.00335004	15 (of 56)	GO_F
cup9	ypl177c	GO:0004022	alcohol dehydrogenase (NAD) activity	0.0031347	4 (of 6)	GO_F
cup9	ypl177c	GO:0031386	protein tag	0.00264673	5 (of 9)	GO_F
cup9	ypl177c	GO:0015171	amino acid transmembrane transporter activity	0.00240549	12 (of 39)	GO_F
cup9	ypl177c	GO:0046961	proton-transporting ATPase activity, rotational mechanism	0.00213247	10 (of 29)	GO_F
cup9	ypl177c	GO:0008553	hydrogen-exporting ATPase activity, phosphorylative mechanism	0.00204194	3 (of 3)	GO_F
cup9	ypl177c	GO:0015186	L-glutamine transmembrane transporter activity	0.00204194	3 (of 3)	GO_F
cup9	ypl177c	GO:0015188	L-isoleucine transmembrane transporter activity	0.00204194	3 (of 3)	GO_F
cup9	ypl177c	GO:0050839	cell adhesion molecule binding	0.00204194	3 (of 3)	GO_F
cup9	ypl177c	GO:0030170	pyridoxal phosphate binding	0.00191834	13 (of 43)	GO_F
cup9	ypl177c	GO:0070279	vitamin B6 binding	0.00191834	13 (of 43)	GO_F
cup9	ypl177c	GO:0048037	cofactor binding	0.00168673	34 (of 161)	GO_F
cup9	ypl177c	GO:0043167	ion binding	0.00120897	134 (of 830)	GO_F
cup9	ypl177c	GO:0043169	cation binding	0.00120897	134 (of 830)	GO_F
cup9	ypl177c	GO:0016774	phosphotransferase activity, carboxyl group as acceptor	0.00116195	4 (of 5)	GO_F
cup9	ypl177c	GO:0019842	vitamin binding	0.000767472	16 (of 54)	GO_F
cup9	ypl177c	GO:0043492	ATPase activity, coupled to movement of substances	0.000669074	20 (of 74)	GO_F
cup9	ypl177c	GO:0008422	beta-glucosidase activity	0.000550014	5 (of 7)	GO_F
cup9	ypl177c	GO:0042625	ATPase activity, coupled to transmembrane movement of ions	0.000465125	15 (of 47)	GO_F
cup9	ypl177c	GO:0004888	transmembrane signaling receptor activity	0.000445551	7 (of 13)	GO_F
cup9	ypl177c	GO:0038023	signaling receptor activity	0.000445551	7 (of 13)	GO_F
cup9	ypl177c	GO:0016820	hydrolase activity, acting on acid anhydrides, catalyzing transmembrane movement of substances	0.000302261	20 (of 70)	GO_F
cup9	ypl177c	GO:0042626	ATPase activity, coupled to transmembrane movement of substances	0.000302261	20 (of 70)	GO_F
cup9	ypl177c	GO:0005199	structural constituent of cell wall	0.000185161	8 (of 15)	GO_F
cup9	ypl177c	GO:0015173	aromatic amino acid transmembrane transporter activity	0.000175578	5 (of 6)	GO_F
cup9	ypl177c	GO:0042123	glucanosyltransferase activity	0.000175578	5 (of 6)	GO_F
cup9	ypl177c	GO:0042124	1,3-beta-glucanosyltransferase activity	0.000175578	5 (of 6)	GO_F
cup9	ypl177c	GO:0015926	glucosidase activity	0.000157816	12 (of 30)	GO_F
cup9	ypl177c	GO:0016829	lyase activity	0.000128682	26 (of 97)	GO_F
cup9	ypl177c	GO:0015078	hydrogen ion transmembrane transporter activity	7.93761e-05	21 (of 69)	GO_F
cup9	ypl177c	GO:0016836	hydro-lyase activity	7.07763e-05	12 (of 28)	GO_F
cup9	ypl177c	GO:0016835	carbon-oxygen lyase activity	4.16035e-05	15 (of 39)	GO_F
cup9	ypl177c	GO:0004634	phosphopyruvate hydratase activity	3.27076e-05	5 (of 5)	GO_F
cup9	ypl177c	GO:0015077	monovalent inorganic cation transmembrane transporter activity	3.25344e-05	24 (of 80)	GO_F
cup9	ypl177c	GO:0015399	primary active transmembrane transporter activity	3.25344e-05	24 (of 80)	GO_F
cup9	ypl177c	GO:0015405	P-P-bond-hydrolysis-driven transmembrane transporter activity	3.25344e-05	24 (of 80)	GO_F
cup9	ypl177c	GO:0008324	cation transmembrane transporter activity	1.59696e-05	36 (of 139)	GO_F
cup9	ypl177c	GO:0015075	ion transmembrane transporter activity	4.72703e-06	43 (of 170)	GO_F
cup9	ypl177c	GO:0022890	inorganic cation transmembrane transporter activity	2.60362e-06	35 (of 124)	GO_F
cup9	ypl177c	GO:0022804	active transmembrane transporter activity	3.29168e-09	51 (of 174)	GO_F
cup9	ypl177c	GO:0022891	substrate-specific transmembrane transporter activity	1.83835e-10	79 (of 307)	GO_F
cup9	ypl177c	GO:0022857	transmembrane transporter activity	4.26751e-11	88 (of 348)	GO_F
cup9	ypl177c	GO:0005215	transporter activity	4.26415e-11	103 (of 433)	GO_F
cup9	ypl177c	GO:0022892	substrate-specific transporter activity	3.6585e-11	93 (of 375)	GO_F
cup9	ypl177c	GO:0005198	structural molecule activity	9.46647e-25	121 (of 373)	GO_F
cup9	ypl177c	GO:0003735	structural constituent of ribosome	3.55676e-30	97 (of 229)	GO_F
cup9	ypl177c	GO:0006207	'de novo' pyrimidine base biosynthetic process	0.00658094	4 (of 7)	GO_P
cup9	ypl177c	GO:0017148	negative regulation of translation	0.00656929	7 (of 19)	GO_P
cup9	ypl177c	GO:0006661	phosphatidylinositol biosynthetic process	0.00613871	10 (of 33)	GO_P
cup9	ypl177c	GO:0003333	amino acid transmembrane transport	0.00600294	9 (of 28)	GO_P
cup9	ypl177c	GO:0006613	cotranslational protein targeting to membrane	0.00554885	8 (of 23)	GO_P
cup9	ypl177c	GO:0046483	heterocycle metabolic process	0.00523061	63 (of 363)	GO_P
cup9	ypl177c	GO:0051641	cellular localization	0.00508222	125 (of 797)	GO_P
cup9	ypl177c	GO:0006694	steroid biosynthetic process	0.00481458	10 (of 32)	GO_P
cup9	ypl177c	GO:0016126	sterol biosynthetic process	0.00481458	10 (of 32)	GO_P
cup9	ypl177c	GO:0006116	NADH oxidation	0.00474348	5 (of 10)	GO_P
cup9	ypl177c	GO:0042407	cristae formation	0.00474348	5 (of 10)	GO_P
cup9	ypl177c	GO:0071841	cellular component organization or biogenesis at cellular level	0.00456844	288 (of 2002)	GO_P
cup9	ypl177c	GO:0042221	response to chemical stimulus	0.00417276	65 (of 373)	GO_P
cup9	ypl177c	GO:0055114	oxidation-reduction process	0.00406122	73 (of 427)	GO_P
cup9	ypl177c	GO:0045017	glycerolipid biosynthetic process	0.00402579	15 (of 57)	GO_P
cup9	ypl177c	GO:0071840	cellular component organization or biogenesis	0.00387407	304 (of 2118)	GO_P
cup9	ypl177c	GO:0045047	protein targeting to ER	0.00383819	11 (of 36)	GO_P
cup9	ypl177c	GO:0072599	establishment of protein localization in endoplasmic reticulum	0.00383819	11 (of 36)	GO_P
cup9	ypl177c	GO:0019538	protein metabolic process	0.0037576	238 (of 1619)	GO_P
cup9	ypl177c	GO:0046364	monosaccharide biosynthetic process	0.00372546	10 (of 31)	GO_P
cup9	ypl177c	GO:0006734	NADH metabolic process	0.00320195	6 (of 13)	GO_P
cup9	ypl177c	GO:0015985	energy coupled proton transport, down electrochemical gradient	0.00318652	7 (of 17)	GO_P
cup9	ypl177c	GO:0015986	ATP synthesis coupled proton transport	0.00318652	7 (of 17)	GO_P
cup9	ypl177c	GO:0009088	threonine biosynthetic process	0.0031347	4 (of 6)	GO_P
cup9	ypl177c	GO:0019655	glucose catabolic process to ethanol	0.0031347	4 (of 6)	GO_P
cup9	ypl177c	GO:0019660	glycolytic fermentation	0.0031347	4 (of 6)	GO_P
cup9	ypl177c	GO:0046037	GMP metabolic process	0.0031347	4 (of 6)	GO_P
cup9	ypl177c	GO:0006875	cellular metal ion homeostasis	0.00313018	16 (of 61)	GO_P
cup9	ypl177c	GO:0055065	metal ion homeostasis	0.00313018	16 (of 61)	GO_P
cup9	ypl177c	GO:0046907	intracellular transport	0.00307212	103 (of 630)	GO_P
cup9	ypl177c	GO:0019319	hexose biosynthetic process	0.00290394	8 (of 21)	GO_P
cup9	ypl177c	GO:0000749	response to pheromone involved in conjugation with cellular fusion	0.00290244	17 (of 66)	GO_P
cup9	ypl177c	GO:0000460	maturation of 5.8S rRNA	0.00287897	19 (of 77)	GO_P
cup9	ypl177c	GO:0046474	glycerophospholipid biosynthetic process	0.00277025	15 (of 55)	GO_P
cup9	ypl177c	GO:0048878	chemical homeostasis	0.00270726	31 (of 147)	GO_P
cup9	ypl177c	GO:0009263	deoxyribonucleotide biosynthetic process	0.00264673	5 (of 9)	GO_P
cup9	ypl177c	GO:0071705	nitrogen compound transport	0.00261878	20 (of 82)	GO_P
cup9	ypl177c	GO:0000466	maturation of 5.8S rRNA from tricistronic rRNA transcript (SSU-rRNA, 5.8S rRNA, LSU-rRNA)	0.00245309	19 (of 76)	GO_P
cup9	ypl177c	GO:0015849	organic acid transport	0.00245309	19 (of 76)	GO_P
cup9	ypl177c	GO:0006403	RNA localization	0.00244581	29 (of 134)	GO_P
cup9	ypl177c	GO:0050657	nucleic acid transport	0.00214466	27 (of 121)	GO_P
cup9	ypl177c	GO:0046942	carboxylic acid transport	0.00208136	19 (of 75)	GO_P
cup9	ypl177c	GO:0007007	inner mitochondrial membrane organization	0.00181705	9 (of 24)	GO_P
cup9	ypl177c	GO:0016052	carbohydrate catabolic process	0.00180777	25 (of 108)	GO_P
cup9	ypl177c	GO:0051649	establishment of localization in cell	0.00164385	112 (of 681)	GO_P
cup9	ypl177c	GO:0034470	ncRNA processing	0.00159172	74 (of 419)	GO_P
cup9	ypl177c	GO:0050801	ion homeostasis	0.00151673	30 (of 136)	GO_P
cup9	ypl177c	GO:0055082	cellular chemical homeostasis	0.00150325	29 (of 130)	GO_P
cup9	ypl177c	GO:0006873	cellular ion homeostasis	0.00148222	28 (of 124)	GO_P
cup9	ypl177c	GO:0055080	cation homeostasis	0.00148222	28 (of 124)	GO_P
cup9	ypl177c	GO:0030003	cellular cation homeostasis	0.00141462	26 (of 112)	GO_P
cup9	ypl177c	GO:0009082	branched chain family amino acid biosynthetic process	0.00132656	7 (of 15)	GO_P
cup9	ypl177c	GO:0006612	protein targeting to membrane	0.00131922	18 (of 67)	GO_P
cup9	ypl177c	GO:0046034	ATP metabolic process	0.00131922	18 (of 67)	GO_P
cup9	ypl177c	GO:0015695	organic cation transport	0.00131325	5 (of 8)	GO_P
cup9	ypl177c	GO:0044275	cellular carbohydrate catabolic process	0.00130839	24 (of 100)	GO_P
cup9	ypl177c	GO:0034660	ncRNA metabolic process	0.00130566	82 (of 470)	GO_P
cup9	ypl177c	GO:0009141	nucleoside triphosphate metabolic process	0.0012699	27 (of 117)	GO_P
cup9	ypl177c	GO:0015992	proton transport	0.00117736	13 (of 41)	GO_P
cup9	ypl177c	GO:0016337	cell-cell adhesion	0.00116195	4 (of 5)	GO_P
cup9	ypl177c	GO:0034220	ion transmembrane transport	0.00114437	17 (of 61)	GO_P
cup9	ypl177c	GO:0000947	amino acid catabolic process to alcohol via Ehrlich pathway	0.00108032	6 (of 11)	GO_P
cup9	ypl177c	GO:0000955	amino acid catabolic process via Ehrlich pathway	0.00108032	6 (of 11)	GO_P
cup9	ypl177c	GO:0072521	purine-containing compound metabolic process	0.00105218	37 (of 175)	GO_P
cup9	ypl177c	GO:0005996	monosaccharide metabolic process	0.00102153	25 (of 104)	GO_P
cup9	ypl177c	GO:0009067	aspartate family amino acid biosynthetic process	0.000964651	15 (of 50)	GO_P
cup9	ypl177c	GO:0044237	cellular metabolic process	0.000959535	529 (of 3819)	GO_P
cup9	ypl177c	GO:0007006	mitochondrial membrane organization	0.000950172	14 (of 45)	GO_P
cup9	ypl177c	GO:0009069	serine family amino acid metabolic process	0.000907719	13 (of 40)	GO_P
cup9	ypl177c	GO:0019236	response to pheromone	0.000904021	23 (of 92)	GO_P
cup9	ypl177c	GO:0006094	gluconeogenesis	0.000885818	8 (of 18)	GO_P
cup9	ypl177c	GO:0006450	regulation of translational fidelity	0.000885818	8 (of 18)	GO_P
cup9	ypl177c	GO:0000747	conjugation with cellular fusion	0.000879288	25 (of 103)	GO_P
cup9	ypl177c	GO:0005975	carbohydrate metabolic process	0.000854183	64 (of 344)	GO_P
cup9	ypl177c	GO:0019725	cellular homeostasis	0.000845559	35 (of 161)	GO_P
cup9	ypl177c	GO:0031505	fungal-type cell wall organization	0.000845559	35 (of 161)	GO_P
cup9	ypl177c	GO:0051704	multi-organism process	0.000678502	29 (of 124)	GO_P
cup9	ypl177c	GO:0090305	nucleic acid phosphodiester bond hydrolysis	0.000623303	27 (of 112)	GO_P
cup9	ypl177c	GO:0044267	cellular protein metabolic process	0.000613315	231 (of 1517)	GO_P
cup9	ypl177c	GO:0019878	lysine biosynthetic process via aminoadipic acid	0.000550014	5 (of 7)	GO_P
cup9	ypl177c	GO:0006553	lysine metabolic process	0.00054998	6 (of 10)	GO_P
cup9	ypl177c	GO:0006566	threonine metabolic process	0.00054998	6 (of 10)	GO_P
cup9	ypl177c	GO:0009085	lysine biosynthetic process	0.00054998	6 (of 10)	GO_P
cup9	ypl177c	GO:0009092	homoserine metabolic process	0.00054998	6 (of 10)	GO_P
cup9	ypl177c	GO:0000746	conjugation	0.000503964	26 (of 105)	GO_P
cup9	ypl177c	GO:0009199	ribonucleoside triphosphate metabolic process	0.000460072	27 (of 110)	GO_P
cup9	ypl177c	GO:0006818	hydrogen transport	0.000434023	14 (of 42)	GO_P
cup9	ypl177c	GO:0006091	generation of precursor metabolites and energy	0.00041016	43 (of 203)	GO_P
cup9	ypl177c	GO:0009144	purine nucleoside triphosphate metabolic process	0.000393568	27 (of 109)	GO_P
cup9	ypl177c	GO:0042180	cellular ketone metabolic process	0.000389382	75 (of 406)	GO_P
cup9	ypl177c	GO:0009081	branched chain family amino acid metabolic process	0.000378788	10 (of 24)	GO_P
cup9	ypl177c	GO:0009205	purine ribonucleoside triphosphate metabolic process	0.000335686	27 (of 108)	GO_P
cup9	ypl177c	GO:0008152	metabolic process	0.000335223	557 (of 4009)	GO_P
cup9	ypl177c	GO:0009066	aspartate family amino acid metabolic process	0.000308189	19 (of 65)	GO_P
cup9	ypl177c	GO:0006520	cellular amino acid metabolic process	0.000305961	57 (of 287)	GO_P
cup9	ypl177c	GO:0044238	primary metabolic process	0.000274056	511 (of 3637)	GO_P
cup9	ypl177c	GO:0000752	agglutination involved in conjugation with cellular fusion	0.000258556	4 (of 4)	GO_P
cup9	ypl177c	GO:0000771	agglutination involved in conjugation	0.000258556	4 (of 4)	GO_P
cup9	ypl177c	GO:0007157	heterophilic cell-cell adhesion	0.000258556	4 (of 4)	GO_P
cup9	ypl177c	GO:0006364	rRNA processing	0.000238948	62 (of 316)	GO_P
cup9	ypl177c	GO:0010608	posttranscriptional regulation of gene expression	0.000232698	31 (of 128)	GO_P
cup9	ypl177c	GO:0016072	rRNA metabolic process	0.000223588	64 (of 328)	GO_P
cup9	ypl177c	GO:0006082	organic acid metabolic process	0.000215763	74 (of 392)	GO_P
cup9	ypl177c	GO:0044282	small molecule catabolic process	0.000211203	32 (of 133)	GO_P
cup9	ypl177c	GO:0000447	endonucleolytic cleavage in ITS1 to separate SSU-rRNA from 5.8S rRNA and LSU-rRNA from tricistronic rRNA transcript (SSU-rRNA, 5.8S rRNA, LSU-rRNA)	0.000205609	15 (of 44)	GO_P
cup9	ypl177c	GO:0019752	carboxylic acid metabolic process	0.000198789	74 (of 391)	GO_P
cup9	ypl177c	GO:0043436	oxoacid metabolic process	0.000198789	74 (of 391)	GO_P
cup9	ypl177c	GO:0008610	lipid biosynthetic process	0.00019151	37 (of 161)	GO_P
cup9	ypl177c	GO:0019318	hexose metabolic process	0.000173201	24 (of 88)	GO_P
cup9	ypl177c	GO:0006163	purine nucleotide metabolic process	0.000165208	33 (of 137)	GO_P
cup9	ypl177c	GO:0006754	ATP biosynthetic process	0.000163791	11 (of 26)	GO_P
cup9	ypl177c	GO:0071852	fungal-type cell wall organization or biogenesis	0.000159194	41 (of 183)	GO_P
cup9	ypl177c	GO:0015672	monovalent inorganic cation transport	0.000150552	18 (of 57)	GO_P
cup9	ypl177c	GO:0044106	cellular amine metabolic process	0.000127528	61 (of 303)	GO_P
cup9	ypl177c	GO:0009308	amine metabolic process	0.00012135	66 (of 334)	GO_P
cup9	ypl177c	GO:0015931	nucleobase-containing compound transport	0.000117179	35 (of 146)	GO_P
cup9	ypl177c	GO:0044085	cellular component biogenesis	0.000113557	162 (of 982)	GO_P
cup9	ypl177c	GO:0000462	maturation of SSU-rRNA from tricistronic rRNA transcript (SSU-rRNA, 5.8S rRNA, LSU-rRNA)	0.000106801	26 (of 96)	GO_P
cup9	ypl177c	GO:0006448	regulation of translational elongation	0.000106621	11 (of 25)	GO_P
cup9	ypl177c	GO:0009142	nucleoside triphosphate biosynthetic process	0.000101374	13 (of 33)	GO_P
cup9	ypl177c	GO:0006164	purine nucleotide biosynthetic process	8.9586e-05	18 (of 55)	GO_P
cup9	ypl177c	GO:0070882	cellular cell wall organization or biogenesis	8.01994e-05	51 (of 237)	GO_P
cup9	ypl177c	GO:0000478	endonucleolytic cleavage involved in rRNA processing	7.12937e-05	16 (of 45)	GO_P
cup9	ypl177c	GO:0000479	endonucleolytic cleavage of tricistronic rRNA transcript (SSU-rRNA, 5.8S rRNA, LSU-rRNA)	7.12937e-05	16 (of 45)	GO_P
cup9	ypl177c	GO:0016053	organic acid biosynthetic process	6.92968e-05	45 (of 200)	GO_P
cup9	ypl177c	GO:0046394	carboxylic acid biosynthetic process	6.92968e-05	45 (of 200)	GO_P
cup9	ypl177c	GO:0006417	regulation of translation	6.20367e-05	29 (of 109)	GO_P
cup9	ypl177c	GO:0006066	alcohol metabolic process	6.18936e-05	46 (of 205)	GO_P
cup9	ypl177c	GO:0022613	ribonucleoprotein complex biogenesis	5.51019e-05	91 (of 486)	GO_P
cup9	ypl177c	GO:0009259	ribonucleotide metabolic process	5.48129e-05	35 (of 141)	GO_P
cup9	ypl177c	GO:0071843	cellular component biogenesis at cellular level	5.17708e-05	107 (of 591)	GO_P
cup9	ypl177c	GO:0071554	cell wall organization or biogenesis	5.02837e-05	52 (of 239)	GO_P
cup9	ypl177c	GO:0000469	cleavage involved in rRNA processing	4.90002e-05	21 (of 67)	GO_P
cup9	ypl177c	GO:0009150	purine ribonucleotide metabolic process	4.68013e-05	33 (of 129)	GO_P
cup9	ypl177c	GO:0009201	ribonucleoside triphosphate biosynthetic process	4.65802e-05	13 (of 31)	GO_P
cup9	ypl177c	GO:0006407	rRNA export from nucleus	4.56765e-05	12 (of 27)	GO_P
cup9	ypl177c	GO:0051029	rRNA transport	4.56765e-05	12 (of 27)	GO_P
cup9	ypl177c	GO:0009165	nucleotide biosynthetic process	4.50584e-05	28 (of 102)	GO_P
cup9	ypl177c	GO:0009260	ribonucleotide biosynthetic process	3.57397e-05	20 (of 61)	GO_P
cup9	ypl177c	GO:0007047	cellular cell wall organization	3.23231e-05	46 (of 200)	GO_P
cup9	ypl177c	GO:0045229	external encapsulating structure organization	3.23231e-05	46 (of 200)	GO_P
cup9	ypl177c	GO:0071555	cell wall organization	3.23231e-05	46 (of 200)	GO_P
cup9	ypl177c	GO:0072522	purine-containing compound biosynthetic process	2.72165e-05	20 (of 60)	GO_P
cup9	ypl177c	GO:0034654	nucleobase-containing compound biosynthetic process	2.19155e-05	31 (of 114)	GO_P
cup9	ypl177c	GO:0009145	purine nucleoside triphosphate biosynthetic process	1.9578e-05	13 (of 29)	GO_P
cup9	ypl177c	GO:0009206	purine ribonucleoside triphosphate biosynthetic process	1.9578e-05	13 (of 29)	GO_P
cup9	ypl177c	GO:0008652	cellular amino acid biosynthetic process	1.74819e-05	39 (of 156)	GO_P
cup9	ypl177c	GO:0006096	glycolysis	1.74344e-05	12 (of 25)	GO_P
cup9	ypl177c	GO:0055086	nucleobase-containing small molecule metabolic process	1.54077e-05	60 (of 277)	GO_P
cup9	ypl177c	GO:0009152	purine ribonucleotide biosynthetic process	1.51471e-05	18 (of 49)	GO_P
cup9	ypl177c	GO:0009309	amine biosynthetic process	1.36685e-05	40 (of 160)	GO_P
cup9	ypl177c	GO:0046165	alcohol biosynthetic process	7.47289e-06	24 (of 74)	GO_P
cup9	ypl177c	GO:0006812	cation transport	7.39334e-06	37 (of 140)	GO_P
cup9	ypl177c	GO:0030490	maturation of SSU-rRNA	6.74029e-06	30 (of 103)	GO_P
cup9	ypl177c	GO:0006753	nucleoside phosphate metabolic process	4.85865e-06	56 (of 244)	GO_P
cup9	ypl177c	GO:0009117	nucleotide metabolic process	4.85865e-06	56 (of 244)	GO_P
cup9	ypl177c	GO:0006412	translation	2.74794e-06	125 (of 672)	GO_P
cup9	ypl177c	GO:0044281	small molecule metabolic process	1.60264e-06	169 (of 961)	GO_P
cup9	ypl177c	GO:0006006	glucose metabolic process	1.36428e-06	24 (of 68)	GO_P
cup9	ypl177c	GO:0046164	alcohol catabolic process	1.14429e-06	23 (of 63)	GO_P
cup9	ypl177c	GO:0042274	ribosomal small subunit biogenesis	1.10758e-06	36 (of 125)	GO_P
cup9	ypl177c	GO:0042254	ribosome biogenesis	9.51562e-07	88 (of 423)	GO_P
cup9	ypl177c	GO:0006811	ion transport	7.6215e-07	47 (of 181)	GO_P
cup9	ypl177c	GO:0044249	cellular biosynthetic process	7.15141e-07	313 (of 1974)	GO_P
cup9	ypl177c	GO:0051179	localization	5.43647e-07	227 (of 1348)	GO_P
cup9	ypl177c	GO:0046365	monosaccharide catabolic process	3.09474e-07	22 (of 55)	GO_P
cup9	ypl177c	GO:0044271	cellular nitrogen compound biosynthetic process	2.45713e-07	72 (of 315)	GO_P
cup9	ypl177c	GO:0044283	small molecule biosynthetic process	2.05688e-07	70 (of 302)	GO_P
cup9	ypl177c	GO:0009058	biosynthetic process	1.89748e-07	321 (of 2008)	GO_P
cup9	ypl177c	GO:0051234	establishment of localization	5.58278e-08	218 (of 1250)	GO_P
cup9	ypl177c	GO:0019320	hexose catabolic process	3.96224e-08	22 (of 50)	GO_P
cup9	ypl177c	GO:0006810	transport	3.59441e-08	214 (of 1216)	GO_P
cup9	ypl177c	GO:0006007	glucose catabolic process	1.36199e-08	21 (of 44)	GO_P
cup9	ypl177c	GO:0055085	transmembrane transport	3.4908e-09	80 (of 331)	GO_P
cup9	ypl177c	GO:0009987	cellular process	7.0812e-14	749 (of 5188)	GO_P
cup9	ypl177c	GO:0002181	cytoplasmic translation	2.25133e-30	83 (of 174)	GO_P
cup9	ypl177c	GO:0005625	soluble fraction	0.0103545	12 (of 46)	GO_C
cup9	ypl177c	GO:0005887	integral to plasma membrane	0.00971627	8 (of 25)	GO_C
cup9	ypl177c	GO:0000313	organellar ribosome	0.00902388	19 (of 85)	GO_C
cup9	ypl177c	GO:0005761	mitochondrial ribosome	0.00902388	19 (of 85)	GO_C
cup9	ypl177c	GO:0005971	ribonucleoside-diphosphate reductase complex	0.00739208	3 (of 4)	GO_C
cup9	ypl177c	GO:0005774	vacuolar membrane	0.00659514	35 (of 181)	GO_C
cup9	ypl177c	GO:0005753	mitochondrial proton-transporting ATP synthase complex	0.00656929	7 (of 19)	GO_C
cup9	ypl177c	GO:0033177	proton-transporting two-sector ATPase complex, proton-transporting domain	0.00656929	7 (of 19)	GO_C
cup9	ypl177c	GO:0045259	proton-transporting ATP synthase complex	0.00656929	7 (of 19)	GO_C
cup9	ypl177c	GO:0031227	intrinsic to endoplasmic reticulum membrane	0.00571094	15 (of 59)	GO_C
cup9	ypl177c	GO:0030684	preribosome	0.00423011	30 (of 145)	GO_C
cup9	ypl177c	GO:0005759	mitochondrial matrix	0.00375875	41 (of 213)	GO_C
cup9	ypl177c	GO:0005773	vacuole	0.00352849	47 (of 251)	GO_C
cup9	ypl177c	GO:0016469	proton-transporting two-sector ATPase complex	0.00232042	11 (of 34)	GO_C
cup9	ypl177c	GO:0000015	phosphopyruvate hydratase complex	0.00204194	3 (of 3)	GO_C
cup9	ypl177c	GO:0030428	cell septum	0.00204194	3 (of 3)	GO_C
cup9	ypl177c	GO:0071261	Ssh1 translocon complex	0.00204194	3 (of 3)	GO_C
cup9	ypl177c	GO:0044455	mitochondrial membrane part	0.00135352	33 (of 153)	GO_C
cup9	ypl177c	GO:0000322	storage vacuole	0.00128387	43 (of 214)	GO_C
cup9	ypl177c	GO:0000323	lytic vacuole	0.00128387	43 (of 214)	GO_C
cup9	ypl177c	GO:0000324	fungal-type vacuole	0.00128387	43 (of 214)	GO_C
cup9	ypl177c	GO:0042719	mitochondrial intermembrane space protein transporter complex	0.00116195	4 (of 5)	GO_C
cup9	ypl177c	GO:0071256	translocon complex	0.00116195	4 (of 5)	GO_C
[truncated: 8,642 more rows]

## Sheet: GO terms in original dataset
TF		GOID	TERM	P_VALUE	NUM_ANNOTATIONS	GO_TYPE
abf1	ykl112w	GO:0022891	substrate-specific transmembrane transporter activity	0.00383756	53 (of 307)	GO_F
abf1	ykl112w	GO:0022857	transmembrane transporter activity	0.00357576	59 (of 348)	GO_F
abf1	ykl112w	GO:0016741	transferase activity, transferring one-carbon groups	0.00288773	23 (of 105)	GO_F
abf1	ykl112w	GO:0042123	glucanosyltransferase activity	0.00256419	4 (of 6)	GO_F
abf1	ykl112w	GO:0042124	1,3-beta-glucanosyltransferase activity	0.00256419	4 (of 6)	GO_F
abf1	ykl112w	GO:0016209	antioxidant activity	0.00250815	10 (of 31)	GO_F
abf1	ykl112w	GO:0004888	transmembrane signaling receptor activity	0.00243017	6 (of 13)	GO_F
abf1	ykl112w	GO:0038023	signaling receptor activity	0.00243017	6 (of 13)	GO_F
abf1	ykl112w	GO:0004601	peroxidase activity	0.00233851	7 (of 17)	GO_F
abf1	ykl112w	GO:0016684	oxidoreductase activity, acting on peroxide as acceptor	0.00233851	7 (of 17)	GO_F
abf1	ykl112w	GO:0005215	transporter activity	0.00227799	72 (of 433)	GO_F
abf1	ykl112w	GO:0008483	transaminase activity	0.00206148	8 (of 21)	GO_F
abf1	ykl112w	GO:0004365	glyceraldehyde-3-phosphate dehydrogenase (NAD+) (phosphorylating) activity	0.0017413	3 (of 3)	GO_F
abf1	ykl112w	GO:0004872	receptor activity	0.0017337	9 (of 25)	GO_F
abf1	ykl112w	GO:0043167	ion binding	0.00168633	127 (of 830)	GO_F
abf1	ykl112w	GO:0043169	cation binding	0.00168633	127 (of 830)	GO_F
abf1	ykl112w	GO:0016620	oxidoreductase activity, acting on the aldehyde or oxo group of donors, NAD or NADP as acceptor	0.00142464	8 (of 20)	GO_F
abf1	ykl112w	GO:0019842	vitamin binding	0.00132955	15 (of 54)	GO_F
abf1	ykl112w	GO:0016779	nucleotidyltransferase activity	0.000961593	28 (of 127)	GO_F
abf1	ykl112w	GO:0005199	structural constituent of cell wall	0.000961569	7 (of 15)	GO_F
abf1	ykl112w	GO:0048037	cofactor binding	0.000663087	34 (of 161)	GO_F
abf1	ykl112w	GO:0016616	oxidoreductase activity, acting on the CH-OH group of donors, NAD or NADP as acceptor	0.000563573	22 (of 88)	GO_F
abf1	ykl112w	GO:0016903	oxidoreductase activity, acting on the aldehyde or oxo group of donors	0.000526912	10 (of 26)	GO_F
abf1	ykl112w	GO:0016614	oxidoreductase activity, acting on CH-OH group of donors	0.000359223	23 (of 91)	GO_F
abf1	ykl112w	GO:0004521	endoribonuclease activity	0.000333045	20 (of 74)	GO_F
abf1	ykl112w	GO:0030170	pyridoxal phosphate binding	0.000328205	14 (of 43)	GO_F
abf1	ykl112w	GO:0070279	vitamin B6 binding	0.000328205	14 (of 43)	GO_F
abf1	ykl112w	GO:0016893	endonuclease activity, active with either ribo- or deoxyribonucleic acids and producing 5'-phosphomonoesters	0.000181271	20 (of 71)	GO_F
abf1	ykl112w	GO:0004022	alcohol dehydrogenase (NAD) activity	0.000135426	5 (of 6)	GO_F
abf1	ykl112w	GO:0016740	transferase activity	9.33133e-05	131 (of 804)	GO_F
abf1	ykl112w	GO:0016891	endoribonuclease activity, producing 5'-phosphomonoesters	7.57095e-05	19 (of 62)	GO_F
abf1	ykl112w	GO:0003824	catalytic activity	3.01122e-05	338 (of 2366)	GO_F
abf1	ykl112w	GO:0034061	DNA polymerase activity	2.81779e-05	21 (of 68)	GO_F
abf1	ykl112w	GO:0003887	DNA-directed DNA polymerase activity	7.48748e-06	21 (of 63)	GO_F
abf1	ykl112w	GO:0003964	RNA-directed DNA polymerase activity	4.38217e-06	19 (of 52)	GO_F
abf1	ykl112w	GO:0004190	aspartic-type endopeptidase activity	4.38217e-06	19 (of 52)	GO_F
abf1	ykl112w	GO:0070001	aspartic-type peptidase activity	4.38217e-06	19 (of 52)	GO_F
abf1	ykl112w	GO:0004523	ribonuclease H activity	2.08006e-07	19 (of 44)	GO_F
abf1	ykl112w	GO:0016491	oxidoreductase activity	6.96538e-11	83 (of 340)	GO_F
abf1	ykl112w	GO:0032196	transposition	0.00127121	23 (of 99)	GO_P
abf1	ykl112w	GO:0009081	branched chain family amino acid metabolic process	0.00124024	9 (of 24)	GO_P
abf1	ykl112w	GO:0043648	dicarboxylic acid metabolic process	0.00124024	9 (of 24)	GO_P
abf1	ykl112w	GO:0006091	generation of precursor metabolites and energy	0.000997018	40 (of 203)	GO_P
abf1	ykl112w	GO:0009082	branched chain family amino acid biosynthetic process	0.000961569	7 (of 15)	GO_P
abf1	ykl112w	GO:0032197	transposition, RNA-mediated	0.000693729	23 (of 95)	GO_P
abf1	ykl112w	GO:0009069	serine family amino acid metabolic process	0.000543828	13 (of 40)	GO_P
abf1	ykl112w	GO:0046165	alcohol biosynthetic process	0.000333045	20 (of 74)	GO_P
abf1	ykl112w	GO:0044271	cellular nitrogen compound biosynthetic process	0.000291973	59 (of 315)	GO_P
abf1	ykl112w	GO:0016054	organic acid catabolic process	4.56954e-05	21 (of 70)	GO_P
abf1	ykl112w	GO:0046395	carboxylic acid catabolic process	4.56954e-05	21 (of 70)	GO_P
abf1	ykl112w	GO:0044282	small molecule catabolic process	3.08295e-05	33 (of 133)	GO_P
abf1	ykl112w	GO:0016053	organic acid biosynthetic process	1.84436e-05	45 (of 200)	GO_P
abf1	ykl112w	GO:0046394	carboxylic acid biosynthetic process	1.84436e-05	45 (of 200)	GO_P
abf1	ykl112w	GO:0044281	small molecule metabolic process	1.38944e-05	157 (of 961)	GO_P
abf1	ykl112w	GO:0008652	cellular amino acid biosynthetic process	1.24351e-05	38 (of 156)	GO_P
abf1	ykl112w	GO:0009309	amine biosynthetic process	9.41414e-06	39 (of 160)	GO_P
abf1	ykl112w	GO:0009310	amine catabolic process	3.70294e-06	20 (of 56)	GO_P
abf1	ykl112w	GO:0016032	viral reproduction	1.82666e-06	17 (of 41)	GO_P
abf1	ykl112w	GO:0019058	viral infectious cycle	1.82666e-06	17 (of 41)	GO_P
abf1	ykl112w	GO:0019067	viral assembly, maturation, egress, and release	1.82666e-06	17 (of 41)	GO_P
abf1	ykl112w	GO:0019068	virion assembly	1.82666e-06	17 (of 41)	GO_P
abf1	ykl112w	GO:0019069	viral capsid assembly	1.82666e-06	17 (of 41)	GO_P
abf1	ykl112w	GO:0021700	developmental maturation	1.82666e-06	17 (of 41)	GO_P
abf1	ykl112w	GO:0022415	viral reproductive process	1.82666e-06	17 (of 41)	GO_P
abf1	ykl112w	GO:0046797	viral procapsid maturation	1.82666e-06	17 (of 41)	GO_P
abf1	ykl112w	GO:0042180	cellular ketone metabolic process	1.76952e-06	81 (of 406)	GO_P
abf1	ykl112w	GO:0015074	DNA integration	1.15074e-06	18 (of 44)	GO_P
abf1	ykl112w	GO:0009063	cellular amino acid catabolic process	9.53091e-07	20 (of 52)	GO_P
abf1	ykl112w	GO:0006082	organic acid metabolic process	7.98098e-07	80 (of 392)	GO_P
abf1	ykl112w	GO:0019752	carboxylic acid metabolic process	7.15919e-07	80 (of 391)	GO_P
abf1	ykl112w	GO:0043436	oxoacid metabolic process	7.15919e-07	80 (of 391)	GO_P
abf1	ykl112w	GO:0009308	amine metabolic process	3.35508e-07	72 (of 334)	GO_P
abf1	ykl112w	GO:0044106	cellular amine metabolic process	6.44902e-08	69 (of 303)	GO_P
abf1	ykl112w	GO:0006520	cellular amino acid metabolic process	3.62792e-08	67 (of 287)	GO_P
abf1	ykl112w	GO:0044283	small molecule biosynthetic process	1.01402e-08	71 (of 302)	GO_P
abf1	ykl112w	GO:0055114	oxidation-reduction process	6.50858e-10	95 (of 427)	GO_P
abf1	ykl112w	GO:0005773	vacuole	0.00362527	45 (of 251)	GO_C
abf1	ykl112w	GO:0031090	organelle membrane	0.00338765	160 (of 1097)	GO_C
abf1	ykl112w	GO:0005624	membrane fraction	0.00321748	39 (of 209)	GO_C
abf1	ykl112w	GO:0005626	insoluble fraction	0.00321748	39 (of 209)	GO_C
abf1	ykl112w	GO:0071944	cell periphery	0.0029634	94 (of 597)	GO_C
abf1	ykl112w	GO:0005623	cell	0.00263455	703 (of 5572)	GO_C
abf1	ykl112w	GO:0044464	cell part	0.00263455	703 (of 5572)	GO_C
abf1	ykl112w	GO:0000136	alpha-1,6-mannosyltransferase complex	0.00256419	4 (of 6)	GO_C
abf1	ykl112w	GO:0005759	mitochondrial matrix	0.00254646	40 (of 213)	GO_C
abf1	ykl112w	GO:0009295	nucleoid	0.00237259	9 (of 26)	GO_C
abf1	ykl112w	GO:0042645	mitochondrial nucleoid	0.00237259	9 (of 26)	GO_C
abf1	ykl112w	GO:0001950	plasma membrane enriched fraction	0.00218987	20 (of 85)	GO_C
abf1	ykl112w	GO:0005737	cytoplasm	0.00206978	539 (of 4149)	GO_C
abf1	ykl112w	GO:0005758	mitochondrial intermembrane space	0.00186096	13 (of 45)	GO_C
abf1	ykl112w	GO:0031225	anchored to membrane	0.00180621	16 (of 61)	GO_C
abf1	ykl112w	GO:0031970	organelle envelope lumen	0.00175408	14 (of 50)	GO_C
abf1	ykl112w	GO:0043226	organelle	0.00139821	562 (of 4330)	GO_C
abf1	ykl112w	GO:0043229	intracellular organelle	0.00139821	562 (of 4330)	GO_C
abf1	ykl112w	GO:0031226	intrinsic to plasma membrane	0.00113831	11 (of 33)	GO_C
abf1	ykl112w	GO:0000267	cell fraction	0.00088172	46 (of 241)	GO_C
abf1	ykl112w	GO:0000943	retrotransposon nucleocapsid	0.000591507	23 (of 94)	GO_C
abf1	ykl112w	GO:0044429	mitochondrial part	0.000480112	96 (of 579)	GO_C
abf1	ykl112w	GO:0043227	membrane-bounded organelle	0.000430435	530 (of 4020)	GO_C
abf1	ykl112w	GO:0043231	intracellular membrane-bounded organelle	0.000430435	530 (of 4020)	GO_C
abf1	ykl112w	GO:0009277	fungal-type cell wall	0.000396385	25 (of 103)	GO_C
abf1	ykl112w	GO:0005887	integral to plasma membrane	0.000362986	10 (of 25)	GO_C
abf1	ykl112w	GO:0005618	cell wall	0.000350732	26 (of 108)	GO_C
abf1	ykl112w	GO:0030312	external encapsulating structure	0.000350732	26 (of 108)	GO_C
abf1	ykl112w	GO:0005576	extracellular region	0.000144844	25 (of 97)	GO_C
abf1	ykl112w	GO:0016020	membrane	2.47039e-05	284 (of 1935)	GO_C
abf1	ykl112w	GO:0016021	integral to membrane	8.78623e-07	214 (of 1334)	GO_C
abf1	ykl112w	GO:0031224	intrinsic to membrane	1.26545e-07	226 (of 1391)	GO_C
abf1	ykl112w	GO:0044425	membrane part	1.16367e-07	258 (of 1629)	GO_C
ace2	ylr131c	GO:0005102	receptor binding	0.00801708	3 (of 6)	GO_F
ace2	ylr131c	GO:0016744	transferase activity, transferring aldehyde or ketonic groups	0.00801708	3 (of 6)	GO_F
ace2	ylr131c	GO:0043167	ion binding	0.00700573	84 (of 830)	GO_F
ace2	ylr131c	GO:0043169	cation binding	0.00700573	84 (of 830)	GO_F
ace2	ylr131c	GO:0015932	nucleobase-containing compound transmembrane transporter activity	0.00614493	5 (of 16)	GO_F
ace2	ylr131c	GO:0003849	3-deoxy-7-phosphoheptulonate synthase activity	0.00614053	2 (of 2)	GO_F
ace2	ylr131c	GO:0003937	IMP cyclohydrolase activity	0.00614053	2 (of 2)	GO_F
ace2	ylr131c	GO:0004084	branched-chain-amino-acid transaminase activity	0.00614053	2 (of 2)	GO_F
ace2	ylr131c	GO:0004410	homocitrate synthase activity	0.00614053	2 (of 2)	GO_F
ace2	ylr131c	GO:0004478	methionine adenosyltransferase activity	0.00614053	2 (of 2)	GO_F
ace2	ylr131c	GO:0004643	phosphoribosylaminoimidazolecarboxamide formyltransferase activity	0.00614053	2 (of 2)	GO_F
ace2	ylr131c	GO:0004753	saccharopine dehydrogenase activity	0.00614053	2 (of 2)	GO_F
ace2	ylr131c	GO:0004932	mating-type factor pheromone receptor activity	0.00614053	2 (of 2)	GO_F
ace2	ylr131c	GO:0016503	pheromone receptor activity	0.00614053	2 (of 2)	GO_F
ace2	ylr131c	GO:0016842	amidine-lyase activity	0.00614053	2 (of 2)	GO_F
ace2	ylr131c	GO:0032977	membrane insertase activity	0.00614053	2 (of 2)	GO_F
ace2	ylr131c	GO:0052654	L-leucine transaminase activity	0.00614053	2 (of 2)	GO_F
ace2	ylr131c	GO:0052655	L-valine transaminase activity	0.00614053	2 (of 2)	GO_F
ace2	ylr131c	GO:0052656	L-isoleucine transaminase activity	0.00614053	2 (of 2)	GO_F
ace2	ylr131c	GO:0016627	oxidoreductase activity, acting on the CH-CH group of donors	0.00597995	7 (of 29)	GO_F
ace2	ylr131c	GO:0008509	anion transmembrane transporter activity	0.00569727	6 (of 22)	GO_F
ace2	ylr131c	GO:0046915	transition metal ion transmembrane transporter activity	0.00485776	7 (of 28)	GO_F
ace2	ylr131c	GO:0005199	structural constituent of cell wall	0.00451122	5 (of 15)	GO_F
ace2	ylr131c	GO:0016740	transferase activity	0.00435298	83 (of 804)	GO_F
ace2	ylr131c	GO:0004707	MAP kinase activity	0.0042556	3 (of 5)	GO_F
ace2	ylr131c	GO:0017169	CDP-alcohol phosphatidyltransferase activity	0.0042556	3 (of 5)	GO_F
ace2	ylr131c	GO:0016765	transferase activity, transferring alkyl or aryl (other than methyl) groups	0.00379185	9 (of 41)	GO_F
ace2	ylr131c	GO:0004312	fatty acid synthase activity	0.00342733	4 (of 9)	GO_F
ace2	ylr131c	GO:0016645	oxidoreductase activity, acting on the CH-NH group of donors	0.00321197	5 (of 14)	GO_F
ace2	ylr131c	GO:0022804	active transmembrane transporter activity	0.00215966	25 (of 174)	GO_F
ace2	ylr131c	GO:0005385	zinc ion transmembrane transporter activity	0.00202918	4 (of 8)	GO_F
ace2	ylr131c	GO:0000772	mating pheromone activity	0.00180761	3 (of 4)	GO_F
ace2	ylr131c	GO:0005186	pheromone activity	0.00180761	3 (of 4)	GO_F
ace2	ylr131c	GO:0005253	anion channel activity	0.00180761	3 (of 4)	GO_F
ace2	ylr131c	GO:0008308	voltage-gated anion channel activity	0.00180761	3 (of 4)	GO_F
ace2	ylr131c	GO:0015267	channel activity	0.0013309	8 (of 29)	GO_F
ace2	ylr131c	GO:0022803	passive transmembrane transporter activity	0.0013309	8 (of 29)	GO_F
ace2	ylr131c	GO:0016646	oxidoreductase activity, acting on the CH-NH group of donors, NAD or NADP as acceptor	0.000903712	5 (of 11)	GO_F
ace2	ylr131c	GO:0015266	protein channel activity	0.000613469	6 (of 15)	GO_F
ace2	ylr131c	GO:0016620	oxidoreductase activity, acting on the aldehyde or oxo group of donors, NAD or NADP as acceptor	0.000551705	7 (of 20)	GO_F
ace2	ylr131c	GO:0015450	P-P-bond-hydrolysis-driven protein transmembrane transporter activity	0.000526749	5 (of 10)	GO_F
ace2	ylr131c	GO:0004022	alcohol dehydrogenase (NAD) activity	0.000494111	4 (of 6)	GO_F
ace2	ylr131c	GO:0004365	glyceraldehyde-3-phosphate dehydrogenase (NAD+) (phosphorylating) activity	0.000479997	3 (of 3)	GO_F
ace2	ylr131c	GO:0009922	fatty acid elongase activity	0.000479997	3 (of 3)	GO_F
ace2	ylr131c	GO:0015288	porin activity	0.000479997	3 (of 3)	GO_F
ace2	ylr131c	GO:0022829	wide pore channel activity	0.000479997	3 (of 3)	GO_F
ace2	ylr131c	GO:0050839	cell adhesion molecule binding	0.000479997	3 (of 3)	GO_F
ace2	ylr131c	GO:0016491	oxidoreductase activity	0.000303166	45 (of 340)	GO_F
ace2	ylr131c	GO:0003824	catalytic activity	0.000232005	224 (of 2366)	GO_F
ace2	ylr131c	GO:0004634	phosphopyruvate hydratase activity	0.000175621	4 (of 5)	GO_F
ace2	ylr131c	GO:0016903	oxidoreductase activity, acting on the aldehyde or oxo group of donors	9.77197e-05	9 (of 26)	GO_F
ace2	ylr131c	GO:0008565	protein transporter activity	7.67796e-05	15 (of 63)	GO_F
ace2	ylr131c	GO:0016634	oxidoreductase activity, acting on the CH-CH group of donors, oxygen as acceptor	3.74589e-05	4 (of 4)	GO_F
ace2	ylr131c	GO:0016829	lyase activity	1.4491e-05	21 (of 97)	GO_F
ace2	ylr131c	GO:0008320	protein transmembrane transporter activity	1.31336e-05	9 (of 21)	GO_F
ace2	ylr131c	GO:0022884	macromolecule transmembrane transporter activity	1.31336e-05	9 (of 21)	GO_F
ace2	ylr131c	GO:0005198	structural molecule activity	5.71198e-06	54 (of 373)	GO_F
ace2	ylr131c	GO:0016835	carbon-oxygen lyase activity	4.46689e-06	13 (of 39)	GO_F
ace2	ylr131c	GO:0016836	hydro-lyase activity	3.9173e-06	11 (of 28)	GO_F
ace2	ylr131c	GO:0003735	structural constituent of ribosome	2.54583e-06	39 (of 229)	GO_F
ace2	ylr131c	GO:0022891	substrate-specific transmembrane transporter activity	1.55266e-07	51 (of 307)	GO_F
ace2	ylr131c	GO:0022857	transmembrane transporter activity	1.81139e-08	58 (of 348)	GO_F
ace2	ylr131c	GO:0022892	substrate-specific transporter activity	1.14361e-09	64 (of 375)	GO_F
ace2	ylr131c	GO:0005215	transporter activity	8.03736e-10	71 (of 433)	GO_F
ace2	ylr131c	GO:0000028	ribosomal small subunit assembly	0.00614493	5 (of 16)	GO_P
ace2	ylr131c	GO:0006534	cysteine metabolic process	0.00614493	5 (of 16)	GO_P
ace2	ylr131c	GO:0006115	ethanol biosynthetic process	0.00614053	2 (of 2)	GO_P
ace2	ylr131c	GO:0007618	mating	0.00614053	2 (of 2)	GO_P
ace2	ylr131c	GO:0019343	cysteine biosynthetic process via cystathionine	0.00614053	2 (of 2)	GO_P
ace2	ylr131c	GO:0034309	primary alcohol biosynthetic process	0.00614053	2 (of 2)	GO_P
ace2	ylr131c	GO:0043458	ethanol biosynthetic process involved in glucose fermentation to ethanol	0.00614053	2 (of 2)	GO_P
ace2	ylr131c	GO:0051027	DNA transport	0.00614053	2 (of 2)	GO_P
ace2	ylr131c	GO:0080058	protein deglutathionylation	0.00614053	2 (of 2)	GO_P
ace2	ylr131c	GO:0009145	purine nucleoside triphosphate biosynthetic process	0.00597995	7 (of 29)	GO_P
ace2	ylr131c	GO:0009206	purine ribonucleoside triphosphate biosynthetic process	0.00597995	7 (of 29)	GO_P
ace2	ylr131c	GO:0007186	G-protein coupled receptor signaling pathway	0.00576426	8 (of 36)	GO_P
ace2	ylr131c	GO:0009127	purine nucleoside monophosphate biosynthetic process	0.00569727	6 (of 22)	GO_P
ace2	ylr131c	GO:0009167	purine ribonucleoside monophosphate metabolic process	0.00569727	6 (of 22)	GO_P
ace2	ylr131c	GO:0006116	NADH oxidation	0.00536106	4 (of 10)	GO_P
ace2	ylr131c	GO:0006188	IMP biosynthetic process	0.00536106	4 (of 10)	GO_P
ace2	ylr131c	GO:0009092	homoserine metabolic process	0.00536106	4 (of 10)	GO_P
ace2	ylr131c	GO:0033615	mitochondrial proton-transporting ATP synthase complex assembly	0.00536106	4 (of 10)	GO_P
ace2	ylr131c	GO:0043461	proton-transporting ATP synthase complex assembly	0.00536106	4 (of 10)	GO_P
ace2	ylr131c	GO:0046040	IMP metabolic process	0.00536106	4 (of 10)	GO_P
ace2	ylr131c	GO:0006733	oxidoreduction coenzyme metabolic process	0.00532722	12 (of 67)	GO_P
ace2	ylr131c	GO:0000750	pheromone-dependent signal transduction involved in conjugation with cellular fusion	0.00485776	7 (of 28)	GO_P
ace2	ylr131c	GO:0032005	signal transduction involved in conjugation with cellular fusion	0.00485776	7 (of 28)	GO_P
ace2	ylr131c	GO:0006163	purine nucleotide metabolic process	0.00481239	20 (of 137)	GO_P
ace2	ylr131c	GO:0006631	fatty acid metabolic process	0.00479143	11 (of 58)	GO_P
ace2	ylr131c	GO:0000749	response to pheromone involved in conjugation with cellular fusion	0.00469794	12 (of 66)	GO_P
ace2	ylr131c	GO:0009168	purine ribonucleoside monophosphate biosynthetic process	0.00443175	6 (of 21)	GO_P
ace2	ylr131c	GO:0006674	inositol phosphorylceramide metabolic process	0.0042556	3 (of 5)	GO_P
ace2	ylr131c	GO:0016337	cell-cell adhesion	0.0042556	3 (of 5)	GO_P
ace2	ylr131c	GO:0044070	regulation of anion transport	0.0042556	3 (of 5)	GO_P
ace2	ylr131c	GO:0072524	pyridine-containing compound metabolic process	0.00416954	11 (of 57)	GO_P
ace2	ylr131c	GO:0009124	nucleoside monophosphate biosynthetic process	0.00397351	8 (of 34)	GO_P
ace2	ylr131c	GO:0006811	ion transport	0.00370394	25 (of 181)	GO_P
ace2	ylr131c	GO:0000755	cytogamy	0.00342733	4 (of 9)	GO_P
ace2	ylr131c	GO:0006189	'de novo' IMP biosynthetic process	0.00342733	4 (of 9)	GO_P
ace2	ylr131c	GO:0006829	zinc ion transport	0.00342733	4 (of 9)	GO_P
ace2	ylr131c	GO:0009263	deoxyribonucleotide biosynthetic process	0.00342733	4 (of 9)	GO_P
ace2	ylr131c	GO:0072530	purine-containing compound transmembrane transport	0.00342733	4 (of 9)	GO_P
ace2	ylr131c	GO:0006555	methionine metabolic process	0.00317495	9 (of 40)	GO_P
ace2	ylr131c	GO:0009069	serine family amino acid metabolic process	0.00317495	9 (of 40)	GO_P
ace2	ylr131c	GO:0019362	pyridine nucleotide metabolic process	0.00311871	11 (of 55)	GO_P
ace2	ylr131c	GO:0000746	conjugation	0.00308783	17 (of 105)	GO_P
ace2	ylr131c	GO:0000041	transition metal ion transport	0.00295883	10 (of 47)	GO_P
ace2	ylr131c	GO:0016054	organic acid catabolic process	0.00273152	13 (of 70)	GO_P
ace2	ylr131c	GO:0046395	carboxylic acid catabolic process	0.00273152	13 (of 70)	GO_P
ace2	ylr131c	GO:0006694	steroid biosynthetic process	0.00264556	8 (of 32)	GO_P
ace2	ylr131c	GO:0009161	ribonucleoside monophosphate metabolic process	0.00264556	8 (of 32)	GO_P
ace2	ylr131c	GO:0016126	sterol biosynthetic process	0.00264556	8 (of 32)	GO_P
ace2	ylr131c	GO:0000747	conjugation with cellular fusion	0.00250643	17 (of 103)	GO_P
ace2	ylr131c	GO:0046496	nicotinamide nucleotide metabolic process	0.00229199	11 (of 53)	GO_P
ace2	ylr131c	GO:0000114	regulation of transcription involved in G1 phase of mitotic cell cycle	0.00220555	5 (of 13)	GO_P
ace2	ylr131c	GO:0006672	ceramide metabolic process	0.00220555	5 (of 13)	GO_P
ace2	ylr131c	GO:0009156	ribonucleoside monophosphate biosynthetic process	0.00212738	8 (of 31)	GO_P
ace2	ylr131c	GO:0043648	dicarboxylic acid metabolic process	0.00186879	7 (of 24)	GO_P
ace2	ylr131c	GO:0000752	agglutination involved in conjugation with cellular fusion	0.00180761	3 (of 4)	GO_P
ace2	ylr131c	GO:0000771	agglutination involved in conjugation	0.00180761	3 (of 4)	GO_P
ace2	ylr131c	GO:0007157	heterophilic cell-cell adhesion	0.00180761	3 (of 4)	GO_P
ace2	ylr131c	GO:0030497	fatty acid elongation	0.00180761	3 (of 4)	GO_P
ace2	ylr131c	GO:0046500	S-adenosylmethionine metabolic process	0.00180761	3 (of 4)	GO_P
ace2	ylr131c	GO:0000920	cytokinetic cell separation	0.00132433	6 (of 17)	GO_P
ace2	ylr131c	GO:0015985	energy coupled proton transport, down electrochemical gradient	0.00132433	6 (of 17)	GO_P
ace2	ylr131c	GO:0015986	ATP synthesis coupled proton transport	0.00132433	6 (of 17)	GO_P
ace2	ylr131c	GO:0010033	response to organic substance	0.00131111	25 (of 168)	GO_P
ace2	ylr131c	GO:0051188	cofactor biosynthetic process	0.00127284	19 (of 114)	GO_P
ace2	ylr131c	GO:0009310	amine catabolic process	0.00109385	12 (of 56)	GO_P
ace2	ylr131c	GO:0005996	monosaccharide metabolic process	0.0010832	18 (of 104)	GO_P
ace2	ylr131c	GO:0072521	purine-containing compound metabolic process	0.0010832	26 (of 175)	GO_P
ace2	ylr131c	GO:0006810	transport	0.00100235	123 (of 1216)	GO_P
ace2	ylr131c	GO:0051234	establishment of localization	0.000982459	126 (of 1250)	GO_P
ace2	ylr131c	GO:0007109	cytokinesis, completion of separation	0.000903712	5 (of 11)	GO_P
ace2	ylr131c	GO:0051179	localization	0.000805612	135 (of 1348)	GO_P
ace2	ylr131c	GO:0006633	fatty acid biosynthetic process	0.000791789	8 (of 27)	GO_P
ace2	ylr131c	GO:0046519	sphingoid metabolic process	0.000613469	6 (of 15)	GO_P
ace2	ylr131c	GO:0007006	mitochondrial membrane organization	0.000541753	11 (of 45)	GO_P
ace2	ylr131c	GO:0009063	cellular amino acid catabolic process	0.000539731	12 (of 52)	GO_P
ace2	ylr131c	GO:0006549	isoleucine metabolic process	0.000494111	4 (of 6)	GO_P
ace2	ylr131c	GO:0006556	S-adenosylmethionine biosynthetic process	0.000479997	3 (of 3)	GO_P
ace2	ylr131c	GO:0046364	monosaccharide biosynthetic process	0.000441955	9 (of 31)	GO_P
ace2	ylr131c	GO:0006732	coenzyme metabolic process	0.000431412	25 (of 156)	GO_P
ace2	ylr131c	GO:0019318	hexose metabolic process	0.000402622	17 (of 88)	GO_P
ace2	ylr131c	GO:0009067	aspartate family amino acid biosynthetic process	0.000366929	12 (of 50)	GO_P
ace2	ylr131c	GO:0019953	sexual reproduction	0.000322367	31 (of 207)	GO_P
ace2	ylr131c	GO:0009152	purine ribonucleotide biosynthetic process	0.000299812	12 (of 49)	GO_P
ace2	ylr131c	GO:0046164	alcohol catabolic process	0.000289314	14 (of 63)	GO_P
ace2	ylr131c	GO:0006094	gluconeogenesis	0.000260167	7 (of 18)	GO_P
ace2	ylr131c	GO:0019236	response to pheromone	0.000232264	18 (of 92)	GO_P
ace2	ylr131c	GO:0006790	sulfur compound metabolic process	0.000204331	19 (of 99)	GO_P
ace2	ylr131c	GO:0009260	ribonucleotide biosynthetic process	0.000201637	14 (of 61)	GO_P
ace2	ylr131c	GO:0006629	lipid metabolic process	0.00018502	39 (of 275)	GO_P
ace2	ylr131c	GO:0051186	cofactor metabolic process	0.000171816	31 (of 200)	GO_P
ace2	ylr131c	GO:0030148	sphingolipid biosynthetic process	0.000162021	8 (of 22)	GO_P
ace2	ylr131c	GO:0046467	membrane lipid biosynthetic process	0.000162021	8 (of 22)	GO_P
ace2	ylr131c	GO:0055114	oxidation-reduction process	0.000134879	55 (of 427)	GO_P
ace2	ylr131c	GO:0044255	cellular lipid metabolic process	0.000126412	35 (of 233)	GO_P
ace2	ylr131c	GO:0006066	alcohol metabolic process	0.000118161	32 (of 205)	GO_P
ace2	ylr131c	GO:0019319	hexose biosynthetic process	0.000110629	8 (of 21)	GO_P
ace2	ylr131c	GO:0006096	glycolysis	6.86116e-05	9 (of 25)	GO_P
ace2	ylr131c	GO:0009082	branched chain family amino acid biosynthetic process	6.48086e-05	7 (of 15)	GO_P
ace2	ylr131c	GO:0006164	purine nucleotide biosynthetic process	6.05047e-05	14 (of 55)	GO_P
ace2	ylr131c	GO:0046365	monosaccharide catabolic process	6.05047e-05	14 (of 55)	GO_P
ace2	ylr131c	GO:0019878	lysine biosynthetic process via aminoadipic acid	5.36071e-05	5 (of 7)	GO_P
ace2	ylr131c	GO:0006006	glucose metabolic process	5.19826e-05	16 (of 68)	GO_P
ace2	ylr131c	GO:0009081	branched chain family amino acid metabolic process	4.71565e-05	9 (of 24)	GO_P
ace2	ylr131c	GO:0018130	heterocycle biosynthetic process	3.65174e-05	30 (of 176)	GO_P
ace2	ylr131c	GO:0006553	lysine metabolic process	3.62124e-05	6 (of 10)	GO_P
ace2	ylr131c	GO:0009085	lysine biosynthetic process	3.62124e-05	6 (of 10)	GO_P
ace2	ylr131c	GO:0044282	small molecule catabolic process	3.06129e-05	25 (of 133)	GO_P
ace2	ylr131c	GO:0009066	aspartate family amino acid metabolic process	2.86042e-05	16 (of 65)	GO_P
ace2	ylr131c	GO:0000096	sulfur amino acid metabolic process	2.58731e-05	13 (of 45)	GO_P
ace2	ylr131c	GO:0006643	membrane lipid metabolic process	2.45639e-05	11 (of 33)	GO_P
ace2	ylr131c	GO:0006665	sphingolipid metabolic process	2.45639e-05	11 (of 33)	GO_P
ace2	ylr131c	GO:0046483	heterocycle metabolic process	2.44522e-05	51 (of 363)	GO_P
ace2	ylr131c	GO:0019320	hexose catabolic process	1.88115e-05	14 (of 50)	GO_P
ace2	ylr131c	GO:0008610	lipid biosynthetic process	1.68871e-05	29 (of 161)	GO_P
ace2	ylr131c	GO:0006007	glucose catabolic process	3.5844e-06	14 (of 44)	GO_P
ace2	ylr131c	GO:0009165	nucleotide biosynthetic process	2.7295e-06	23 (of 102)	GO_P
ace2	ylr131c	GO:0046165	alcohol biosynthetic process	2.61456e-06	19 (of 74)	GO_P
ace2	ylr131c	GO:0072522	purine-containing compound biosynthetic process	2.01666e-06	17 (of 60)	GO_P
ace2	ylr131c	GO:0009987	cellular process	1.85339e-06	453 (of 5188)	GO_P
ace2	ylr131c	GO:0006753	nucleoside phosphate metabolic process	7.72435e-07	42 (of 244)	GO_P
ace2	ylr131c	GO:0009117	nucleotide metabolic process	7.72435e-07	42 (of 244)	GO_P
ace2	ylr131c	GO:0034654	nucleobase-containing compound biosynthetic process	4.82565e-07	26 (of 114)	GO_P
ace2	ylr131c	GO:0044249	cellular biosynthetic process	2.22278e-07	208 (of 1974)	GO_P
ace2	ylr131c	GO:0055086	nucleobase-containing small molecule metabolic process	9.80736e-08	48 (of 277)	GO_P
ace2	ylr131c	GO:0009308	amine metabolic process	6.6628e-08	55 (of 334)	GO_P
ace2	ylr131c	GO:0055085	transmembrane transport	4.85065e-08	55 (of 331)	GO_P
ace2	ylr131c	GO:0002181	cytoplasmic translation	4.50354e-08	36 (of 174)	GO_P
ace2	ylr131c	GO:0006520	cellular amino acid metabolic process	4.37079e-08	50 (of 287)	GO_P
ace2	ylr131c	GO:0044106	cellular amine metabolic process	1.45192e-08	53 (of 303)	GO_P
ace2	ylr131c	GO:0009058	biosynthetic process	9.79381e-09	217 (of 2008)	GO_P
ace2	ylr131c	GO:0008652	cellular amino acid biosynthetic process	2.09181e-09	36 (of 156)	GO_P
ace2	ylr131c	GO:0009309	amine biosynthetic process	1.16597e-09	37 (of 160)	GO_P
ace2	ylr131c	GO:0006082	organic acid metabolic process	1.10056e-09	66 (of 392)	GO_P
ace2	ylr131c	GO:0019752	carboxylic acid metabolic process	9.85648e-10	66 (of 391)	GO_P
ace2	ylr131c	GO:0043436	oxoacid metabolic process	9.85648e-10	66 (of 391)	GO_P
ace2	ylr131c	GO:0042180	cellular ketone metabolic process	7.54057e-10	68 (of 406)	GO_P
ace2	ylr131c	GO:0016053	organic acid biosynthetic process	4.64497e-11	45 (of 200)	GO_P
ace2	ylr131c	GO:0046394	carboxylic acid biosynthetic process	4.64497e-11	45 (of 200)	GO_P
ace2	ylr131c	GO:0044281	small molecule metabolic process	4.08082e-12	133 (of 961)	GO_P
ace2	ylr131c	GO:0044271	cellular nitrogen compound biosynthetic process	1.39266e-12	63 (of 315)	GO_P
ace2	ylr131c	GO:0044283	small molecule biosynthetic process	1.874e-13	63 (of 302)	GO_P
ace2	ylr131c	GO:0005625	soluble fraction	0.0084005	9 (of 46)	GO_C
ace2	ylr131c	GO:0012505	endomembrane system	0.00832819	62 (of 587)	GO_C
ace2	ylr131c	GO:0031300	intrinsic to organelle membrane	0.00720175	20 (of 142)	GO_C
ace2	ylr131c	GO:0019867	outer membrane	0.00670743	16 (of 104)	GO_C
ace2	ylr131c	GO:0005624	membrane fraction	0.00660206	27 (of 209)	GO_C
ace2	ylr131c	GO:0005626	insoluble fraction	0.00660206	27 (of 209)	GO_C
ace2	ylr131c	GO:0070916	inositol phosphoceramide synthase complex	0.00614053	2 (of 2)	GO_C
ace2	ylr131c	GO:0031968	organelle outer membrane	0.00610391	16 (of 103)	GO_C
ace2	ylr131c	GO:0001950	plasma membrane enriched fraction	0.00594117	14 (of 85)	GO_C
ace2	ylr131c	GO:0042719	mitochondrial intermembrane space protein transporter complex	0.0042556	3 (of 5)	GO_C
ace2	ylr131c	GO:0071256	translocon complex	0.0042556	3 (of 5)	GO_C
ace2	ylr131c	GO:0005741	mitochondrial outer membrane	0.00370888	16 (of 98)	GO_C
ace2	ylr131c	GO:0031301	integral to organelle membrane	0.0034108	20 (of 133)	GO_C
ace2	ylr131c	GO:0005753	mitochondrial proton-transporting ATP synthase complex	0.00253583	6 (of 19)	GO_C
ace2	ylr131c	GO:0045259	proton-transporting ATP synthase complex	0.00253583	6 (of 19)	GO_C
ace2	ylr131c	GO:0005887	integral to plasma membrane	0.00242295	7 (of 25)	GO_C
ace2	ylr131c	GO:0000786	nucleosome	0.00220555	5 (of 13)	GO_C
ace2	ylr131c	GO:0030173	integral to Golgi membrane	0.00185641	6 (of 18)	GO_C
ace2	ylr131c	GO:0031228	intrinsic to Golgi membrane	0.00185641	6 (of 18)	GO_C
ace2	ylr131c	GO:0044455	mitochondrial membrane part	0.00176012	23 (of 153)	GO_C
ace2	ylr131c	GO:0015935	small ribosomal subunit	0.00161422	17 (of 99)	GO_C
ace2	ylr131c	GO:0043226	organelle	0.00105857	374 (of 4330)	GO_C
ace2	ylr131c	GO:0043229	intracellular organelle	0.00105857	374 (of 4330)	GO_C
ace2	ylr131c	GO:0000788	nuclear nucleosome	0.000903712	5 (of 11)	GO_C
ace2	ylr131c	GO:0005739	mitochondrion	0.000730155	118 (of 1149)	GO_C
ace2	ylr131c	GO:0000267	cell fraction	0.000523502	34 (of 241)	GO_C
ace2	ylr131c	GO:0005740	mitochondrial envelope	0.000468835	50 (of 397)	GO_C
ace2	ylr131c	GO:0005783	endoplasmic reticulum	0.000213187	58 (of 465)	GO_C
ace2	ylr131c	GO:0031225	anchored to membrane	0.000201637	14 (of 61)	GO_C
ace2	ylr131c	GO:0015934	large ribosomal subunit	0.000198617	24 (of 140)	GO_C
ace2	ylr131c	GO:0042175	nuclear outer membrane-endoplasmic reticulum membrane network	0.000193387	47 (of 353)	GO_C
ace2	ylr131c	GO:0031966	mitochondrial membrane	0.000161168	49 (of 370)	GO_C
ace2	ylr131c	GO:0044432	endoplasmic reticulum part	0.000107226	49 (of 364)	GO_C
ace2	ylr131c	GO:0071944	cell periphery	0.000105294	72 (of 597)	GO_C
ace2	ylr131c	GO:0022625	cytosolic large ribosomal subunit	8.54912e-05	19 (of 93)	GO_C
ace2	ylr131c	GO:0005789	endoplasmic reticulum membrane	7.7466e-05	47 (of 340)	GO_C
ace2	ylr131c	GO:0044429	mitochondrial part	6.95035e-05	71 (of 579)	GO_C
ace2	ylr131c	GO:0031090	organelle membrane	4.31968e-05	120 (of 1097)	GO_C
ace2	ylr131c	GO:0022627	cytosolic small ribosomal subunit	2.32157e-05	16 (of 64)	GO_C
ace2	ylr131c	GO:0005840	ribosome	1.66214e-05	51 (of 358)	GO_C
ace2	ylr131c	GO:0044444	cytoplasmic part	4.91178e-06	285 (of 2991)	GO_C
ace2	ylr131c	GO:0005623	cell	4.24977e-06	478 (of 5572)	GO_C
ace2	ylr131c	GO:0044464	cell part	4.24977e-06	478 (of 5572)	GO_C
ace2	ylr131c	GO:0005737	cytoplasm	2.10278e-06	377 (of 4149)	GO_C
ace2	ylr131c	GO:0016020	membrane	1.2721e-06	201 (of 1935)	GO_C
ace2	ylr131c	GO:0044391	ribosomal subunit	1.15071e-06	41 (of 239)	GO_C
ace2	ylr131c	GO:0044445	cytosolic part	3.03257e-07	42 (of 236)	GO_C
ace2	ylr131c	GO:0044425	membrane part	4.8e-08	181 (of 1629)	GO_C
ace2	ylr131c	GO:0016021	integral to membrane	3.68959e-08	155 (of 1334)	GO_C
ace2	ylr131c	GO:0022626	cytosolic ribosome	1.14274e-08	37 (of 173)	GO_C
ace2	ylr131c	GO:0005618	cell wall	8.83659e-09	28 (of 108)	GO_C
ace2	ylr131c	GO:0030312	external encapsulating structure	8.83659e-09	28 (of 108)	GO_C
ace2	ylr131c	GO:0009277	fungal-type cell wall	2.77409e-09	28 (of 103)	GO_C
ace2	ylr131c	GO:0031224	intrinsic to membrane	6.17793e-10	167 (of 1391)	GO_C
ace2	ylr131c	GO:0005576	extracellular region	1.1781e-10	29 (of 97)	GO_C
adr1	ydr216w	GO:0005381	iron ion transmembrane transporter activity	0.00866973	2 (of 11)	GO_F
adr1	ydr216w	GO:0008121	ubiquinol-cytochrome-c reductase activity	0.00577243	2 (of 9)	GO_F
adr1	ydr216w	GO:0016679	oxidoreductase activity, acting on diphenols and related substances as donors	0.00577243	2 (of 9)	GO_F
adr1	ydr216w	GO:0016681	oxidoreductase activity, acting on diphenols and related substances as donors, cytochrome as acceptor	0.00577243	2 (of 9)	GO_F
adr1	ydr216w	GO:0016769	transferase activity, transferring nitrogenous groups	0.00362343	3 (of 24)	GO_F
adr1	ydr216w	GO:0008483	transaminase activity	0.00244965	3 (of 21)	GO_F
adr1	ydr216w	GO:0004129	cytochrome-c oxidase activity	0.00181894	3 (of 19)	GO_F
adr1	ydr216w	GO:0015002	heme-copper terminal oxidase activity	0.00181894	3 (of 19)	GO_F
adr1	ydr216w	GO:0016675	oxidoreductase activity, acting on a heme group of donors	0.00181894	3 (of 19)	GO_F
adr1	ydr216w	GO:0016676	oxidoreductase activity, acting on a heme group of donors, oxygen as acceptor	0.00181894	3 (of 19)	GO_F
adr1	ydr216w	GO:0016491	oxidoreductase activity	0.00152694	12 (of 340)	GO_F
adr1	ydr216w	GO:0048037	cofactor binding	0.00117997	8 (of 161)	GO_F
adr1	ydr216w	GO:0022891	substrate-specific transmembrane transporter activity	0.000626732	12 (of 307)	GO_F
adr1	ydr216w	GO:0015077	monovalent inorganic cation transmembrane transporter activity	0.000597347	6 (of 80)	GO_F
adr1	ydr216w	GO:0022857	transmembrane transporter activity	0.000565178	13 (of 348)	GO_F
adr1	ydr216w	GO:0005215	transporter activity	0.00046094	15 (of 433)	GO_F
adr1	ydr216w	GO:0022892	substrate-specific transporter activity	0.000342673	14 (of 375)	GO_F
adr1	ydr216w	GO:0015078	hydrogen ion transmembrane transporter activity	0.000267486	6 (of 69)	GO_F
adr1	ydr216w	GO:0022890	inorganic cation transmembrane transporter activity	3.20804e-05	9 (of 124)	GO_F
adr1	ydr216w	GO:0008324	cation transmembrane transporter activity	1.23079e-05	10 (of 139)	GO_F
adr1	ydr216w	GO:0015075	ion transmembrane transporter activity	1.21596e-05	11 (of 170)	GO_F
adr1	ydr216w	GO:0006091	generation of precursor metabolites and energy	0.001304	9 (of 203)	GO_P
adr1	ydr216w	GO:0055114	oxidation-reduction process	0.00124251	14 (of 427)	GO_P
adr1	ydr216w	GO:0045333	cellular respiration	0.00040278	7 (of 104)	GO_P
adr1	ydr216w	GO:0006122	mitochondrial electron transport, ubiquinol to cytochrome c	0.000334221	3 (of 11)	GO_P
adr1	ydr216w	GO:0050896	response to stimulus	0.000175503	28 (of 1073)	GO_P
adr1	ydr216w	GO:0006793	phosphorus metabolic process	0.000153135	14 (of 347)	GO_P
adr1	ydr216w	GO:0006796	phosphate-containing compound metabolic process	0.000153135	14 (of 347)	GO_P
adr1	ydr216w	GO:0006950	response to stress	0.000135641	22 (of 728)	GO_P
adr1	ydr216w	GO:0015980	energy derivation by oxidation of organic compounds	0.000127969	9 (of 148)	GO_P
adr1	ydr216w	GO:0016310	phosphorylation	2.80774e-05	13 (of 258)	GO_P
adr1	ydr216w	GO:0022900	electron transport chain	1.8026e-05	7 (of 64)	GO_P
adr1	ydr216w	GO:0006123	mitochondrial electron transport, cytochrome c to oxygen	1.26834e-05	4 (of 12)	GO_P
adr1	ydr216w	GO:0022904	respiratory electron transport chain	1.08496e-07	7 (of 31)	GO_P
adr1	ydr216w	GO:0006119	oxidative phosphorylation	6.57876e-08	7 (of 29)	GO_P
adr1	ydr216w	GO:0042773	ATP synthesis coupled electron transport	5.04437e-08	7 (of 28)	GO_P
adr1	ydr216w	GO:0042775	mitochondrial ATP synthesis coupled electron transport	5.04437e-08	7 (of 28)	GO_P
adr1	ydr216w	GO:0016020	membrane	0.0058594	37 (of 1935)	GO_C
adr1	ydr216w	GO:0019866	organelle inner membrane	0.00478447	9 (of 246)	GO_C
adr1	ydr216w	GO:0031967	organelle envelope	0.00419542	15 (of 540)	GO_C
adr1	ydr216w	GO:0031975	envelope	0.00419542	15 (of 540)	GO_C
adr1	ydr216w	GO:0044425	membrane part	0.00409279	33 (of 1629)	GO_C
adr1	ydr216w	GO:0005743	mitochondrial inner membrane	0.00344235	9 (of 234)	GO_C
adr1	ydr216w	GO:0044429	mitochondrial part	0.00123852	17 (of 579)	GO_C
adr1	ydr216w	GO:0031966	mitochondrial membrane	0.00100269	13 (of 370)	GO_C
adr1	ydr216w	GO:0005751	mitochondrial respiratory chain complex IV	0.000716536	3 (of 14)	GO_C
adr1	ydr216w	GO:0045277	respiratory chain complex IV	0.000716536	3 (of 14)	GO_C
adr1	ydr216w	GO:0005740	mitochondrial envelope	0.000609031	14 (of 397)	GO_C
adr1	ydr216w	GO:0044455	mitochondrial membrane part	2.85066e-05	10 (of 153)	GO_C
adr1	ydr216w	GO:0005746	mitochondrial respiratory chain	1.61572e-06	6 (of 29)	GO_C
adr1	ydr216w	GO:0070469	respiratory chain	2.14965e-07	7 (of 34)	GO_C
aft1	ygl071w	GO:0008324	cation transmembrane transporter activity	0.00779554	24 (of 139)	GO_F
aft1	ygl071w	GO:0022890	inorganic cation transmembrane transporter activity	0.0076986	22 (of 124)	GO_F
aft1	ygl071w	GO:0004521	endoribonuclease activity	0.00769608	15 (of 74)	GO_F
aft1	ygl071w	GO:0016667	oxidoreductase activity, acting on a sulfur group of donors	0.00761029	9 (of 35)	GO_F
aft1	ygl071w	GO:0005516	calmodulin binding	0.00735266	5 (of 13)	GO_F
aft1	ygl071w	GO:0032553	ribonucleotide binding	0.00692844	99 (of 760)	GO_F
aft1	ygl071w	GO:0032555	purine ribonucleotide binding	0.00692844	99 (of 760)	GO_F
aft1	ygl071w	GO:0016836	hydro-lyase activity	0.00591481	8 (of 28)	GO_F
aft1	ygl071w	GO:0004177	aminopeptidase activity	0.00541527	6 (of 17)	GO_F
aft1	ygl071w	GO:0016835	carbon-oxygen lyase activity	0.00511219	10 (of 39)	GO_F
aft1	ygl071w	GO:0016722	oxidoreductase activity, oxidizing metal ions	0.00493916	5 (of 12)	GO_F
aft1	ygl071w	GO:0016651	oxidoreductase activity, acting on NADH or NADPH	0.00463561	8 (of 27)	GO_F
aft1	ygl071w	GO:0015075	ion transmembrane transporter activity	0.004381	29 (of 170)	GO_F
aft1	ygl071w	GO:0003887	DNA-directed DNA polymerase activity	0.00422054	14 (of 63)	GO_F
aft1	ygl071w	GO:0017076	purine nucleotide binding	0.00410154	101 (of 764)	GO_F
aft1	ygl071w	GO:0015343	siderophore transmembrane transporter activity	0.00405011	3 (of 4)	GO_F
aft1	ygl071w	GO:0016208	AMP binding	0.00405011	3 (of 4)	GO_F
aft1	ygl071w	GO:0042927	siderophore transporter activity	0.00405011	3 (of 4)	GO_F
aft1	ygl071w	GO:0008483	transaminase activity	0.00386771	7 (of 21)	GO_F
aft1	ygl071w	GO:0016891	endoribonuclease activity, producing 5'-phosphomonoesters	0.003617	14 (of 62)	GO_F
aft1	ygl071w	GO:0008238	exopeptidase activity	0.00357979	8 (of 26)	GO_F
aft1	ygl071w	GO:0004175	endopeptidase activity	0.00341559	21 (of 109)	GO_F
aft1	ygl071w	GO:0001671	ATPase activator activity	0.00314592	5 (of 11)	GO_F
aft1	ygl071w	GO:0046912	transferase activity, transferring acyl groups, acyl groups converted into alkyl on transfer	0.00314592	5 (of 11)	GO_F
aft1	ygl071w	GO:0051087	chaperone binding	0.00282638	7 (of 20)	GO_F
aft1	ygl071w	GO:0020037	heme binding	0.00189673	9 (of 29)	GO_F
aft1	ygl071w	GO:0046906	tetrapyrrole binding	0.00189673	9 (of 29)	GO_F
aft1	ygl071w	GO:0016829	lyase activity	0.00183734	20 (of 97)	GO_F
aft1	ygl071w	GO:0016740	transferase activity	0.00174482	108 (of 804)	GO_F
aft1	ygl071w	GO:0000774	adenyl-nucleotide exchange factor activity	0.00142683	4 (of 6)	GO_F
aft1	ygl071w	GO:0004022	alcohol dehydrogenase (NAD) activity	0.00142683	4 (of 6)	GO_F
aft1	ygl071w	GO:0004030	aldehyde dehydrogenase [NAD(P)+] activity	0.00142683	4 (of 6)	GO_F
aft1	ygl071w	GO:0003938	IMP dehydrogenase activity	0.0010972	3 (of 3)	GO_F
aft1	ygl071w	GO:0016717	oxidoreductase activity, acting on paired donors, with oxidation of a pair of donors resulting in the reduction of molecular oxygen to two molecules of water	0.0010972	3 (of 3)	GO_F
aft1	ygl071w	GO:0051082	unfolded protein binding	0.000861676	19 (of 85)	GO_F
aft1	ygl071w	GO:0009055	electron carrier activity	0.000598099	15 (of 58)	GO_F
aft1	ygl071w	GO:0003964	RNA-directed DNA polymerase activity	0.000582707	14 (of 52)	GO_F
aft1	ygl071w	GO:0016769	transferase activity, transferring nitrogenous groups	0.000397481	9 (of 24)	GO_F
aft1	ygl071w	GO:0051536	iron-sulfur cluster binding	0.000302849	11 (of 33)	GO_F
aft1	ygl071w	GO:0051540	metal cluster binding	0.000302849	11 (of 33)	GO_F
aft1	ygl071w	GO:0008233	peptidase activity	0.000299737	33 (of 172)	GO_F
aft1	ygl071w	GO:0070011	peptidase activity, acting on L-amino acid peptides	0.000212429	32 (of 162)	GO_F
aft1	ygl071w	GO:0004190	aspartic-type endopeptidase activity	0.000162432	15 (of 52)	GO_F
aft1	ygl071w	GO:0070001	aspartic-type peptidase activity	0.000162432	15 (of 52)	GO_F
aft1	ygl071w	GO:0051539	4 iron, 4 sulfur cluster binding	0.000129411	8 (of 17)	GO_F
aft1	ygl071w	GO:0046873	metal ion transmembrane transporter activity	0.000127532	15 (of 51)	GO_F
aft1	ygl071w	GO:0004375	glycine dehydrogenase (decarboxylating) activity	0.00011289	4 (of 4)	GO_F
aft1	ygl071w	GO:0016642	oxidoreductase activity, acting on the CH-NH2 group of donors, disulfide as acceptor	0.00011289	4 (of 4)	GO_F
aft1	ygl071w	GO:0004523	ribonuclease H activity	8.29202e-05	14 (of 44)	GO_F
aft1	ygl071w	GO:0016705	oxidoreductase activity, acting on paired donors, with incorporation or reduction of molecular oxygen	7.9691e-05	11 (of 29)	GO_F
aft1	ygl071w	GO:0050661	NADP binding	7.47145e-05	9 (of 20)	GO_F
aft1	ygl071w	GO:0046915	transition metal ion transmembrane transporter activity	5.44941e-05	11 (of 28)	GO_F
aft1	ygl071w	GO:0005506	iron ion binding	4.8137e-05	17 (of 58)	GO_F
aft1	ygl071w	GO:0050660	flavin adenine dinucleotide binding	4.61675e-05	13 (of 37)	GO_F
aft1	ygl071w	GO:0000166	nucleotide binding	2.15432e-05	138 (of 969)	GO_F
aft1	ygl071w	GO:0005488	binding	1.59917e-05	393 (of 3283)	GO_F
aft1	ygl071w	GO:0016620	oxidoreductase activity, acting on the aldehyde or oxo group of donors, NAD or NADP as acceptor	9.14522e-06	10 (of 20)	GO_F
aft1	ygl071w	GO:0046872	metal ion binding	6.6292e-06	121 (of 807)	GO_F
aft1	ygl071w	GO:0036094	small molecule binding	3.14827e-06	149 (of 1027)	GO_F
aft1	ygl071w	GO:0060590	ATPase regulator activity	2.62787e-06	10 (of 18)	GO_F
aft1	ygl071w	GO:0043167	ion binding	2.1221e-06	126 (of 830)	GO_F
aft1	ygl071w	GO:0043169	cation binding	2.1221e-06	126 (of 830)	GO_F
aft1	ygl071w	GO:0016903	oxidoreductase activity, acting on the aldehyde or oxo group of donors	3.97199e-07	13 (of 26)	GO_F
aft1	ygl071w	GO:0005381	iron ion transmembrane transporter activity	5.79715e-08	9 (of 11)	GO_F
aft1	ygl071w	GO:0050662	coenzyme binding	4.31917e-08	31 (of 106)	GO_F
aft1	ygl071w	GO:0048037	cofactor binding	7.75714e-09	42 (of 161)	GO_F
aft1	ygl071w	GO:0016614	oxidoreductase activity, acting on CH-OH group of donors	3.2017e-09	30 (of 91)	GO_F
aft1	ygl071w	GO:0016616	oxidoreductase activity, acting on the CH-OH group of donors, NAD or NADP as acceptor	1.28508e-09	30 (of 88)	GO_F
aft1	ygl071w	GO:0003824	catalytic activity	4.09525e-15	341 (of 2366)	GO_F
aft1	ygl071w	GO:0016491	oxidoreductase activity	6.04477e-21	95 (of 340)	GO_F
aft1	ygl071w	GO:0006084	acetyl-CoA metabolic process	0.00620117	10 (of 40)	GO_P
aft1	ygl071w	GO:0044275	cellular carbohydrate catabolic process	0.0060985	19 (of 100)	GO_P
aft1	ygl071w	GO:0042773	ATP synthesis coupled electron transport	0.00591481	8 (of 28)	GO_P
aft1	ygl071w	GO:0042775	mitochondrial ATP synthesis coupled electron transport	0.00591481	8 (of 28)	GO_P
aft1	ygl071w	GO:0006790	sulfur compound metabolic process	0.00545036	19 (of 99)	GO_P
aft1	ygl071w	GO:0030148	sphingolipid biosynthetic process	0.00517601	7 (of 22)	GO_P
aft1	ygl071w	GO:0046467	membrane lipid biosynthetic process	0.00517601	7 (of 22)	GO_P
aft1	ygl071w	GO:0051179	localization	0.00510267	166 (of 1348)	GO_P
aft1	ygl071w	GO:0009073	aromatic amino acid family biosynthetic process	0.00493916	5 (of 12)	GO_P
aft1	ygl071w	GO:0046417	chorismate metabolic process	0.00493916	5 (of 12)	GO_P
aft1	ygl071w	GO:0034599	cellular response to oxidative stress	0.0047944	17 (of 84)	GO_P
aft1	ygl071w	GO:0032787	monocarboxylic acid metabolic process	0.00476236	21 (of 112)	GO_P
aft1	ygl071w	GO:0006633	fatty acid biosynthetic process	0.00463561	8 (of 27)	GO_P
aft1	ygl071w	GO:0006657	CDP-choline pathway	0.00405011	3 (of 4)	GO_P
aft1	ygl071w	GO:0009097	isoleucine biosynthetic process	0.00405011	3 (of 4)	GO_P
aft1	ygl071w	GO:0032781	positive regulation of ATPase activity	0.00405011	3 (of 4)	GO_P
aft1	ygl071w	GO:0032974	amino acid export from vacuole	0.00405011	3 (of 4)	GO_P
aft1	ygl071w	GO:0034486	vacuolar transmembrane transport	0.00405011	3 (of 4)	GO_P
aft1	ygl071w	GO:0034487	vacuolar amino acid transmembrane transport	0.00405011	3 (of 4)	GO_P
aft1	ygl071w	GO:0019319	hexose biosynthetic process	0.00386771	7 (of 21)	GO_P
aft1	ygl071w	GO:0051187	cofactor catabolic process	0.00316239	9 (of 31)	GO_P
aft1	ygl071w	GO:0006067	ethanol metabolic process	0.00314592	5 (of 11)	GO_P
aft1	ygl071w	GO:0006458	'de novo' protein folding	0.00314592	5 (of 11)	GO_P
aft1	ygl071w	GO:0034308	primary alcohol metabolic process	0.00314592	5 (of 11)	GO_P
aft1	ygl071w	GO:0006083	acetate metabolic process	0.00305757	4 (of 7)	GO_P
aft1	ygl071w	GO:0006897	endocytosis	0.002998	19 (of 94)	GO_P
aft1	ygl071w	GO:0051234	establishment of localization	0.00297892	157 (of 1250)	GO_P
aft1	ygl071w	GO:0007568	aging	0.00288247	15 (of 67)	GO_P
aft1	ygl071w	GO:0006950	response to stress	0.00269773	98 (of 728)	GO_P
aft1	ygl071w	GO:0008152	metabolic process	0.00266267	450 (of 4009)	GO_P
aft1	ygl071w	GO:0006113	fermentation	0.00262243	6 (of 15)	GO_P
aft1	ygl071w	GO:0007569	cell aging	0.00246637	15 (of 66)	GO_P
aft1	ygl071w	GO:0006099	tricarboxylic acid cycle	0.00246583	9 (of 30)	GO_P
aft1	ygl071w	GO:0009109	coenzyme catabolic process	0.00246583	9 (of 30)	GO_P
aft1	ygl071w	GO:0046356	acetyl-CoA catabolic process	0.00246583	9 (of 30)	GO_P
aft1	ygl071w	GO:0006810	transport	0.00233713	154 (of 1216)	GO_P
aft1	ygl071w	GO:0006739	NADP metabolic process	0.00203041	8 (of 24)	GO_P
aft1	ygl071w	GO:0009070	serine family amino acid biosynthetic process	0.00203041	8 (of 24)	GO_P
aft1	ygl071w	GO:0016051	carbohydrate biosynthetic process	0.00177359	19 (of 90)	GO_P
aft1	ygl071w	GO:0044248	cellular catabolic process	0.00166148	90 (of 649)	GO_P
aft1	ygl071w	GO:0006575	cellular modified amino acid metabolic process	0.00155408	12 (of 45)	GO_P
aft1	ygl071w	GO:0006549	isoleucine metabolic process	0.00142683	4 (of 6)	GO_P
aft1	ygl071w	GO:0070585	protein localization in mitochondrion	0.00126416	15 (of 62)	GO_P
aft1	ygl071w	GO:0072655	establishment of protein localization in mitochondrion	0.00126416	15 (of 62)	GO_P
aft1	ygl071w	GO:0006006	glucose metabolic process	0.00121372	16 (of 68)	GO_P
aft1	ygl071w	GO:0044262	cellular carbohydrate metabolic process	0.00116656	49 (of 307)	GO_P
aft1	ygl071w	GO:0034637	cellular carbohydrate biosynthetic process	0.0011498	17 (of 74)	GO_P
aft1	ygl071w	GO:0006101	citrate metabolic process	0.0010972	3 (of 3)	GO_P
aft1	ygl071w	GO:0006183	GTP biosynthetic process	0.0010972	3 (of 3)	GO_P
aft1	ygl071w	GO:0006827	high-affinity iron ion transport	0.0010972	3 (of 3)	GO_P
aft1	ygl071w	GO:0009090	homoserine biosynthetic process	0.0010972	3 (of 3)	GO_P
aft1	ygl071w	GO:0060988	lipid tube assembly	0.0010972	3 (of 3)	GO_P
aft1	ygl071w	GO:0072350	tricarboxylic acid metabolic process	0.0010972	3 (of 3)	GO_P
aft1	ygl071w	GO:0006812	cation transport	0.000952738	27 (of 140)	GO_P
aft1	ygl071w	GO:0006626	protein targeting to mitochondrion	0.000879358	14 (of 54)	GO_P
aft1	ygl071w	GO:0019674	NAD metabolic process	0.00078577	9 (of 26)	GO_P
aft1	ygl071w	GO:0005996	monosaccharide metabolic process	0.000775077	22 (of 104)	GO_P
aft1	ygl071w	GO:0006740	NADPH regeneration	0.00074373	8 (of 21)	GO_P
aft1	ygl071w	GO:0019438	aromatic compound biosynthetic process	0.000628262	12 (of 41)	GO_P
aft1	ygl071w	GO:0016054	organic acid catabolic process	0.000585523	17 (of 70)	GO_P
aft1	ygl071w	GO:0046395	carboxylic acid catabolic process	0.000585523	17 (of 70)	GO_P
aft1	ygl071w	GO:0045454	cell redox homeostasis	0.000568813	10 (of 30)	GO_P
aft1	ygl071w	GO:0008204	ergosterol metabolic process	0.000564843	9 (of 25)	GO_P
aft1	ygl071w	GO:0016128	phytosteroid metabolic process	0.000564843	9 (of 25)	GO_P
aft1	ygl071w	GO:0009069	serine family amino acid metabolic process	0.000489575	12 (of 40)	GO_P
aft1	ygl071w	GO:0009310	amine catabolic process	0.000397584	15 (of 56)	GO_P
aft1	ygl071w	GO:0043648	dicarboxylic acid metabolic process	0.000397481	9 (of 24)	GO_P
aft1	ygl071w	GO:0030001	metal ion transport	0.000385415	19 (of 80)	GO_P
aft1	ygl071w	GO:0055085	transmembrane transport	0.000384833	54 (of 331)	GO_P
aft1	ygl071w	GO:0055086	nucleobase-containing small molecule metabolic process	0.000373093	47 (of 277)	GO_P
aft1	ygl071w	GO:0005991	trehalose metabolic process	0.000347973	6 (of 11)	GO_P
aft1	ygl071w	GO:0006007	glucose catabolic process	0.000339503	13 (of 44)	GO_P
aft1	ygl071w	GO:0015074	DNA integration	0.000339503	13 (of 44)	GO_P
aft1	ygl071w	GO:0005975	carbohydrate metabolic process	0.000318214	56 (of 344)	GO_P
aft1	ygl071w	GO:0006629	lipid metabolic process	0.000314771	47 (of 275)	GO_P
aft1	ygl071w	GO:0044107	cellular alcohol metabolic process	0.000300872	10 (of 28)	GO_P
aft1	ygl071w	GO:0006839	mitochondrial transport	0.0002774	18 (of 72)	GO_P
aft1	ygl071w	GO:0006696	ergosterol biosynthetic process	0.000273183	9 (of 23)	GO_P
aft1	ygl071w	GO:0016129	phytosteroid biosynthetic process	0.000273183	9 (of 23)	GO_P
aft1	ygl071w	GO:0044108	cellular alcohol biosynthetic process	0.000273183	9 (of 23)	GO_P
aft1	ygl071w	GO:0009056	catabolic process	0.00024223	110 (of 779)	GO_P
aft1	ygl071w	GO:0009066	aspartate family amino acid metabolic process	0.000227517	17 (of 65)	GO_P
aft1	ygl071w	GO:0015980	energy derivation by oxidation of organic compounds	0.000207074	30 (of 148)	GO_P
aft1	ygl071w	GO:0006508	proteolysis	0.000204896	54 (of 323)	GO_P
aft1	ygl071w	GO:0005992	trehalose biosynthetic process	0.000203779	5 (of 7)	GO_P
aft1	ygl071w	GO:0016138	glycoside biosynthetic process	0.000203779	5 (of 7)	GO_P
aft1	ygl071w	GO:0019878	lysine biosynthetic process via aminoadipic acid	0.000203779	5 (of 7)	GO_P
aft1	ygl071w	GO:0043328	protein targeting to vacuole involved in ubiquitin-dependent protein catabolic process via the multivesicular body sorting pathway	0.000203779	5 (of 7)	GO_P
aft1	ygl071w	GO:0046351	disaccharide biosynthetic process	0.000203779	5 (of 7)	GO_P
aft1	ygl071w	GO:0065002	intracellular protein transmembrane transport	0.00020283	13 (of 42)	GO_P
aft1	ygl071w	GO:0071806	protein transmembrane transport	0.00020283	13 (of 42)	GO_P
aft1	ygl071w	GO:0019318	hexose metabolic process	0.000179957	21 (of 88)	GO_P
aft1	ygl071w	GO:0009063	cellular amino acid catabolic process	0.000162432	15 (of 52)	GO_P
aft1	ygl071w	GO:0016032	viral reproduction	0.000154414	13 (of 41)	GO_P
aft1	ygl071w	GO:0019058	viral infectious cycle	0.000154414	13 (of 41)	GO_P
aft1	ygl071w	GO:0019067	viral assembly, maturation, egress, and release	0.000154414	13 (of 41)	GO_P
aft1	ygl071w	GO:0019068	virion assembly	0.000154414	13 (of 41)	GO_P
aft1	ygl071w	GO:0019069	viral capsid assembly	0.000154414	13 (of 41)	GO_P
aft1	ygl071w	GO:0021700	developmental maturation	0.000154414	13 (of 41)	GO_P
aft1	ygl071w	GO:0022415	viral reproductive process	0.000154414	13 (of 41)	GO_P
aft1	ygl071w	GO:0046797	viral procapsid maturation	0.000154414	13 (of 41)	GO_P
aft1	ygl071w	GO:0006734	NADH metabolic process	0.000119531	7 (of 13)	GO_P
aft1	ygl071w	GO:0006546	glycine catabolic process	0.00011289	4 (of 4)	GO_P
aft1	ygl071w	GO:0019413	acetate biosynthetic process	0.00011289	4 (of 4)	GO_P
aft1	ygl071w	GO:0034755	iron ion transmembrane transport	0.00011289	4 (of 4)	GO_P
aft1	ygl071w	GO:0019320	hexose catabolic process	9.93406e-05	15 (of 50)	GO_P
aft1	ygl071w	GO:0018130	heterocycle biosynthetic process	9.44414e-05	35 (of 176)	GO_P
aft1	ygl071w	GO:0046365	monosaccharide catabolic process	8.84334e-05	16 (of 55)	GO_P
aft1	ygl071w	GO:0009636	response to toxin	7.59456e-05	6 (of 9)	GO_P
aft1	ygl071w	GO:0006811	ion transport	7.4999e-05	36 (of 181)	GO_P
aft1	ygl071w	GO:0009071	serine family amino acid catabolic process	6.36531e-05	5 (of 6)	GO_P
aft1	ygl071w	GO:0022900	electron transport chain	5.33516e-05	18 (of 64)	GO_P
aft1	ygl071w	GO:0000041	transition metal ion transport	4.45896e-05	15 (of 47)	GO_P
aft1	ygl071w	GO:0006694	steroid biosynthetic process	4.30589e-05	12 (of 32)	GO_P
aft1	ygl071w	GO:0016126	sterol biosynthetic process	4.30589e-05	12 (of 32)	GO_P
aft1	ygl071w	GO:0009987	cellular process	3.59295e-05	581 (of 5188)	GO_P
aft1	ygl071w	GO:0006753	nucleoside phosphate metabolic process	3.2529e-05	46 (of 244)	GO_P
aft1	ygl071w	GO:0009117	nucleotide metabolic process	3.2529e-05	46 (of 244)	GO_P
aft1	ygl071w	GO:0009067	aspartate family amino acid biosynthetic process	2.40046e-05	16 (of 50)	GO_P
aft1	ygl071w	GO:0008610	lipid biosynthetic process	1.32103e-05	35 (of 161)	GO_P
aft1	ygl071w	GO:0046164	alcohol catabolic process	1.10742e-05	19 (of 63)	GO_P
aft1	ygl071w	GO:0006116	NADH oxidation	1.1058e-05	7 (of 10)	GO_P
aft1	ygl071w	GO:0006553	lysine metabolic process	1.1058e-05	7 (of 10)	GO_P
aft1	ygl071w	GO:0009085	lysine biosynthetic process	1.1058e-05	7 (of 10)	GO_P
aft1	ygl071w	GO:0046483	heterocycle metabolic process	9.47861e-06	64 (of 363)	GO_P
aft1	ygl071w	GO:0009081	branched chain family amino acid metabolic process	9.33911e-06	11 (of 24)	GO_P
aft1	ygl071w	GO:0006733	oxidoreduction coenzyme metabolic process	7.75358e-06	20 (of 67)	GO_P
aft1	ygl071w	GO:0006875	cellular metal ion homeostasis	6.54988e-06	19 (of 61)	GO_P
aft1	ygl071w	GO:0055065	metal ion homeostasis	6.54988e-06	19 (of 61)	GO_P
aft1	ygl071w	GO:0008202	steroid metabolic process	3.68371e-06	16 (of 44)	GO_P
aft1	ygl071w	GO:0016125	sterol metabolic process	3.68371e-06	16 (of 44)	GO_P
aft1	ygl071w	GO:0015688	iron chelate transport	3.64279e-06	7 (of 9)	GO_P
aft1	ygl071w	GO:0015891	siderophore transport	3.64279e-06	7 (of 9)	GO_P
aft1	ygl071w	GO:0033214	iron assimilation by chelation and transport	3.64279e-06	7 (of 9)	GO_P
aft1	ygl071w	GO:0046165	alcohol biosynthetic process	2.9506e-06	22 (of 74)	GO_P
aft1	ygl071w	GO:0046496	nicotinamide nucleotide metabolic process	2.863e-06	18 (of 53)	GO_P
aft1	ygl071w	GO:0006457	protein folding	2.38445e-06	29 (of 113)	GO_P
aft1	ygl071w	GO:0072524	pyridine-containing compound metabolic process	2.0953e-06	19 (of 57)	GO_P
aft1	ygl071w	GO:0019362	pyridine nucleotide metabolic process	1.12732e-06	19 (of 55)	GO_P
aft1	ygl071w	GO:0065008	regulation of biological quality	6.93294e-07	69 (of 373)	GO_P
aft1	ygl071w	GO:0009082	branched chain family amino acid biosynthetic process	2.41157e-07	10 (of 15)	GO_P
aft1	ygl071w	GO:0055082	cellular chemical homeostasis	1.98169e-07	34 (of 130)	GO_P
aft1	ygl071w	GO:0006873	cellular ion homeostasis	1.92521e-07	33 (of 124)	GO_P
aft1	ygl071w	GO:0030003	cellular cation homeostasis	1.73488e-07	31 (of 112)	GO_P
aft1	ygl071w	GO:0006091	generation of precursor metabolites and energy	1.61993e-07	46 (of 203)	GO_P
aft1	ygl071w	GO:0044282	small molecule catabolic process	1.10895e-07	35 (of 133)	GO_P
aft1	ygl071w	GO:0033212	iron assimilation	5.79715e-08	9 (of 11)	GO_P
aft1	ygl071w	GO:0055072	iron ion homeostasis	3.46505e-08	20 (of 50)	GO_P
aft1	ygl071w	GO:0006732	coenzyme metabolic process	3.0023e-08	40 (of 156)	GO_P
aft1	ygl071w	GO:0006879	cellular iron ion homeostasis	2.97153e-08	18 (of 41)	GO_P
aft1	ygl071w	GO:0050801	ion homeostasis	1.83429e-08	37 (of 136)	GO_P
aft1	ygl071w	GO:0042592	homeostatic process	1.70463e-08	54 (of 240)	GO_P
aft1	ygl071w	GO:0048878	chemical homeostasis	1.61852e-08	39 (of 147)	GO_P
aft1	ygl071w	GO:0055080	cation homeostasis	1.59588e-08	35 (of 124)	GO_P
aft1	ygl071w	GO:0051186	cofactor metabolic process	1.25241e-08	48 (of 200)	GO_P
aft1	ygl071w	GO:0042026	protein refolding	5.12978e-09	12 (of 17)	GO_P
aft1	ygl071w	GO:0006826	iron ion transport	2.02587e-09	14 (of 22)	GO_P
aft1	ygl071w	GO:0019725	cellular homeostasis	6.85364e-10	44 (of 161)	GO_P
aft1	ygl071w	GO:0006066	alcohol metabolic process	3.64633e-10	52 (of 205)	GO_P
aft1	ygl071w	GO:0006520	cellular amino acid metabolic process	6.72846e-13	71 (of 287)	GO_P
aft1	ygl071w	GO:0032196	transposition	5.88809e-13	37 (of 99)	GO_P
aft1	ygl071w	GO:0009308	amine metabolic process	1.35385e-13	80 (of 334)	GO_P
aft1	ygl071w	GO:0032197	transposition, RNA-mediated	1.30824e-13	37 (of 95)	GO_P
aft1	ygl071w	GO:0044271	cellular nitrogen compound biosynthetic process	1.29349e-13	77 (of 315)	GO_P
aft1	ygl071w	GO:0008652	cellular amino acid biosynthetic process	5.57409e-14	50 (of 156)	GO_P
aft1	ygl071w	GO:0006082	organic acid metabolic process	5.13295e-14	90 (of 392)	GO_P
aft1	ygl071w	GO:0044106	cellular amine metabolic process	4.40835e-14	76 (of 303)	GO_P
aft1	ygl071w	GO:0019752	carboxylic acid metabolic process	4.36607e-14	90 (of 391)	GO_P
aft1	ygl071w	GO:0043436	oxoacid metabolic process	4.36607e-14	90 (of 391)	GO_P
aft1	ygl071w	GO:0009309	amine biosynthetic process	3.96005e-14	51 (of 160)	GO_P
aft1	ygl071w	GO:0042180	cellular ketone metabolic process	2.14076e-14	93 (of 406)	GO_P
aft1	ygl071w	GO:0016053	organic acid biosynthetic process	6.45473e-17	63 (of 200)	GO_P
aft1	ygl071w	GO:0046394	carboxylic acid biosynthetic process	6.45473e-17	63 (of 200)	GO_P
aft1	ygl071w	GO:0044281	small molecule metabolic process	1.21104e-17	180 (of 961)	GO_P
aft1	ygl071w	GO:0055114	oxidation-reduction process	4.5063e-20	108 (of 427)	GO_P
aft1	ygl071w	GO:0044283	small molecule biosynthetic process	9.14582e-21	88 (of 302)	GO_P
aft1	ygl071w	GO:0043227	membrane-bounded organelle	0.00691495	447 (of 4020)	GO_C
aft1	ygl071w	GO:0043231	intracellular membrane-bounded organelle	0.00691495	447 (of 4020)	GO_C
aft1	ygl071w	GO:0005773	vacuole	0.00574121	39 (of 251)	GO_C
aft1	ygl071w	GO:0005946	alpha,alpha-trehalose-phosphate synthase complex (UDP-forming)	0.00405011	3 (of 4)	GO_C
aft1	ygl071w	GO:0005783	endoplasmic reticulum	0.00399375	66 (of 465)	GO_C
aft1	ygl071w	GO:0043226	organelle	0.00386977	481 (of 4330)	GO_C
aft1	ygl071w	GO:0043229	intracellular organelle	0.00386977	481 (of 4330)	GO_C
aft1	ygl071w	GO:0000322	storage vacuole	0.00379494	35 (of 214)	GO_C
aft1	ygl071w	GO:0000323	lytic vacuole	0.00379494	35 (of 214)	GO_C
aft1	ygl071w	GO:0000324	fungal-type vacuole	0.00379494	35 (of 214)	GO_C
aft1	ygl071w	GO:0072379	ER membrane insertion complex	0.00305757	4 (of 7)	GO_C
aft1	ygl071w	GO:0072380	TRC complex	0.00305757	4 (of 7)	GO_C
aft1	ygl071w	GO:0016021	integral to membrane	0.00245652	167 (of 1334)	GO_C
aft1	ygl071w	GO:0031090	organelle membrane	0.00207209	141 (of 1097)	GO_C
aft1	ygl071w	GO:0005759	mitochondrial matrix	0.00188894	36 (of 213)	GO_C
aft1	ygl071w	GO:0031967	organelle envelope	0.00108035	78 (of 540)	GO_C
aft1	ygl071w	GO:0031975	envelope	0.00108035	78 (of 540)	GO_C
aft1	ygl071w	GO:0044445	cytosolic part	0.0010238	40 (of 236)	GO_C
aft1	ygl071w	GO:0071944	cell periphery	0.00101238	85 (of 597)	GO_C
aft1	ygl071w	GO:0005624	membrane fraction	0.000683192	37 (of 209)	GO_C
aft1	ygl071w	GO:0005626	insoluble fraction	0.000683192	37 (of 209)	GO_C
aft1	ygl071w	GO:0005618	cell wall	0.000537178	23 (of 108)	GO_C
aft1	ygl071w	GO:0030312	external encapsulating structure	0.000537178	23 (of 108)	GO_C
aft1	ygl071w	GO:0005739	mitochondrion	0.000514796	151 (of 1149)	GO_C
aft1	ygl071w	GO:0031225	anchored to membrane	0.000333455	16 (of 61)	GO_C
aft1	ygl071w	GO:0019867	outer membrane	0.000302663	23 (of 104)	GO_C
aft1	ygl071w	GO:0031224	intrinsic to membrane	0.00029186	180 (of 1391)	GO_C
aft1	ygl071w	GO:0009277	fungal-type cell wall	0.000260514	23 (of 103)	GO_C
aft1	ygl071w	GO:0031968	organelle outer membrane	0.000260514	23 (of 103)	GO_C
aft1	ygl071w	GO:0005741	mitochondrial outer membrane	0.000117983	23 (of 98)	GO_C
aft1	ygl071w	GO:0005960	glycine cleavage complex	0.00011289	4 (of 4)	GO_C
aft1	ygl071w	GO:0000267	cell fraction	0.000105928	44 (of 241)	GO_C
aft1	ygl071w	GO:0005576	extracellular region	9.98025e-05	23 (of 97)	GO_C
aft1	ygl071w	GO:0005740	mitochondrial envelope	4.81563e-05	66 (of 397)	GO_C
aft1	ygl071w	GO:0044425	membrane part	4.42256e-05	212 (of 1629)	GO_C
aft1	ygl071w	GO:0031966	mitochondrial membrane	3.43197e-05	63 (of 370)	GO_C
aft1	ygl071w	GO:0001950	plasma membrane enriched fraction	3.39227e-05	22 (of 85)	GO_C
aft1	ygl071w	GO:0005811	lipid particle	2.48055e-05	14 (of 40)	GO_C
aft1	ygl071w	GO:0009295	nucleoid	2.3803e-05	11 (of 26)	GO_C
aft1	ygl071w	GO:0042645	mitochondrial nucleoid	2.3803e-05	11 (of 26)	GO_C
aft1	ygl071w	GO:0044429	mitochondrial part	9.86536e-06	92 (of 579)	GO_C
aft1	ygl071w	GO:0044424	intracellular part	8.38182e-06	591 (of 5255)	GO_C
aft1	ygl071w	GO:0044444	cytoplasmic part	4.6296e-06	366 (of 2991)	GO_C
aft1	ygl071w	GO:0005622	intracellular	3.82217e-06	595 (of 5278)	GO_C
aft1	ygl071w	GO:0016020	membrane	1.42667e-06	255 (of 1935)	GO_C
aft1	ygl071w	GO:0005623	cell	7.44213e-09	634 (of 5572)	GO_C
aft1	ygl071w	GO:0044464	cell part	7.44213e-09	634 (of 5572)	GO_C
aft1	ygl071w	GO:0000943	retrotransposon nucleocapsid	8.83811e-14	37 (of 94)	GO_C
aft1	ygl071w	GO:0005737	cytoplasm	1.69025e-17	534 (of 4149)	GO_C
aft2	ypl202c	GO:0031072	heat shock protein binding	0.00159594	5 (of 25)	GO_F
aft2	ypl202c	GO:0000980	RNA polymerase II distal enhancer sequence-specific DNA binding	0.00125159	2 (of 2)	GO_F
aft2	ypl202c	GO:0001158	enhancer sequence-specific DNA binding	0.00125159	2 (of 2)	GO_F
aft2	ypl202c	GO:0035326	enhancer binding	0.00125159	2 (of 2)	GO_F
aft2	ypl202c	GO:0046870	cadmium ion binding	0.00125159	2 (of 2)	GO_F
aft2	ypl202c	GO:0004857	enzyme inhibitor activity	0.000924595	6 (of 33)	GO_F
aft2	ypl202c	GO:0001671	ATPase activator activity	0.000417815	4 (of 11)	GO_F
aft2	ypl202c	GO:0004864	protein phosphatase inhibitor activity	0.000171475	3 (of 4)	GO_F
aft2	ypl202c	GO:0019212	phosphatase inhibitor activity	0.000171475	3 (of 4)	GO_F
aft2	ypl202c	GO:0060590	ATPase regulator activity	2.42373e-05	6 (of 18)	GO_F
aft2	ypl202c	GO:0005515	protein binding	1.24561e-07	49 (of 639)	GO_F
aft2	ypl202c	GO:0005798	Golgi-associated vesicle	0.00335536	6 (of 42)	GO_C
aft2	ypl202c	GO:0012510	trans-Golgi network transport vesicle membrane	0.00315419	3 (of 9)	GO_C
aft2	ypl202c	GO:0000267	cell fraction	0.00217938	18 (of 241)	GO_C
aft2	ypl202c	GO:0030130	clathrin coat of trans-Golgi network vesicle	0.00215905	3 (of 8)	GO_C
aft2	ypl202c	GO:0031597	cytosolic proteasome complex	0.00191957	5 (of 26)	GO_C
aft2	ypl202c	GO:0034515	proteasome storage granule	0.00191957	5 (of 26)	GO_C
aft2	ypl202c	GO:0000502	proteasome complex	0.00175402	7 (of 50)	GO_C
aft2	ypl202c	GO:0019773	proteasome core complex, alpha-subunit complex	0.00138557	3 (of 7)	GO_C
aft2	ypl202c	GO:0030660	Golgi-associated vesicle membrane	0.000538409	5 (of 20)	GO_C
aft2	ypl202c	GO:0005624	membrane fraction	0.000418479	18 (of 209)	GO_C
aft2	ypl202c	GO:0005626	insoluble fraction	0.000418479	18 (of 209)	GO_C
aft2	ypl202c	GO:0000300	peripheral to membrane of membrane fraction	0.000415723	5 (of 19)	GO_C
aft2	ypl202c	GO:0044424	intracellular part	0.000241663	210 (of 5255)	GO_C
aft2	ypl202c	GO:0005622	intracellular	0.000109566	212 (of 5278)	GO_C
aft2	ypl202c	GO:0005623	cell	4.63062e-06	225 (of 5572)	GO_C
aft2	ypl202c	GO:0044464	cell part	4.63062e-06	225 (of 5572)	GO_C
arg80	ymr042w	GO:0015075	ion transmembrane transporter activity	0.00230733	16 (of 170)	GO_F
arg80	ymr042w	GO:0022890	inorganic cation transmembrane transporter activity	0.0022705	13 (of 124)	GO_F
arg80	ymr042w	GO:0017040	ceramidase activity	0.00180584	2 (of 2)	GO_F
arg80	ymr042w	GO:0008483	transaminase activity	0.00156613	5 (of 21)	GO_F
arg80	ymr042w	GO:0004129	cytochrome-c oxidase activity	0.000959869	5 (of 19)	GO_F
arg80	ymr042w	GO:0015002	heme-copper terminal oxidase activity	0.000959869	5 (of 19)	GO_F
arg80	ymr042w	GO:0016675	oxidoreductase activity, acting on a heme group of donors	0.000959869	5 (of 19)	GO_F
arg80	ymr042w	GO:0016676	oxidoreductase activity, acting on a heme group of donors, oxygen as acceptor	0.000959869	5 (of 19)	GO_F
arg80	ymr042w	GO:0046933	hydrogen ion transporting ATP synthase activity, rotational mechanism	0.000547955	5 (of 17)	GO_F
arg80	ymr042w	GO:0015077	monovalent inorganic cation transmembrane transporter activity	2.79991e-05	13 (of 80)	GO_F
arg80	ymr042w	GO:0015078	hydrogen ion transmembrane transporter activity	5.23817e-06	13 (of 69)	GO_F
arg80	ymr042w	GO:0006527	arginine catabolic process	0.00180584	2 (of 2)	GO_P
arg80	ymr042w	GO:0046514	ceramide catabolic process	0.00180584	2 (of 2)	GO_P
arg80	ymr042w	GO:0046521	sphingoid catabolic process	0.00180584	2 (of 2)	GO_P
arg80	ymr042w	GO:0006793	phosphorus metabolic process	0.00164701	27 (of 347)	GO_P
arg80	ymr042w	GO:0006796	phosphate-containing compound metabolic process	0.00164701	27 (of 347)	GO_P
arg80	ymr042w	GO:0022613	ribonucleoprotein complex biogenesis	0.00138253	35 (of 486)	GO_P
arg80	ymr042w	GO:0006807	nitrogen compound metabolic process	0.00129206	114 (of 2105)	GO_P
arg80	ymr042w	GO:0009084	glutamine family amino acid biosynthetic process	0.00117221	6 (of 29)	GO_P
arg80	ymr042w	GO:0034641	cellular nitrogen compound metabolic process	0.0010709	113 (of 2073)	GO_P
arg80	ymr042w	GO:0006122	mitochondrial electron transport, ubiquinol to cytochrome c	0.000837245	4 (of 11)	GO_P
arg80	ymr042w	GO:0015985	energy coupled proton transport, down electrochemical gradient	0.000547955	5 (of 17)	GO_P
arg80	ymr042w	GO:0015986	ATP synthesis coupled proton transport	0.000547955	5 (of 17)	GO_P
arg80	ymr042w	GO:0009064	glutamine family amino acid metabolic process	0.000375496	10 (of 65)	GO_P
arg80	ymr042w	GO:0016310	phosphorylation	0.000239841	24 (of 258)	GO_P
arg80	ymr042w	GO:0042254	ribosome biogenesis	0.000225843	34 (of 423)	GO_P
arg80	ymr042w	GO:0045333	cellular respiration	0.000118204	14 (of 104)	GO_P
arg80	ymr042w	GO:0015980	energy derivation by oxidation of organic compounds	5.13634e-05	18 (of 148)	GO_P
arg80	ymr042w	GO:0006526	arginine biosynthetic process	5.05446e-05	5 (of 11)	GO_P
arg80	ymr042w	GO:0006091	generation of precursor metabolites and energy	4.67115e-05	22 (of 203)	GO_P
arg80	ymr042w	GO:0006364	rRNA processing	2.68283e-05	30 (of 316)	GO_P
arg80	ymr042w	GO:0034660	ncRNA metabolic process	1.62996e-05	40 (of 470)	GO_P
arg80	ymr042w	GO:0016072	rRNA metabolic process	8.1048e-06	32 (of 328)	GO_P
arg80	ymr042w	GO:0006591	ornithine metabolic process	6.8131e-06	5 (of 8)	GO_P
arg80	ymr042w	GO:0034470	ncRNA processing	6.2776e-06	38 (of 419)	GO_P
arg80	ymr042w	GO:0006525	arginine metabolic process	5.01495e-06	7 (of 18)	GO_P
arg80	ymr042w	GO:0006123	mitochondrial electron transport, cytochrome c to oxygen	4.21123e-06	6 (of 12)	GO_P
arg80	ymr042w	GO:0022900	electron transport chain	4.66084e-08	15 (of 64)	GO_P
arg80	ymr042w	GO:0022904	respiratory electron transport chain	1.94539e-09	12 (of 31)	GO_P
arg80	ymr042w	GO:0006119	oxidative phosphorylation	7.726e-10	12 (of 29)	GO_P
arg80	ymr042w	GO:0042773	ATP synthesis coupled electron transport	4.70665e-10	12 (of 28)	GO_P
arg80	ymr042w	GO:0042775	mitochondrial ATP synthesis coupled electron transport	4.70665e-10	12 (of 28)	GO_P
arg80	ymr042w	GO:0005946	alpha,alpha-trehalose-phosphate synthase complex (UDP-forming)	0.0102337	2 (of 4)	GO_C
arg80	ymr042w	GO:0030869	RENT complex	0.0102337	2 (of 4)	GO_C
arg80	ymr042w	GO:0016020	membrane	0.00931675	101 (of 1935)	GO_C
arg80	ymr042w	GO:0005750	mitochondrial respiratory chain complex III	0.00732977	3 (of 10)	GO_C
arg80	ymr042w	GO:0045275	respiratory chain complex III	0.00732977	3 (of 10)	GO_C
arg80	ymr042w	GO:0005737	cytoplasm	0.00626731	198 (of 4149)	GO_C
arg80	ymr042w	GO:0044444	cytoplasmic part	0.00615708	149 (of 2991)	GO_C
arg80	ymr042w	GO:0005756	mitochondrial proton-transporting ATP synthase, central stalk	0.00526478	2 (of 3)	GO_C
arg80	ymr042w	GO:0045269	proton-transporting ATP synthase, central stalk	0.00526478	2 (of 3)	GO_C
arg80	ymr042w	GO:0070545	PeBoW complex	0.00526478	2 (of 3)	GO_C
arg80	ymr042w	GO:0032040	small-subunit processome	0.00435652	7 (of 49)	GO_C
arg80	ymr042w	GO:0016469	proton-transporting two-sector ATPase complex	0.0027752	6 (of 34)	GO_C
arg80	ymr042w	GO:0005811	lipid particle	0.00131109	7 (of 40)	GO_C
arg80	ymr042w	GO:0030687	preribosome, large subunit precursor	0.000723807	8 (of 47)	GO_C
arg80	ymr042w	GO:0005739	mitochondrion	0.00049146	71 (of 1149)	GO_C
arg80	ymr042w	GO:0005730	nucleolus	0.000216328	30 (of 354)	GO_C
arg80	ymr042w	GO:0005751	mitochondrial respiratory chain complex IV	0.000197019	5 (of 14)	GO_C
arg80	ymr042w	GO:0045277	respiratory chain complex IV	0.000197019	5 (of 14)	GO_C
arg80	ymr042w	GO:0043227	membrane-bounded organelle	0.000145761	202 (of 4020)	GO_C
arg80	ymr042w	GO:0043231	intracellular membrane-bounded organelle	0.000145761	202 (of 4020)	GO_C
arg80	ymr042w	GO:0044429	mitochondrial part	9.60883e-05	44 (of 579)	GO_C
arg80	ymr042w	GO:0005753	mitochondrial proton-transporting ATP synthase complex	9.59611e-05	6 (of 19)	GO_C
arg80	ymr042w	GO:0045259	proton-transporting ATP synthase complex	9.59611e-05	6 (of 19)	GO_C
arg80	ymr042w	GO:0031967	organelle envelope	3.90516e-05	43 (of 540)	GO_C
arg80	ymr042w	GO:0031975	envelope	3.90516e-05	43 (of 540)	GO_C
arg80	ymr042w	GO:0030686	90S preribosome	2.61693e-05	14 (of 91)	GO_C
arg80	ymr042w	GO:0043226	organelle	2.57075e-05	218 (of 4330)	GO_C
arg80	ymr042w	GO:0043229	intracellular organelle	2.57075e-05	218 (of 4330)	GO_C
arg80	ymr042w	GO:0005743	mitochondrial inner membrane	5.97274e-06	26 (of 234)	GO_C
arg80	ymr042w	GO:0031966	mitochondrial membrane	5.94582e-06	35 (of 370)	GO_C
arg80	ymr042w	GO:0044424	intracellular part	5.05259e-06	256 (of 5255)	GO_C
arg80	ymr042w	GO:0019866	organelle inner membrane	4.95913e-06	27 (of 246)	GO_C
arg80	ymr042w	GO:0005622	intracellular	4.49779e-06	257 (of 5278)	GO_C
arg80	ymr042w	GO:0005740	mitochondrial envelope	4.46622e-06	37 (of 397)	GO_C
arg80	ymr042w	GO:0044455	mitochondrial membrane part	1.73332e-06	21 (of 153)	GO_C
arg80	ymr042w	GO:0005623	cell	5.7362e-07	270 (of 5572)	GO_C
arg80	ymr042w	GO:0044464	cell part	5.7362e-07	270 (of 5572)	GO_C
arg80	ymr042w	GO:0030684	preribosome	1.64634e-07	22 (of 145)	GO_C
arg80	ymr042w	GO:0005746	mitochondrial respiratory chain	1.64174e-07	10 (of 29)	GO_C
arg80	ymr042w	GO:0070469	respiratory chain	6.73573e-09	12 (of 34)	GO_C
arg81	yml099c	GO:0071843	cellular component biogenesis at cellular level	0.000203579	40 (of 591)	GO_P
arg81	yml099c	GO:0006526	arginine biosynthetic process	2.90786e-05	5 (of 11)	GO_P
arg81	yml099c	GO:0009064	glutamine family amino acid metabolic process	2.77823e-05	11 (of 65)	GO_P
arg81	yml099c	GO:0006591	ornithine metabolic process	3.87354e-06	5 (of 8)	GO_P
arg81	yml099c	GO:0006525	arginine metabolic process	1.22294e-07	8 (of 18)	GO_P
aro80	ydr421w	GO:0046872	metal ion binding	0.00496541	55 (of 807)	GO_F
aro80	ydr421w	GO:0005199	structural constituent of cell wall	0.00482008	4 (of 15)	GO_F
aro80	ydr421w	GO:0000287	magnesium ion binding	0.00251277	8 (of 50)	GO_F
aro80	ydr421w	GO:0004084	branched-chain-amino-acid transaminase activity	0.00233837	2 (of 2)	GO_F
aro80	ydr421w	GO:0004410	homocitrate synthase activity	0.00233837	2 (of 2)	GO_F
aro80	ydr421w	GO:0004743	pyruvate kinase activity	0.00233837	2 (of 2)	GO_F
aro80	ydr421w	GO:0004746	riboflavin synthase activity	0.00233837	2 (of 2)	GO_F
aro80	ydr421w	GO:0004932	mating-type factor pheromone receptor activity	0.00233837	2 (of 2)	GO_F
aro80	ydr421w	GO:0016503	pheromone receptor activity	0.00233837	2 (of 2)	GO_F
aro80	ydr421w	GO:0030955	potassium ion binding	0.00233837	2 (of 2)	GO_F
aro80	ydr421w	GO:0031420	alkali metal ion binding	0.00233837	2 (of 2)	GO_F
aro80	ydr421w	GO:0046870	cadmium ion binding	0.00233837	2 (of 2)	GO_F
aro80	ydr421w	GO:0052654	L-leucine transaminase activity	0.00233837	2 (of 2)	GO_F
aro80	ydr421w	GO:0052655	L-valine transaminase activity	0.00233837	2 (of 2)	GO_F
aro80	ydr421w	GO:0052656	L-isoleucine transaminase activity	0.00233837	2 (of 2)	GO_F
aro80	ydr421w	GO:0043167	ion binding	0.00221505	58 (of 830)	GO_F
aro80	ydr421w	GO:0043169	cation binding	0.00221505	58 (of 830)	GO_F
aro80	ydr421w	GO:0004022	alcohol dehydrogenase (NAD) activity	0.00201803	3 (of 6)	GO_F
aro80	ydr421w	GO:0005102	receptor binding	0.00201803	3 (of 6)	GO_F
aro80	ydr421w	GO:0016835	carbon-oxygen lyase activity	0.000458108	8 (of 39)	GO_F
aro80	ydr421w	GO:0000772	mating pheromone activity	0.000434215	3 (of 4)	GO_F
aro80	ydr421w	GO:0005186	pheromone activity	0.000434215	3 (of 4)	GO_F
aro80	ydr421w	GO:0016836	hydro-lyase activity	0.000287632	7 (of 28)	GO_F
aro80	ydr421w	GO:0004365	glyceraldehyde-3-phosphate dehydrogenase (NAD+) (phosphorylating) activity	0.00011261	3 (of 3)	GO_F
aro80	ydr421w	GO:0050839	cell adhesion molecule binding	0.00011261	3 (of 3)	GO_F
aro80	ydr421w	GO:0004634	phosphopyruvate hydratase activity	2.59e-07	5 (of 5)	GO_F
aro80	ydr421w	GO:0005198	structural molecule activity	8.45521e-15	56 (of 373)	GO_F
aro80	ydr421w	GO:0003735	structural constituent of ribosome	1.86836e-16	45 (of 229)	GO_F
aro80	ydr421w	GO:0006551	leucine metabolic process	0.00525409	3 (of 8)	GO_P
aro80	ydr421w	GO:0007532	regulation of mating-type specific transcription, DNA-dependent	0.00525409	3 (of 8)	GO_P
aro80	ydr421w	GO:0009082	branched chain family amino acid biosynthetic process	0.00482008	4 (of 15)	GO_P
aro80	ydr421w	GO:0009142	nucleoside triphosphate biosynthetic process	0.00450182	6 (of 33)	GO_P
aro80	ydr421w	GO:0044281	small molecule metabolic process	0.0041336	64 (of 961)	GO_P
aro80	ydr421w	GO:0042221	response to chemical stimulus	0.00402521	30 (of 373)	GO_P
aro80	ydr421w	GO:0016051	carbohydrate biosynthetic process	0.00392396	11 (of 90)	GO_P
aro80	ydr421w	GO:0034660	ncRNA metabolic process	0.00380704	36 (of 470)	GO_P
aro80	ydr421w	GO:0006207	'de novo' pyrimidine base biosynthetic process	0.00340528	3 (of 7)	GO_P
aro80	ydr421w	GO:0009201	ribonucleoside triphosphate biosynthetic process	0.00324676	6 (of 31)	GO_P
aro80	ydr421w	GO:0034637	cellular carbohydrate biosynthetic process	0.00280883	10 (of 74)	GO_P
aro80	ydr421w	GO:0008033	tRNA processing	0.00261247	13 (of 111)	GO_P
aro80	ydr421w	GO:0006115	ethanol biosynthetic process	0.00233837	2 (of 2)	GO_P
aro80	ydr421w	GO:0006572	tyrosine catabolic process	0.00233837	2 (of 2)	GO_P
aro80	ydr421w	GO:0007618	mating	0.00233837	2 (of 2)	GO_P
aro80	ydr421w	GO:0010273	detoxification of copper ion	0.00233837	2 (of 2)	GO_P
aro80	ydr421w	GO:0019343	cysteine biosynthetic process via cystathionine	0.00233837	2 (of 2)	GO_P
aro80	ydr421w	GO:0034309	primary alcohol biosynthetic process	0.00233837	2 (of 2)	GO_P
aro80	ydr421w	GO:0043458	ethanol biosynthetic process involved in glucose fermentation to ethanol	0.00233837	2 (of 2)	GO_P
aro80	ydr421w	GO:0071585	detoxification of cadmium ion	0.00233837	2 (of 2)	GO_P
aro80	ydr421w	GO:0009145	purine nucleoside triphosphate biosynthetic process	0.00227289	6 (of 29)	GO_P
aro80	ydr421w	GO:0009206	purine ribonucleoside triphosphate biosynthetic process	0.00227289	6 (of 29)	GO_P
aro80	ydr421w	GO:0019538	protein metabolic process	0.00226894	101 (of 1619)	GO_P
aro80	ydr421w	GO:0006206	pyrimidine base metabolic process	0.0019619	4 (of 12)	GO_P
aro80	ydr421w	GO:0033967	box C/D snoRNA metabolic process	0.0019619	4 (of 12)	GO_P
aro80	ydr421w	GO:0034963	box C/D snoRNA processing	0.0019619	4 (of 12)	GO_P
aro80	ydr421w	GO:0006091	generation of precursor metabolites and energy	0.00188081	20 (of 203)	GO_P
aro80	ydr421w	GO:0000750	pheromone-dependent signal transduction involved in conjugation with cellular fusion	0.00187786	6 (of 28)	GO_P
aro80	ydr421w	GO:0032005	signal transduction involved in conjugation with cellular fusion	0.00187786	6 (of 28)	GO_P
aro80	ydr421w	GO:0000947	amino acid catabolic process to alcohol via Ehrlich pathway	0.00135944	4 (of 11)	GO_P
aro80	ydr421w	GO:0000955	amino acid catabolic process via Ehrlich pathway	0.00135944	4 (of 11)	GO_P
aro80	ydr421w	GO:0044267	cellular protein metabolic process	0.00127624	97 (of 1517)	GO_P
aro80	ydr421w	GO:0006754	ATP biosynthetic process	0.00124551	6 (of 26)	GO_P
aro80	ydr421w	GO:0007006	mitochondrial membrane organization	0.00124543	8 (of 45)	GO_P
aro80	ydr421w	GO:0010033	response to organic substance	0.0012222	18 (of 168)	GO_P
aro80	ydr421w	GO:0034654	nucleobase-containing compound biosynthetic process	0.0011421	14 (of 114)	GO_P
aro80	ydr421w	GO:0044237	cellular metabolic process	0.00112143	213 (of 3819)	GO_P
aro80	ydr421w	GO:0008152	metabolic process	0.00111999	222 (of 4009)	GO_P
aro80	ydr421w	GO:0016337	cell-cell adhesion	0.00104653	3 (of 5)	GO_P
aro80	ydr421w	GO:0034470	ncRNA processing	0.000999601	35 (of 419)	GO_P
aro80	ydr421w	GO:0009083	branched chain family amino acid catabolic process	0.000899221	4 (of 10)	GO_P
aro80	ydr421w	GO:0007007	inner mitochondrial membrane organization	0.000790405	6 (of 24)	GO_P
aro80	ydr421w	GO:0010467	gene expression	0.000664629	111 (of 1751)	GO_P
aro80	ydr421w	GO:0044271	cellular nitrogen compound biosynthetic process	0.000596049	29 (of 315)	GO_P
aro80	ydr421w	GO:0000755	cytogamy	0.000560852	4 (of 9)	GO_P
aro80	ydr421w	GO:0016072	rRNA metabolic process	0.000535748	30 (of 328)	GO_P
aro80	ydr421w	GO:0070887	cellular response to chemical stimulus	0.000463118	26 (of 266)	GO_P
aro80	ydr421w	GO:0000752	agglutination involved in conjugation with cellular fusion	0.000434215	3 (of 4)	GO_P
aro80	ydr421w	GO:0000771	agglutination involved in conjugation	0.000434215	3 (of 4)	GO_P
aro80	ydr421w	GO:0007157	heterophilic cell-cell adhesion	0.000434215	3 (of 4)	GO_P
aro80	ydr421w	GO:0030490	maturation of SSU-rRNA	0.000407162	14 (of 103)	GO_P
aro80	ydr421w	GO:0044238	primary metabolic process	0.000397166	207 (of 3637)	GO_P
aro80	ydr421w	GO:0042274	ribosomal small subunit biogenesis	0.00032249	16 (of 125)	GO_P
aro80	ydr421w	GO:0022613	ribonucleoprotein complex biogenesis	0.000297207	41 (of 486)	GO_P
aro80	ydr421w	GO:0006364	rRNA processing	0.000283718	30 (of 316)	GO_P
aro80	ydr421w	GO:0016052	carbohydrate catabolic process	0.000199843	15 (of 108)	GO_P
aro80	ydr421w	GO:0009987	cellular process	0.000163598	280 (of 5188)	GO_P
aro80	ydr421w	GO:0042254	ribosome biogenesis	0.000140329	38 (of 423)	GO_P
aro80	ydr421w	GO:0044085	cellular component biogenesis	0.000137824	72 (of 982)	GO_P
aro80	ydr421w	GO:0006066	alcohol metabolic process	0.000133579	23 (of 205)	GO_P
aro80	ydr421w	GO:0006412	translation	0.000111498	54 (of 672)	GO_P
aro80	ydr421w	GO:0009081	branched chain family amino acid metabolic process	9.94381e-05	7 (of 24)	GO_P
aro80	ydr421w	GO:0015985	energy coupled proton transport, down electrochemical gradient	9.69671e-05	6 (of 17)	GO_P
aro80	ydr421w	GO:0015986	ATP synthesis coupled proton transport	9.69671e-05	6 (of 17)	GO_P
aro80	ydr421w	GO:0044275	cellular carbohydrate catabolic process	8.22771e-05	15 (of 100)	GO_P
aro80	ydr421w	GO:0019953	sexual reproduction	5.64305e-05	24 (of 207)	GO_P
aro80	ydr421w	GO:0044249	cellular biosynthetic process	3.94581e-05	129 (of 1974)	GO_P
aro80	ydr421w	GO:0005996	monosaccharide metabolic process	3.47524e-05	16 (of 104)	GO_P
aro80	ydr421w	GO:0051704	multi-organism process	2.5541e-05	18 (of 124)	GO_P
aro80	ydr421w	GO:0044282	small molecule catabolic process	1.92202e-05	19 (of 133)	GO_P
aro80	ydr421w	GO:0071843	cellular component biogenesis at cellular level	1.32827e-05	52 (of 591)	GO_P
aro80	ydr421w	GO:0000749	response to pheromone involved in conjugation with cellular fusion	1.27479e-05	13 (of 66)	GO_P
aro80	ydr421w	GO:0046364	monosaccharide biosynthetic process	1.03102e-05	9 (of 31)	GO_P
aro80	ydr421w	GO:0000746	conjugation	9.87663e-06	17 (of 105)	GO_P
aro80	ydr421w	GO:0044283	small molecule biosynthetic process	8.10039e-06	33 (of 302)	GO_P
aro80	ydr421w	GO:0009058	biosynthetic process	7.79807e-06	134 (of 2008)	GO_P
aro80	ydr421w	GO:0000747	conjugation with cellular fusion	7.56753e-06	17 (of 103)	GO_P
aro80	ydr421w	GO:0019236	response to pheromone	7.02646e-06	16 (of 92)	GO_P
aro80	ydr421w	GO:0019318	hexose metabolic process	3.85248e-06	16 (of 88)	GO_P
aro80	ydr421w	GO:0046164	alcohol catabolic process	1.28894e-06	14 (of 63)	GO_P
aro80	ydr421w	GO:0006094	gluconeogenesis	7.97012e-07	8 (of 18)	GO_P
aro80	ydr421w	GO:0006006	glucose metabolic process	5.9342e-07	15 (of 68)	GO_P
aro80	ydr421w	GO:0046165	alcohol biosynthetic process	3.33176e-07	16 (of 74)	GO_P
aro80	ydr421w	GO:0019319	hexose biosynthetic process	2.31494e-07	9 (of 21)	GO_P
aro80	ydr421w	GO:0046365	monosaccharide catabolic process	2.13804e-07	14 (of 55)	GO_P
aro80	ydr421w	GO:0019320	hexose catabolic process	5.74678e-08	14 (of 50)	GO_P
aro80	ydr421w	GO:0006007	glucose catabolic process	9.1885e-09	14 (of 44)	GO_P
aro80	ydr421w	GO:0006096	glycolysis	7.10019e-09	11 (of 25)	GO_P
aro80	ydr421w	GO:0002181	cytoplasmic translation	7.93562e-15	37 (of 174)	GO_P
aro80	ydr421w	GO:0030681	multimeric ribonuclease P complex	0.0104728	3 (of 10)	GO_C
aro80	ydr421w	GO:0031225	anchored to membrane	0.00869228	8 (of 61)	GO_C
aro80	ydr421w	GO:0030687	preribosome, large subunit precursor	0.00693191	7 (of 47)	GO_C
aro80	ydr421w	GO:0005730	nucleolus	0.00675768	28 (of 354)	GO_C
aro80	ydr421w	GO:0005737	cytoplasm	0.0056102	224 (of 4149)	GO_C
aro80	ydr421w	GO:0016469	proton-transporting two-sector ATPase complex	0.00524858	6 (of 34)	GO_C
aro80	ydr421w	GO:0046540	U4/U6 x U5 tri-snRNP complex	0.00450182	6 (of 33)	GO_C
aro80	ydr421w	GO:0000267	cell fraction	0.0029948	22 (of 241)	GO_C
aro80	ydr421w	GO:0001950	plasma membrane enriched fraction	0.00249549	11 (of 85)	GO_C
aro80	ydr421w	GO:0005672	transcription factor TFIIA complex	0.00233837	2 (of 2)	GO_C
aro80	ydr421w	GO:0044422	organelle part	0.00201517	166 (of 2885)	GO_C
aro80	ydr421w	GO:0044446	intracellular organelle part	0.00201517	166 (of 2885)	GO_C
aro80	ydr421w	GO:0033177	proton-transporting two-sector ATPase complex, proton-transporting domain	0.00171273	5 (of 19)	GO_C
aro80	ydr421w	GO:0005623	cell	0.00151998	292 (of 5572)	GO_C
aro80	ydr421w	GO:0044464	cell part	0.00151998	292 (of 5572)	GO_C
aro80	ydr421w	GO:0042719	mitochondrial intermembrane space protein transporter complex	0.00104653	3 (of 5)	GO_C
aro80	ydr421w	GO:0005688	U6 snRNP	0.000560852	4 (of 9)	GO_C
aro80	ydr421w	GO:0043226	organelle	0.000507504	239 (of 4330)	GO_C
aro80	ydr421w	GO:0043229	intracellular organelle	0.000507504	239 (of 4330)	GO_C
aro80	ydr421w	GO:0044444	cytoplasmic part	0.000223023	177 (of 2991)	GO_C
aro80	ydr421w	GO:0032991	macromolecular complex	0.000200732	131 (of 2079)	GO_C
aro80	ydr421w	GO:0005753	mitochondrial proton-transporting ATP synthase complex	0.000195734	6 (of 19)	GO_C
aro80	ydr421w	GO:0045259	proton-transporting ATP synthase complex	0.000195734	6 (of 19)	GO_C
aro80	ydr421w	GO:0000276	mitochondrial proton-transporting ATP synthase complex, coupling factor F(o)	0.000154515	5 (of 12)	GO_C
aro80	ydr421w	GO:0045263	proton-transporting ATP synthase complex, coupling factor F(o)	0.000154515	5 (of 12)	GO_C
aro80	ydr421w	GO:0000015	phosphopyruvate hydratase complex	0.00011261	3 (of 3)	GO_C
aro80	ydr421w	GO:0005618	cell wall	1.45282e-05	17 (of 108)	GO_C
aro80	ydr421w	GO:0030312	external encapsulating structure	1.45282e-05	17 (of 108)	GO_C
aro80	ydr421w	GO:0022627	cytosolic small ribosomal subunit	8.94288e-06	13 (of 64)	GO_C
aro80	ydr421w	GO:0009277	fungal-type cell wall	7.56753e-06	17 (of 103)	GO_C
aro80	ydr421w	GO:0015935	small ribosomal subunit	4.34132e-06	17 (of 99)	GO_C
aro80	ydr421w	GO:0005576	extracellular region	3.24822e-06	17 (of 97)	GO_C
aro80	ydr421w	GO:0005829	cytosol	1.62168e-06	62 (of 704)	GO_C
aro80	ydr421w	GO:0043228	non-membrane-bounded organelle	1.08594e-08	104 (of 1280)	GO_C
aro80	ydr421w	GO:0043232	intracellular non-membrane-bounded organelle	1.08594e-08	104 (of 1280)	GO_C
aro80	ydr421w	GO:0030529	ribonucleoprotein complex	4.22492e-10	74 (of 739)	GO_C
aro80	ydr421w	GO:0015934	large ribosomal subunit	8.18934e-11	28 (of 140)	GO_C
aro80	ydr421w	GO:0022625	cytosolic large ribosomal subunit	6.44258e-12	24 (of 93)	GO_C
aro80	ydr421w	GO:0044445	cytosolic part	3.20057e-15	44 (of 236)	GO_C
aro80	ydr421w	GO:0005840	ribosome	1.32769e-15	56 (of 358)	GO_C
aro80	ydr421w	GO:0022626	cytosolic ribosome	1.07606e-15	38 (of 173)	GO_C
aro80	ydr421w	GO:0044391	ribosomal subunit	1.02068e-15	45 (of 239)	GO_C
ash1	ykl185w	GO:0031669	cellular response to nutrient levels	0.00455024	9 (of 115)	GO_P
ash1	ykl185w	GO:0000752	agglutination involved in conjugation with cellular fusion	0.00443735	2 (of 4)	GO_P
ash1	ykl185w	GO:0000771	agglutination involved in conjugation	0.00443735	2 (of 4)	GO_P
ash1	ykl185w	GO:0007157	heterophilic cell-cell adhesion	0.00443735	2 (of 4)	GO_P
ash1	ykl185w	GO:0009409	response to cold	0.00443735	2 (of 4)	GO_P
ash1	ykl185w	GO:0010446	response to alkalinity	0.00443735	2 (of 4)	GO_P
ash1	ykl185w	GO:0061404	positive regulation of transcription from RNA polymerase II promoter in response to increased salt	0.00443735	2 (of 4)	GO_P
ash1	ykl185w	GO:0070417	cellular response to cold	0.00443735	2 (of 4)	GO_P
ash1	ykl185w	GO:0071467	cellular response to pH	0.00443735	2 (of 4)	GO_P
ash1	ykl185w	GO:0071469	cellular response to alkalinity	0.00443735	2 (of 4)	GO_P
ash1	ykl185w	GO:0009310	amine catabolic process	0.00434889	6 (of 56)	GO_P
ash1	ykl185w	GO:0006979	response to oxidative stress	0.0033931	8 (of 90)	GO_P
ash1	ykl185w	GO:0000746	conjugation	0.0024654	9 (of 105)	GO_P
ash1	ykl185w	GO:0006654	phosphatidic acid biosynthetic process	0.00226001	2 (of 3)	GO_P
ash1	ykl185w	GO:0034224	cellular response to zinc ion starvation	0.00226001	2 (of 3)	GO_P
ash1	ykl185w	GO:0034225	regulation of transcription from RNA polymerase II promoter in response to zinc ion starvation	0.00226001	2 (of 3)	GO_P
ash1	ykl185w	GO:0046473	phosphatidic acid metabolic process	0.00226001	2 (of 3)	GO_P
ash1	ykl185w	GO:0061410	positive regulation of transcription from RNA polymerase II promoter in response to ethanol	0.00226001	2 (of 3)	GO_P
ash1	ykl185w	GO:0061422	positive regulation of transcription from RNA polymerase II promoter in response to alkalinity	0.00226001	2 (of 3)	GO_P
ash1	ykl185w	GO:0071361	cellular response to ethanol	0.00226001	2 (of 3)	GO_P
ash1	ykl185w	GO:0034599	cellular response to oxidative stress	0.00219793	8 (of 84)	GO_P
ash1	ykl185w	GO:0000747	conjugation with cellular fusion	0.00215928	9 (of 103)	GO_P
ash1	ykl185w	GO:0019953	sexual reproduction	0.00179182	14 (of 207)	GO_P
ash1	ykl185w	GO:0042149	cellular response to glucose starvation	0.00156588	3 (of 9)	GO_P
ash1	ykl185w	GO:0000302	response to reactive oxygen species	0.00130033	4 (of 18)	GO_P
ash1	ykl185w	GO:0042594	response to starvation	0.00105192	8 (of 75)	GO_P
ash1	ykl185w	GO:0009267	cellular response to starvation	0.000801143	8 (of 72)	GO_P
ash1	ykl185w	GO:0006971	hypotonic response	0.000767406	2 (of 2)	GO_P
ash1	ykl185w	GO:0010273	detoxification of copper ion	0.000767406	2 (of 2)	GO_P
ash1	ykl185w	GO:0010447	response to acidity	0.000767406	2 (of 2)	GO_P
ash1	ykl185w	GO:0036091	positive regulation of transcription from RNA polymerase II promoter in response to oxidative stress	0.000767406	2 (of 2)	GO_P
ash1	ykl185w	GO:0050826	response to freezing	0.000767406	2 (of 2)	GO_P
ash1	ykl185w	GO:0051409	response to nitrosative stress	0.000767406	2 (of 2)	GO_P
ash1	ykl185w	GO:0051599	response to hydrostatic pressure	0.000767406	2 (of 2)	GO_P
ash1	ykl185w	GO:0061401	positive regulation of transcription from RNA polymerase II promoter in response to a hypotonic environment	0.000767406	2 (of 2)	GO_P
ash1	ykl185w	GO:0061402	positive regulation of transcription from RNA polymerase II promoter in response to acidity	0.000767406	2 (of 2)	GO_P
ash1	ykl185w	GO:0061403	positive regulation of transcription from RNA polymerase II promoter in response to nitrosative stress	0.000767406	2 (of 2)	GO_P
ash1	ykl185w	GO:0061405	positive regulation of transcription from RNA polymerase II promoter in response to hydrostatic pressure	0.000767406	2 (of 2)	GO_P
ash1	ykl185w	GO:0061406	positive regulation of transcription from RNA polymerase II promoter in response to glucose starvation	0.000767406	2 (of 2)	GO_P
ash1	ykl185w	GO:0061407	positive regulation of transcription from RNA polymerase II promoter in response to hydrogen peroxide	0.000767406	2 (of 2)	GO_P
ash1	ykl185w	GO:0061409	positive regulation of transcription from RNA polymerase II promoter in response to freezing	0.000767406	2 (of 2)	GO_P
ash1	ykl185w	GO:0061411	positive regulation of transcription from RNA polymerase II promoter in response to cold	0.000767406	2 (of 2)	GO_P
ash1	ykl185w	GO:0071462	cellular response to water	0.000767406	2 (of 2)	GO_P
ash1	ykl185w	GO:0071464	cellular response to hydrostatic pressure	0.000767406	2 (of 2)	GO_P
ash1	ykl185w	GO:0071468	cellular response to acidity	0.000767406	2 (of 2)	GO_P
ash1	ykl185w	GO:0071476	cellular hypotonic response	0.000767406	2 (of 2)	GO_P
ash1	ykl185w	GO:0071497	cellular response to freezing	0.000767406	2 (of 2)	GO_P
ash1	ykl185w	GO:0071500	cellular response to nitrosative stress	0.000767406	2 (of 2)	GO_P
ash1	ykl185w	GO:0071585	detoxification of cadmium ion	0.000767406	2 (of 2)	GO_P
ash1	ykl185w	GO:0097236	positive regulation of transcription from RNA polymerase II promoter in response to zinc ion starvation	0.000767406	2 (of 2)	GO_P
ash1	ykl185w	GO:0010033	response to organic substance	0.000763413	13 (of 168)	GO_P
ash1	ykl185w	GO:0034198	cellular response to amino acid starvation	0.000679912	3 (of 7)	GO_P
ash1	ykl185w	GO:0042221	response to chemical stimulus	0.000628579	22 (of 373)	GO_P
ash1	ykl185w	GO:0070887	cellular response to chemical stimulus	0.000402877	18 (of 266)	GO_P
ash1	ykl185w	GO:0034614	cellular response to reactive oxygen species	0.000338854	4 (of 13)	GO_P
ash1	ykl185w	GO:0061412	positive regulation of transcription from RNA polymerase II promoter in response to amino acid starvation	0.000202459	3 (of 5)	GO_P
ash1	ykl185w	GO:0006950	response to stress	0.000183221	37 (of 728)	GO_P
ash1	ykl185w	GO:0050896	response to stimulus	4.95026e-05	51 (of 1073)	GO_P
ash1	ykl185w	GO:0005576	extracellular region	0.000334255	10 (of 97)	GO_C
ash1	ykl185w	GO:0005618	cell wall	4.06308e-05	12 (of 108)	GO_C
ash1	ykl185w	GO:0030312	external encapsulating structure	4.06308e-05	12 (of 108)	GO_C
ash1	ykl185w	GO:0009277	fungal-type cell wall	2.51608e-05	12 (of 103)	GO_C
ash1	ykl185w	GO:0071944	cell periphery	5.94781e-06	36 (of 597)	GO_C
cad1	ydr423c	GO:0043021	ribonucleoprotein complex binding	0.0119834	4 (of 21)	GO_F
cad1	ydr423c	GO:0008157	protein phosphatase 1 binding	0.010829	2 (of 4)	GO_F
cad1	ydr423c	GO:0070181	SSU rRNA binding	0.010829	2 (of 4)	GO_F
cad1	ydr423c	GO:0004129	cytochrome-c oxidase activity	0.00831378	4 (of 19)	GO_F
cad1	ydr423c	GO:0015002	heme-copper terminal oxidase activity	0.00831378	4 (of 19)	GO_F
cad1	ydr423c	GO:0016675	oxidoreductase activity, acting on a heme group of donors	0.00831378	4 (of 19)	GO_F
cad1	ydr423c	GO:0016676	oxidoreductase activity, acting on a heme group of donors, oxygen as acceptor	0.00831378	4 (of 19)	GO_F
cad1	ydr423c	GO:0003677	DNA binding	0.00831355	38 (of 584)	GO_F
cad1	ydr423c	GO:0015399	primary active transmembrane transporter activity	0.00796227	9 (of 80)	GO_F
cad1	ydr423c	GO:0015405	P-P-bond-hydrolysis-driven transmembrane transporter activity	0.00796227	9 (of 80)	GO_F
cad1	ydr423c	GO:0043022	ribosome binding	0.0033623	4 (of 15)	GO_F
cad1	ydr423c	GO:0016769	transferase activity, transferring nitrogenous groups	0.00334179	5 (of 24)	GO_F
cad1	ydr423c	GO:0008324	cation transmembrane transporter activity	0.00297876	14 (of 139)	GO_F
cad1	ydr423c	GO:0019829	cation-transporting ATPase activity	0.00232753	6 (of 32)	GO_F
cad1	ydr423c	GO:0004084	branched-chain-amino-acid transaminase activity	0.00191417	2 (of 2)	GO_F
cad1	ydr423c	GO:0004367	glycerol-3-phosphate dehydrogenase [NAD+] activity	0.00191417	2 (of 2)	GO_F
cad1	ydr423c	GO:0052654	L-leucine transaminase activity	0.00191417	2 (of 2)	GO_F
cad1	ydr423c	GO:0052655	L-valine transaminase activity	0.00191417	2 (of 2)	GO_F
cad1	ydr423c	GO:0052656	L-isoleucine transaminase activity	0.00191417	2 (of 2)	GO_F
cad1	ydr423c	GO:0008483	transaminase activity	0.00178224	5 (of 21)	GO_F
cad1	ydr423c	GO:0005198	structural molecule activity	0.00176637	29 (of 373)	GO_F
cad1	ydr423c	GO:0046961	proton-transporting ATPase activity, rotational mechanism	0.00136281	6 (of 29)	GO_F
cad1	ydr423c	GO:0015075	ion transmembrane transporter activity	0.00119825	17 (of 170)	GO_F
cad1	ydr423c	GO:0022890	inorganic cation transmembrane transporter activity	0.000998193	14 (of 124)	GO_F
cad1	ydr423c	GO:0003723	RNA binding	0.000815221	60 (of 920)	GO_F
cad1	ydr423c	GO:0016740	transferase activity	0.000781533	54 (of 804)	GO_F
cad1	ydr423c	GO:0046933	hydrogen ion transporting ATP synthase activity, rotational mechanism	0.000626201	5 (of 17)	GO_F
cad1	ydr423c	GO:0016788	hydrolase activity, acting on ester bonds	0.000467883	29 (of 343)	GO_F
cad1	ydr423c	GO:0015077	monovalent inorganic cation transmembrane transporter activity	3.79911e-05	13 (of 80)	GO_F
cad1	ydr423c	GO:0016772	transferase activity, transferring phosphorus-containing groups	2.9801e-05	34 (of 371)	GO_F
cad1	ydr423c	GO:0070011	peptidase activity, acting on L-amino acid peptides	2.40197e-05	20 (of 162)	GO_F
cad1	ydr423c	GO:0003735	structural constituent of ribosome	2.04321e-05	25 (of 229)	GO_F
cad1	ydr423c	GO:0004518	nuclease activity	1.24019e-05	20 (of 155)	GO_F
cad1	ydr423c	GO:0015078	hydrogen ion transmembrane transporter activity	7.20074e-06	13 (of 69)	GO_F
cad1	ydr423c	GO:0008233	peptidase activity	5.23479e-06	22 (of 172)	GO_F
cad1	ydr423c	GO:0004519	endonuclease activity	4.04162e-06	18 (of 120)	GO_F
cad1	ydr423c	GO:0004175	endopeptidase activity	9.63114e-07	18 (of 109)	GO_F
cad1	ydr423c	GO:0004540	ribonuclease activity	3.97919e-08	19 (of 99)	GO_F
cad1	ydr423c	GO:0016779	nucleotidyltransferase activity	2.36828e-08	22 (of 127)	GO_F
cad1	ydr423c	GO:0004521	endoribonuclease activity	1.70258e-09	18 (of 74)	GO_F
cad1	ydr423c	GO:0016893	endonuclease activity, active with either ribo- or deoxyribonucleic acids and producing 5'-phosphomonoesters	8.20963e-10	18 (of 71)	GO_F
cad1	ydr423c	GO:0016891	endoribonuclease activity, producing 5'-phosphomonoesters	7.00429e-11	18 (of 62)	GO_F
cad1	ydr423c	GO:0034061	DNA polymerase activity	4.3051e-11	19 (of 68)	GO_F
cad1	ydr423c	GO:0004190	aspartic-type endopeptidase activity	2.86943e-11	17 (of 52)	GO_F
cad1	ydr423c	GO:0070001	aspartic-type peptidase activity	2.86943e-11	17 (of 52)	GO_F
cad1	ydr423c	GO:0003887	DNA-directed DNA polymerase activity	9.6209e-12	19 (of 63)	GO_F
cad1	ydr423c	GO:0003964	RNA-directed DNA polymerase activity	1.86126e-13	19 (of 52)	GO_F
cad1	ydr423c	GO:0004523	ribonuclease H activity	8.01715e-14	18 (of 44)	GO_F
cad1	ydr423c	GO:0009142	nucleoside triphosphate biosynthetic process	0.00274193	6 (of 33)	GO_P
cad1	ydr423c	GO:0070071	proton-transporting two-sector ATPase complex assembly	0.00255282	4 (of 14)	GO_P
cad1	ydr423c	GO:0006818	hydrogen transport	0.00208351	7 (of 42)	GO_P
cad1	ydr423c	GO:0009201	ribonucleoside triphosphate biosynthetic process	0.0019621	6 (of 31)	GO_P
cad1	ydr423c	GO:0006452	translational frameshifting	0.00191417	2 (of 2)	GO_P
cad1	ydr423c	GO:0043243	positive regulation of protein complex disassembly	0.00191417	2 (of 2)	GO_P
cad1	ydr423c	GO:0045905	positive regulation of translational termination	0.00191417	2 (of 2)	GO_P
cad1	ydr423c	GO:0046168	glycerol-3-phosphate catabolic process	0.00191417	2 (of 2)	GO_P
cad1	ydr423c	GO:0015992	proton transport	0.00180257	7 (of 41)	GO_P
cad1	ydr423c	GO:0022414	reproductive process	0.00138067	32 (of 419)	GO_P
cad1	ydr423c	GO:0048610	cellular process involved in reproduction	0.00138067	32 (of 419)	GO_P
cad1	ydr423c	GO:0009145	purine nucleoside triphosphate biosynthetic process	0.00136281	6 (of 29)	GO_P
cad1	ydr423c	GO:0009206	purine ribonucleoside triphosphate biosynthetic process	0.00136281	6 (of 29)	GO_P
cad1	ydr423c	GO:0006754	ATP biosynthetic process	0.000738004	6 (of 26)	GO_P
cad1	ydr423c	GO:0006310	DNA recombination	0.000423671	20 (of 199)	GO_P
cad1	ydr423c	GO:0022900	electron transport chain	0.000416108	10 (of 64)	GO_P
cad1	ydr423c	GO:0009082	branched chain family amino acid biosynthetic process	0.000326732	5 (of 15)	GO_P
cad1	ydr423c	GO:0045948	positive regulation of translational initiation	0.000322599	3 (of 4)	GO_P
cad1	ydr423c	GO:0022904	respiratory electron transport chain	0.000307134	7 (of 31)	GO_P
cad1	ydr423c	GO:0006119	oxidative phosphorylation	0.000196601	7 (of 29)	GO_P
cad1	ydr423c	GO:0042773	ATP synthesis coupled electron transport	0.000154892	7 (of 28)	GO_P
cad1	ydr423c	GO:0042775	mitochondrial ATP synthesis coupled electron transport	0.000154892	7 (of 28)	GO_P
cad1	ydr423c	GO:0006123	mitochondrial electron transport, cytochrome c to oxygen	9.60936e-05	5 (of 12)	GO_P
cad1	ydr423c	GO:0015985	energy coupled proton transport, down electrochemical gradient	5.54242e-05	6 (of 17)	GO_P
cad1	ydr423c	GO:0015986	ATP synthesis coupled proton transport	5.54242e-05	6 (of 17)	GO_P
cad1	ydr423c	GO:0032502	developmental process	1.93628e-05	31 (of 317)	GO_P
cad1	ydr423c	GO:0003006	developmental process involved in reproduction	5.68367e-06	23 (of 186)	GO_P
cad1	ydr423c	GO:0002181	cytoplasmic translation	4.8045e-07	24 (of 174)	GO_P
cad1	ydr423c	GO:0016032	viral reproduction	3.07827e-13	17 (of 41)	GO_P
cad1	ydr423c	GO:0019058	viral infectious cycle	3.07827e-13	17 (of 41)	GO_P
cad1	ydr423c	GO:0019067	viral assembly, maturation, egress, and release	3.07827e-13	17 (of 41)	GO_P
cad1	ydr423c	GO:0019068	virion assembly	3.07827e-13	17 (of 41)	GO_P
cad1	ydr423c	GO:0019069	viral capsid assembly	3.07827e-13	17 (of 41)	GO_P
cad1	ydr423c	GO:0021700	developmental maturation	3.07827e-13	17 (of 41)	GO_P
cad1	ydr423c	GO:0022415	viral reproductive process	3.07827e-13	17 (of 41)	GO_P
cad1	ydr423c	GO:0046797	viral procapsid maturation	3.07827e-13	17 (of 41)	GO_P
cad1	ydr423c	GO:0015074	DNA integration	8.01715e-14	18 (of 44)	GO_P
cad1	ydr423c	GO:0032196	transposition	1.37561e-35	45 (of 99)	GO_P
cad1	ydr423c	GO:0032197	transposition, RNA-mediated	1.34479e-36	45 (of 95)	GO_P
cad1	ydr423c	GO:0015934	large ribosomal subunit	0.00819353	13 (of 140)	GO_C
cad1	ydr423c	GO:0005756	mitochondrial proton-transporting ATP synthase, central stalk	0.00557579	2 (of 3)	GO_C
cad1	ydr423c	GO:0009331	glycerol-3-phosphate dehydrogenase complex	0.00557579	2 (of 3)	GO_C
cad1	ydr423c	GO:0045269	proton-transporting ATP synthase, central stalk	0.00557579	2 (of 3)	GO_C
cad1	ydr423c	GO:0044428	nuclear part	0.00494315	73 (of 1255)	GO_C
cad1	ydr423c	GO:0005751	mitochondrial respiratory chain complex IV	0.00255282	4 (of 14)	GO_C
cad1	ydr423c	GO:0045277	respiratory chain complex IV	0.00255282	4 (of 14)	GO_C
cad1	ydr423c	GO:0031966	mitochondrial membrane	0.00156174	29 (of 370)	GO_C
cad1	ydr423c	GO:0005746	mitochondrial respiratory chain	0.00136281	6 (of 29)	GO_C
cad1	ydr423c	GO:0000276	mitochondrial proton-transporting ATP synthase complex, coupling factor F(o)	0.00135339	4 (of 12)	GO_C
cad1	ydr423c	GO:0045263	proton-transporting ATP synthase complex, coupling factor F(o)	0.00135339	4 (of 12)	GO_C
cad1	ydr423c	GO:0005740	mitochondrial envelope	0.001147	31 (of 397)	GO_C
cad1	ydr423c	GO:0033177	proton-transporting two-sector ATPase complex, proton-transporting domain	0.00109462	5 (of 19)	GO_C
cad1	ydr423c	GO:0044422	organelle part	0.000780769	154 (of 2885)	GO_C
cad1	ydr423c	GO:0044446	intracellular organelle part	0.000780769	154 (of 2885)	GO_C
cad1	ydr423c	GO:0022625	cytosolic large ribosomal subunit	0.000694409	12 (of 93)	GO_C
cad1	ydr423c	GO:0016469	proton-transporting two-sector ATPase complex	0.000561133	7 (of 34)	GO_C
cad1	ydr423c	GO:0015935	small ribosomal subunit	0.000352342	13 (of 99)	GO_C
cad1	ydr423c	GO:0005743	mitochondrial inner membrane	0.000220394	23 (of 234)	GO_C
cad1	ydr423c	GO:0019866	organelle inner membrane	0.000180421	24 (of 246)	GO_C
cad1	ydr423c	GO:0044455	mitochondrial membrane part	0.000115931	18 (of 153)	GO_C
cad1	ydr423c	GO:0005753	mitochondrial proton-transporting ATP synthase complex	0.000112782	6 (of 19)	GO_C
cad1	ydr423c	GO:0045259	proton-transporting ATP synthase complex	0.000112782	6 (of 19)	GO_C
cad1	ydr423c	GO:0070469	respiratory chain	8.31147e-05	8 (of 34)	GO_C
cad1	ydr423c	GO:0044391	ribosomal subunit	1.47958e-05	26 (of 239)	GO_C
cad1	ydr423c	GO:0005840	ribosome	1.40607e-05	34 (of 358)	GO_C
cad1	ydr423c	GO:0022627	cytosolic small ribosomal subunit	2.98363e-06	13 (of 64)	GO_C
cad1	ydr423c	GO:0044445	cytosolic part	3.73964e-07	29 (of 236)	GO_C
cad1	ydr423c	GO:0022626	cytosolic ribosome	1.34523e-09	28 (of 173)	GO_C
cad1	ydr423c	GO:0000943	retrotransposon nucleocapsid	7.3511e-37	45 (of 94)	GO_C
cat8	ymr280c	GO:0004888	transmembrane signaling receptor activity	0.00506787	2 (of 13)	GO_F
cat8	ymr280c	GO:0038023	signaling receptor activity	0.00506787	2 (of 13)	GO_F
cat8	ymr280c	GO:0015197	peptide transporter activity	0.00238995	2 (of 9)	GO_F
cat8	ymr280c	GO:0005310	dicarboxylic acid transmembrane transporter activity	0.00140926	2 (of 7)	GO_F
cat8	ymr280c	GO:0004930	G-protein coupled receptor activity	0.000205722	2 (of 3)	GO_F
cat8	ymr280c	GO:0004932	mating-type factor pheromone receptor activity	6.89462e-05	2 (of 2)	GO_F
cat8	ymr280c	GO:0016503	pheromone receptor activity	6.89462e-05	2 (of 2)	GO_F
cat8	ymr280c	GO:0005102	receptor binding	1.09652e-05	3 (of 6)	GO_F
cat8	ymr280c	GO:0000772	mating pheromone activity	2.21944e-06	3 (of 4)	GO_F
cat8	ymr280c	GO:0005186	pheromone activity	2.21944e-06	3 (of 4)	GO_F
cat8	ymr280c	GO:0050839	cell adhesion molecule binding	5.58191e-07	3 (of 3)	GO_F
cat8	ymr280c	GO:0006220	pyrimidine nucleotide metabolic process	0.00864841	2 (of 17)	GO_P
cat8	ymr280c	GO:0007154	cell communication	0.00841604	8 (of 351)	GO_P
cat8	ymr280c	GO:0006221	pyrimidine nucleotide biosynthetic process	0.00767203	2 (of 16)	GO_P
cat8	ymr280c	GO:0072528	pyrimidine-containing compound biosynthetic process	0.00767203	2 (of 16)	GO_P
cat8	ymr280c	GO:0044271	cellular nitrogen compound biosynthetic process	0.0044375	8 (of 315)	GO_P
cat8	ymr280c	GO:0006206	pyrimidine base metabolic process	0.00431133	2 (of 12)	GO_P
cat8	ymr280c	GO:0015833	peptide transport	0.00361217	2 (of 11)	GO_P
cat8	ymr280c	GO:0045595	regulation of cell differentiation	0.00361217	2 (of 11)	GO_P
cat8	ymr280c	GO:0044283	small molecule biosynthetic process	0.00343451	8 (of 302)	GO_P
cat8	ymr280c	GO:0023052	signaling	0.00304989	7 (of 232)	GO_P
cat8	ymr280c	GO:0000755	cytogamy	0.00238995	2 (of 9)	GO_P
cat8	ymr280c	GO:0019856	pyrimidine base biosynthetic process	0.00238995	2 (of 9)	GO_P
cat8	ymr280c	GO:0006551	leucine metabolic process	0.0018689	2 (of 8)	GO_P
cat8	ymr280c	GO:0007532	regulation of mating-type specific transcription, DNA-dependent	0.0018689	2 (of 8)	GO_P
cat8	ymr280c	GO:0006207	'de novo' pyrimidine base biosynthetic process	0.00140926	2 (of 7)	GO_P
cat8	ymr280c	GO:0006835	dicarboxylic acid transport	0.00101206	2 (of 6)	GO_P
cat8	ymr280c	GO:0009081	branched chain family amino acid metabolic process	0.00099669	3 (of 24)	GO_P
cat8	ymr280c	GO:0042221	response to chemical stimulus	0.000943539	10 (of 373)	GO_P
cat8	ymr280c	GO:0009098	leucine biosynthetic process	0.000678365	2 (of 5)	GO_P
cat8	ymr280c	GO:0070887	cellular response to chemical stimulus	0.000327984	9 (of 266)	GO_P
cat8	ymr280c	GO:0009082	branched chain family amino acid biosynthetic process	0.0002364	3 (of 15)	GO_P
cat8	ymr280c	GO:0007155	cell adhesion	0.000116368	3 (of 12)	GO_P
cat8	ymr280c	GO:0022610	biological adhesion	0.000116368	3 (of 12)	GO_P
cat8	ymr280c	GO:0007618	mating	6.89462e-05	2 (of 2)	GO_P
cat8	ymr280c	GO:0000003	reproduction	4.22568e-05	14 (of 495)	GO_P
cat8	ymr280c	GO:0007166	cell surface receptor signaling pathway	1.23299e-05	5 (of 37)	GO_P
cat8	ymr280c	GO:0007186	G-protein coupled receptor signaling pathway	1.07322e-05	5 (of 36)	GO_P
cat8	ymr280c	GO:0022414	reproductive process	6.38771e-06	14 (of 419)	GO_P
cat8	ymr280c	GO:0048610	cellular process involved in reproduction	6.38771e-06	14 (of 419)	GO_P
cat8	ymr280c	GO:0016337	cell-cell adhesion	5.51549e-06	3 (of 5)	GO_P
cat8	ymr280c	GO:0000750	pheromone-dependent signal transduction involved in conjugation with cellular fusion	2.94504e-06	5 (of 28)	GO_P
cat8	ymr280c	GO:0032005	signal transduction involved in conjugation with cellular fusion	2.94504e-06	5 (of 28)	GO_P
cat8	ymr280c	GO:0000752	agglutination involved in conjugation with cellular fusion	2.21944e-06	3 (of 4)	GO_P
cat8	ymr280c	GO:0000771	agglutination involved in conjugation	2.21944e-06	3 (of 4)	GO_P
cat8	ymr280c	GO:0007157	heterophilic cell-cell adhesion	2.21944e-06	3 (of 4)	GO_P
cat8	ymr280c	GO:0010033	response to organic substance	1.05216e-06	10 (of 168)	GO_P
cat8	ymr280c	GO:0019953	sexual reproduction	8.87408e-07	11 (of 207)	GO_P
cat8	ymr280c	GO:0051704	multi-organism process	7.3075e-07	9 (of 124)	GO_P
cat8	ymr280c	GO:0000746	conjugation	1.75012e-07	9 (of 105)	GO_P
cat8	ymr280c	GO:0000747	conjugation with cellular fusion	1.48068e-07	9 (of 103)	GO_P
cat8	ymr280c	GO:0019236	response to pheromone	3.29179e-09	10 (of 92)	GO_P
cat8	ymr280c	GO:0000749	response to pheromone involved in conjugation with cellular fusion	2.77362e-09	9 (of 66)	GO_P
cat8	ymr280c	GO:0005625	soluble fraction	0.00656101	3 (of 46)	GO_C
cat8	ymr280c	GO:0031965	nuclear membrane	0.00477648	4 (of 82)	GO_C
cat8	ymr280c	GO:0042597	periplasmic space	0.00361217	2 (of 11)	GO_C
cat8	ymr280c	GO:0031226	intrinsic to plasma membrane	0.00254684	3 (of 33)	GO_C
cat8	ymr280c	GO:0030287	cell wall-bounded periplasmic space	0.00238995	2 (of 9)	GO_C
cat8	ymr280c	GO:0005887	integral to plasma membrane	0.00112588	3 (of 25)	GO_C
cat8	ymr280c	GO:0071944	cell periphery	0.000314707	14 (of 597)	GO_C
cat8	ymr280c	GO:0031225	anchored to membrane	0.000144316	5 (of 61)	GO_C
cat8	ymr280c	GO:0005618	cell wall	2.90833e-05	7 (of 108)	GO_C
cat8	ymr280c	GO:0030312	external encapsulating structure	2.90833e-05	7 (of 108)	GO_C
cat8	ymr280c	GO:0009277	fungal-type cell wall	2.13497e-05	7 (of 103)	GO_C
cat8	ymr280c	GO:0005576	extracellular region	5.56024e-09	10 (of 97)	GO_C
cbf1	yjr060w	GO:0015291	secondary active transmembrane transporter activity	0.00267203	11 (of 55)	GO_F
cbf1	yjr060w	GO:0016491	oxidoreductase activity	0.00237386	41 (of 340)	GO_F
cbf1	yjr060w	GO:0072349	modified amino acid transmembrane transporter activity	0.00188427	4 (of 8)	GO_F
cbf1	yjr060w	GO:0004622	lysophospholipase activity	0.00170544	3 (of 4)	GO_F
cbf1	yjr060w	GO:0008194	UDP-glycosyltransferase activity	0.00166557	7 (of 24)	GO_F
cbf1	yjr060w	GO:0016769	transferase activity, transferring nitrogenous groups	0.00166557	7 (of 24)	GO_F
cbf1	yjr060w	GO:0016614	oxidoreductase activity, acting on CH-OH group of donors	0.00138261	16 (of 91)	GO_F
cbf1	yjr060w	GO:0030170	pyridoxal phosphate binding	0.00125186	10 (of 43)	GO_F
cbf1	yjr060w	GO:0070279	vitamin B6 binding	0.00125186	10 (of 43)	GO_F
cbf1	yjr060w	GO:0022891	substrate-specific transmembrane transporter activity	0.00115349	39 (of 307)	GO_F
cbf1	yjr060w	GO:0050662	coenzyme binding	0.00108386	18 (of 106)	GO_F
cbf1	yjr060w	GO:0016616	oxidoreductase activity, acting on the CH-OH group of donors, NAD or NADP as acceptor	0.000953059	16 (of 88)	GO_F
cbf1	yjr060w	GO:0046527	glucosyltransferase activity	0.000825459	6 (of 16)	GO_F
cbf1	yjr060w	GO:0016740	transferase activity	0.000699302	86 (of 804)	GO_F
cbf1	yjr060w	GO:0008483	transaminase activity	0.000685417	7 (of 21)	GO_F
cbf1	yjr060w	GO:0016757	transferase activity, transferring glycosyl groups	0.000308004	19 (of 104)	GO_F
cbf1	yjr060w	GO:0035251	UDP-glucosyltransferase activity	0.000216059	6 (of 13)	GO_F
cbf1	yjr060w	GO:0048037	cofactor binding	3.19959e-05	28 (of 161)	GO_F
cbf1	yjr060w	GO:0003824	catalytic activity	1.74009e-05	227 (of 2366)	GO_F
cbf1	yjr060w	GO:0051287	NAD binding	7.55222e-06	10 (of 25)	GO_F
cbf1	yjr060w	GO:0009081	branched chain family amino acid metabolic process	0.00166557	7 (of 24)	GO_P
cbf1	yjr060w	GO:0016137	glycoside metabolic process	0.00166557	7 (of 24)	GO_P
cbf1	yjr060w	GO:0034660	ncRNA metabolic process	0.00157524	54 (of 470)	GO_P
cbf1	yjr060w	GO:0006725	cellular aromatic compound metabolic process	0.00122424	16 (of 90)	GO_P
cbf1	yjr060w	GO:0009067	aspartate family amino acid biosynthetic process	0.00118442	11 (of 50)	GO_P
cbf1	yjr060w	GO:0005992	trehalose biosynthetic process	0.00100293	4 (of 7)	GO_P
cbf1	yjr060w	GO:0016138	glycoside biosynthetic process	0.00100293	4 (of 7)	GO_P
cbf1	yjr060w	GO:0019878	lysine biosynthetic process via aminoadipic acid	0.00100293	4 (of 7)	GO_P
cbf1	yjr060w	GO:0046351	disaccharide biosynthetic process	0.00100293	4 (of 7)	GO_P
cbf1	yjr060w	GO:0055114	oxidation-reduction process	0.000898773	51 (of 427)	GO_P
cbf1	yjr060w	GO:0005991	trehalose metabolic process	0.000825046	5 (of 11)	GO_P
cbf1	yjr060w	GO:0006563	L-serine metabolic process	0.000480254	5 (of 10)	GO_P
cbf1	yjr060w	GO:0009063	cellular amino acid catabolic process	0.000450934	12 (of 52)	GO_P
cbf1	yjr060w	GO:0016073	snRNA metabolic process	0.000387913	8 (of 25)	GO_P
cbf1	yjr060w	GO:0016054	organic acid catabolic process	0.000218478	15 (of 70)	GO_P
cbf1	yjr060w	GO:0046395	carboxylic acid catabolic process	0.000218478	15 (of 70)	GO_P
cbf1	yjr060w	GO:0009065	glutamine family amino acid catabolic process	0.000216059	6 (of 13)	GO_P
cbf1	yjr060w	GO:0009066	aspartate family amino acid metabolic process	8.99672e-05	15 (of 65)	GO_P
cbf1	yjr060w	GO:0009310	amine catabolic process	6.03995e-05	14 (of 56)	GO_P
cbf1	yjr060w	GO:0009082	branched chain family amino acid biosynthetic process	5.70398e-05	7 (of 15)	GO_P
cbf1	yjr060w	GO:0006553	lysine metabolic process	3.23261e-05	6 (of 10)	GO_P
cbf1	yjr060w	GO:0009085	lysine biosynthetic process	3.23261e-05	6 (of 10)	GO_P
cbf1	yjr060w	GO:0034641	cellular nitrogen compound metabolic process	2.69673e-05	202 (of 2073)	GO_P
cbf1	yjr060w	GO:0006807	nitrogen compound metabolic process	2.32324e-05	205 (of 2105)	GO_P
cbf1	yjr060w	GO:0044282	small molecule catabolic process	2.19045e-05	25 (of 133)	GO_P
cbf1	yjr060w	GO:0044283	small molecule biosynthetic process	4.74662e-08	51 (of 302)	GO_P
cbf1	yjr060w	GO:0044281	small molecule metabolic process	1.25211e-08	120 (of 961)	GO_P
cbf1	yjr060w	GO:0006082	organic acid metabolic process	8.21536e-09	63 (of 392)	GO_P
cbf1	yjr060w	GO:0019752	carboxylic acid metabolic process	7.4151e-09	63 (of 391)	GO_P
cbf1	yjr060w	GO:0043436	oxoacid metabolic process	7.4151e-09	63 (of 391)	GO_P
cbf1	yjr060w	GO:0044271	cellular nitrogen compound biosynthetic process	1.41985e-09	56 (of 315)	GO_P
cbf1	yjr060w	GO:0016053	organic acid biosynthetic process	1.10811e-09	42 (of 200)	GO_P
cbf1	yjr060w	GO:0046394	carboxylic acid biosynthetic process	1.10811e-09	42 (of 200)	GO_P
cbf1	yjr060w	GO:0042180	cellular ketone metabolic process	8.31998e-10	67 (of 406)	GO_P
cbf1	yjr060w	GO:0044106	cellular amine metabolic process	3.10041e-10	56 (of 303)	GO_P
cbf1	yjr060w	GO:0009308	amine metabolic process	7.75606e-11	61 (of 334)	GO_P
cbf1	yjr060w	GO:0009309	amine biosynthetic process	4.13326e-11	39 (of 160)	GO_P
cbf1	yjr060w	GO:0006520	cellular amino acid metabolic process	3.43814e-11	56 (of 287)	GO_P
cbf1	yjr060w	GO:0008652	cellular amino acid biosynthetic process	1.79041e-11	39 (of 156)	GO_P
cbf1	yjr060w	GO:0043227	membrane-bounded organelle	0.00417052	339 (of 4020)	GO_C
cbf1	yjr060w	GO:0043231	intracellular membrane-bounded organelle	0.00417052	339 (of 4020)	GO_C
cbf1	yjr060w	GO:0005773	vacuole	0.00295442	32 (of 251)	GO_C
cbf1	yjr060w	GO:0031226	intrinsic to plasma membrane	0.00287911	8 (of 33)	GO_C
cbf1	yjr060w	GO:0005576	extracellular region	0.0027393	16 (of 97)	GO_C
cbf1	yjr060w	GO:0001950	plasma membrane enriched fraction	0.00185967	15 (of 85)	GO_C
cbf1	yjr060w	GO:0044424	intracellular part	0.00183984	433 (of 5255)	GO_C
cbf1	yjr060w	GO:0000322	storage vacuole	0.00183346	29 (of 214)	GO_C
cbf1	yjr060w	GO:0000323	lytic vacuole	0.00183346	29 (of 214)	GO_C
cbf1	yjr060w	GO:0000324	fungal-type vacuole	0.00183346	29 (of 214)	GO_C
cbf1	yjr060w	GO:0005946	alpha,alpha-trehalose-phosphate synthase complex (UDP-forming)	0.00170544	3 (of 4)	GO_C
cbf1	yjr060w	GO:0005737	cytoplasm	0.00166668	352 (of 4149)	GO_C
cbf1	yjr060w	GO:0005618	cell wall	0.00135369	18 (of 108)	GO_C
cbf1	yjr060w	GO:0030312	external encapsulating structure	0.00135369	18 (of 108)	GO_C
cbf1	yjr060w	GO:0005622	intracellular	0.00115706	436 (of 5278)	GO_C
cbf1	yjr060w	GO:0005730	nucleolus	0.000896195	44 (of 354)	GO_C
cbf1	yjr060w	GO:0009277	fungal-type cell wall	0.000765521	18 (of 103)	GO_C
cbf1	yjr060w	GO:0031225	anchored to membrane	0.00060105	13 (of 61)	GO_C
cbf1	yjr060w	GO:0005624	membrane fraction	0.000596681	30 (of 209)	GO_C
cbf1	yjr060w	GO:0005626	insoluble fraction	0.000596681	30 (of 209)	GO_C
cbf1	yjr060w	GO:0000267	cell fraction	0.000364481	34 (of 241)	GO_C
cbf1	yjr060w	GO:0005623	cell	4.38998e-06	469 (of 5572)	GO_C
cbf1	yjr060w	GO:0044464	cell part	4.38998e-06	469 (of 5572)	GO_C
cha4	ylr098c	GO:0044271	cellular nitrogen compound biosynthetic process	0.00260556	13 (of 315)	GO_P
cha4	ylr098c	GO:0009310	amine catabolic process	0.00251565	5 (of 56)	GO_P
cha4	ylr098c	GO:0009082	branched chain family amino acid biosynthetic process	0.00188631	3 (of 15)	GO_P
cha4	ylr098c	GO:0044282	small molecule catabolic process	0.00186368	8 (of 133)	GO_P
cha4	ylr098c	GO:0009063	cellular amino acid catabolic process	0.00180661	5 (of 52)	GO_P
cha4	ylr098c	GO:0006112	energy reserve metabolic process	0.0013663	4 (of 29)	GO_P
cha4	ylr098c	GO:0009068	aspartate family amino acid catabolic process	0.000718973	3 (of 11)	GO_P
cha4	ylr098c	GO:0009081	branched chain family amino acid metabolic process	0.000652756	4 (of 24)	GO_P
cha4	ylr098c	GO:0044283	small molecule biosynthetic process	0.000577869	14 (of 302)	GO_P
cha4	ylr098c	GO:0009069	serine family amino acid metabolic process	0.000538098	5 (of 40)	GO_P
cha4	ylr098c	GO:0006563	L-serine metabolic process	0.000529452	3 (of 10)	GO_P
cha4	ylr098c	GO:0016053	organic acid biosynthetic process	0.000141134	12 (of 200)	GO_P
cha4	ylr098c	GO:0046394	carboxylic acid biosynthetic process	0.000141134	12 (of 200)	GO_P
cha4	ylr098c	GO:0009309	amine biosynthetic process	8.07592e-05	11 (of 160)	GO_P
cha4	ylr098c	GO:0008652	cellular amino acid biosynthetic process	6.4143e-05	11 (of 156)	GO_P
cha4	ylr098c	GO:0042180	cellular ketone metabolic process	4.91554e-05	19 (of 406)	GO_P
cha4	ylr098c	GO:0006082	organic acid metabolic process	3.03323e-05	19 (of 392)	GO_P
cha4	ylr098c	GO:0019752	carboxylic acid metabolic process	2.92761e-05	19 (of 391)	GO_P
cha4	ylr098c	GO:0043436	oxoacid metabolic process	2.92761e-05	19 (of 391)	GO_P
cha4	ylr098c	GO:0009308	amine metabolic process	1.21135e-05	18 (of 334)	GO_P
cha4	ylr098c	GO:0044106	cellular amine metabolic process	3.10673e-06	18 (of 303)	GO_P
cha4	ylr098c	GO:0006520	cellular amino acid metabolic process	1.42634e-06	18 (of 287)	GO_P
cha4	ylr098c	GO:0042645	mitochondrial nucleoid	0.000894554	4 (of 26)	GO_C
cin5	yor028c	GO:0004888	transmembrane signaling receptor activity	0.00457486	5 (of 13)	GO_F
cin5	yor028c	GO:0038023	signaling receptor activity	0.00457486	5 (of 13)	GO_F
cin5	yor028c	GO:0008324	cation transmembrane transporter activity	0.00410953	23 (of 139)	GO_F
cin5	yor028c	GO:0015075	ion transmembrane transporter activity	0.00356682	27 (of 170)	GO_F
cin5	yor028c	GO:0019842	vitamin binding	0.00322109	12 (of 54)	GO_F
cin5	yor028c	GO:0016836	hydro-lyase activity	0.00299719	8 (of 28)	GO_F
cin5	yor028c	GO:0000772	mating pheromone activity	0.00293687	3 (of 4)	GO_F
cin5	yor028c	GO:0005186	pheromone activity	0.00293687	3 (of 4)	GO_F
cin5	yor028c	GO:0022804	active transmembrane transporter activity	0.00249541	28 (of 174)	GO_F
cin5	yor028c	GO:0008320	protein transmembrane transporter activity	0.0020565	7 (of 21)	GO_F
cin5	yor028c	GO:0022884	macromolecule transmembrane transporter activity	0.0020565	7 (of 21)	GO_F
cin5	yor028c	GO:0022890	inorganic cation transmembrane transporter activity	0.0020399	22 (of 124)	GO_F
cin5	yor028c	GO:0008422	beta-glucosidase activity	0.00202374	4 (of 7)	GO_F
cin5	yor028c	GO:0019829	cation-transporting ATPase activity	0.0018789	9 (of 32)	GO_F
cin5	yor028c	GO:0008565	protein transporter activity	0.00151182	14 (of 63)	GO_F
cin5	yor028c	GO:0030170	pyridoxal phosphate binding	0.001429	11 (of 43)	GO_F
cin5	yor028c	GO:0070279	vitamin B6 binding	0.001429	11 (of 43)	GO_F
cin5	yor028c	GO:0015926	glucosidase activity	0.00113382	9 (of 30)	GO_F
cin5	yor028c	GO:0015450	P-P-bond-hydrolysis-driven protein transmembrane transporter activity	0.00113361	5 (of 10)	GO_F
cin5	yor028c	GO:0046961	proton-transporting ATPase activity, rotational mechanism	0.000863387	9 (of 29)	GO_F
cin5	yor028c	GO:0015399	primary active transmembrane transporter activity	0.000847022	17 (of 80)	GO_F
cin5	yor028c	GO:0015405	P-P-bond-hydrolysis-driven transmembrane transporter activity	0.000847022	17 (of 80)	GO_F
cin5	yor028c	GO:0050839	cell adhesion molecule binding	0.000788723	3 (of 3)	GO_F
cin5	yor028c	GO:0016835	carbon-oxygen lyase activity	0.000586204	11 (of 39)	GO_F
cin5	yor028c	GO:0046933	hydrogen ion transporting ATP synthase activity, rotational mechanism	0.000477843	7 (of 17)	GO_F
cin5	yor028c	GO:0016829	lyase activity	0.000463238	20 (of 97)	GO_F
cin5	yor028c	GO:0004634	phosphopyruvate hydratase activity	0.000336618	4 (of 5)	GO_F
cin5	yor028c	GO:0022891	substrate-specific transmembrane transporter activity	0.000333993	47 (of 307)	GO_F
cin5	yor028c	GO:0015077	monovalent inorganic cation transmembrane transporter activity	0.000287631	18 (of 80)	GO_F
cin5	yor028c	GO:0022857	transmembrane transporter activity	0.000160622	53 (of 348)	GO_F
cin5	yor028c	GO:0015078	hydrogen ion transmembrane transporter activity	0.000130847	17 (of 69)	GO_F
cin5	yor028c	GO:0004338	glucan exo-1,3-beta-glucosidase activity	7.2673e-05	4 (of 4)	GO_F
cin5	yor028c	GO:0031386	protein tag	4.03844e-05	6 (of 9)	GO_F
cin5	yor028c	GO:0005199	structural constituent of cell wall	1.83921e-05	8 (of 15)	GO_F
cin5	yor028c	GO:0022892	substrate-specific transporter activity	1.30301e-05	60 (of 375)	GO_F
cin5	yor028c	GO:0005215	transporter activity	6.459e-06	68 (of 433)	GO_F
cin5	yor028c	GO:0005198	structural molecule activity	1.93154e-27	105 (of 373)	GO_F
cin5	yor028c	GO:0003735	structural constituent of ribosome	3.9453e-35	89 (of 229)	GO_F
cin5	yor028c	GO:0000752	agglutination involved in conjugation with cellular fusion	0.00293687	3 (of 4)	GO_P
cin5	yor028c	GO:0000771	agglutination involved in conjugation	0.00293687	3 (of 4)	GO_P
cin5	yor028c	GO:0007157	heterophilic cell-cell adhesion	0.00293687	3 (of 4)	GO_P
cin5	yor028c	GO:0046500	S-adenosylmethionine metabolic process	0.00293687	3 (of 4)	GO_P
cin5	yor028c	GO:0000462	maturation of SSU-rRNA from tricistronic rRNA transcript (SSU-rRNA, 5.8S rRNA, LSU-rRNA)	0.00271665	18 (of 96)	GO_P
cin5	yor028c	GO:0071840	cellular component organization or biogenesis	0.0026599	228 (of 2118)	GO_P
cin5	yor028c	GO:0071841	cellular component organization or biogenesis at cellular level	0.00250247	217 (of 2002)	GO_P
cin5	yor028c	GO:0009165	nucleotide biosynthetic process	0.00226784	19 (of 102)	GO_P
cin5	yor028c	GO:0019319	hexose biosynthetic process	0.0020565	7 (of 21)	GO_P
cin5	yor028c	GO:0070271	protein complex biogenesis	0.00199254	31 (of 196)	GO_P
cin5	yor028c	GO:0015672	monovalent inorganic cation transport	0.00171778	13 (of 57)	GO_P
cin5	yor028c	GO:0031505	fungal-type cell wall organization	0.00160549	27 (of 161)	GO_P
cin5	yor028c	GO:0046164	alcohol catabolic process	0.00151182	14 (of 63)	GO_P
cin5	yor028c	GO:0044283	small molecule biosynthetic process	0.00146355	44 (of 302)	GO_P
cin5	yor028c	GO:0006448	regulation of translational elongation	0.00133801	8 (of 25)	GO_P
cin5	yor028c	GO:0009152	purine ribonucleotide biosynthetic process	0.00133005	12 (of 49)	GO_P
cin5	yor028c	GO:0019538	protein metabolic process	0.00120072	182 (of 1619)	GO_P
cin5	yor028c	GO:0070972	protein localization in endoplasmic reticulum	0.00115825	11 (of 42)	GO_P
cin5	yor028c	GO:0034622	cellular macromolecular complex assembly	0.00113972	52 (of 368)	GO_P
cin5	yor028c	GO:0006006	glucose metabolic process	0.00112538	15 (of 68)	GO_P
cin5	yor028c	GO:0009260	ribonucleotide biosynthetic process	0.00108269	14 (of 61)	GO_P
cin5	yor028c	GO:0007007	inner mitochondrial membrane organization	0.000988848	8 (of 24)	GO_P
cin5	yor028c	GO:0019318	hexose metabolic process	0.000968827	18 (of 88)	GO_P
cin5	yor028c	GO:0000469	cleavage involved in rRNA processing	0.000956939	15 (of 67)	GO_P
cin5	yor028c	GO:0006612	protein targeting to membrane	0.000956939	15 (of 67)	GO_P
cin5	yor028c	GO:0015992	proton transport	0.000931188	11 (of 41)	GO_P
cin5	yor028c	GO:0065003	macromolecular complex assembly	0.00087408	56 (of 399)	GO_P
cin5	yor028c	GO:0051704	multi-organism process	0.00087358	23 (of 124)	GO_P
cin5	yor028c	GO:0044267	cellular protein metabolic process	0.000835418	173 (of 1517)	GO_P
cin5	yor028c	GO:0000749	response to pheromone involved in conjugation with cellular fusion	0.000810308	15 (of 66)	GO_P
cin5	yor028c	GO:0006556	S-adenosylmethionine biosynthetic process	0.000788723	3 (of 3)	GO_P
cin5	yor028c	GO:0006461	protein complex assembly	0.000758094	31 (of 185)	GO_P
cin5	yor028c	GO:0071822	protein complex subunit organization	0.000743062	34 (of 209)	GO_P
cin5	yor028c	GO:0006094	gluconeogenesis	0.000720084	7 (of 18)	GO_P
cin5	yor028c	GO:0006450	regulation of translational fidelity	0.000720084	7 (of 18)	GO_P
cin5	yor028c	GO:0070887	cellular response to chemical stimulus	0.000690093	41 (of 266)	GO_P
cin5	yor028c	GO:0010033	response to organic substance	0.000680384	29 (of 168)	GO_P
cin5	yor028c	GO:0043623	cellular protein complex assembly	0.000654311	27 (of 152)	GO_P
cin5	yor028c	GO:0071852	fungal-type cell wall organization or biogenesis	0.000627467	31 (of 183)	GO_P
cin5	yor028c	GO:0031204	posttranslational protein targeting to membrane, translocation	0.000613337	5 (of 9)	GO_P
cin5	yor028c	GO:0044271	cellular nitrogen compound biosynthetic process	0.000601987	47 (of 315)	GO_P
cin5	yor028c	GO:0007006	mitochondrial membrane organization	0.000584864	12 (of 45)	GO_P
cin5	yor028c	GO:0009142	nucleoside triphosphate biosynthetic process	0.000554426	10 (of 33)	GO_P
cin5	yor028c	GO:0000747	conjugation with cellular fusion	0.000395413	21 (of 103)	GO_P
cin5	yor028c	GO:0046365	monosaccharide catabolic process	0.00035266	14 (of 55)	GO_P
cin5	yor028c	GO:0006754	ATP biosynthetic process	0.000346957	9 (of 26)	GO_P
cin5	yor028c	GO:0009201	ribonucleoside triphosphate biosynthetic process	0.000314995	10 (of 31)	GO_P
cin5	yor028c	GO:0055085	transmembrane transport	0.000300839	50 (of 331)	GO_P
cin5	yor028c	GO:0006818	hydrogen transport	0.000291273	12 (of 42)	GO_P
cin5	yor028c	GO:0045047	protein targeting to ER	0.000271784	11 (of 36)	GO_P
cin5	yor028c	GO:0072599	establishment of protein localization in endoplasmic reticulum	0.000271784	11 (of 36)	GO_P
cin5	yor028c	GO:0072522	purine-containing compound biosynthetic process	0.000271154	15 (of 60)	GO_P
cin5	yor028c	GO:0034654	nucleobase-containing compound biosynthetic process	0.000249893	23 (of 114)	GO_P
cin5	yor028c	GO:0006096	glycolysis	0.000246874	9 (of 25)	GO_P
cin5	yor028c	GO:0071843	cellular component biogenesis at cellular level	0.00022999	80 (of 591)	GO_P
cin5	yor028c	GO:0000746	conjugation	0.00019206	22 (of 105)	GO_P
cin5	yor028c	GO:0044249	cellular biosynthetic process	0.000173309	223 (of 1974)	GO_P
cin5	yor028c	GO:0009987	cellular process	0.000169653	519 (of 5188)	GO_P
cin5	yor028c	GO:0009145	purine nucleoside triphosphate biosynthetic process	0.000168724	10 (of 29)	GO_P
cin5	yor028c	GO:0009206	purine ribonucleoside triphosphate biosynthetic process	0.000168724	10 (of 29)	GO_P
cin5	yor028c	GO:0022613	ribonucleoprotein complex biogenesis	0.000155612	69 (of 486)	GO_P
cin5	yor028c	GO:0030490	maturation of SSU-rRNA	0.000142973	22 (of 103)	GO_P
cin5	yor028c	GO:0071554	cell wall organization or biogenesis	0.000140268	40 (of 239)	GO_P
cin5	yor028c	GO:0019320	hexose catabolic process	0.000117466	14 (of 50)	GO_P
cin5	yor028c	GO:0070882	cellular cell wall organization or biogenesis	0.000116292	40 (of 237)	GO_P
cin5	yor028c	GO:0019236	response to pheromone	7.36286e-05	21 (of 92)	GO_P
cin5	yor028c	GO:0015888	thiamine transport	7.2673e-05	4 (of 4)	GO_P
cin5	yor028c	GO:0007047	cellular cell wall organization	6.58919e-05	36 (of 200)	GO_P
cin5	yor028c	GO:0045229	external encapsulating structure organization	6.58919e-05	36 (of 200)	GO_P
cin5	yor028c	GO:0071555	cell wall organization	6.58919e-05	36 (of 200)	GO_P
cin5	yor028c	GO:0015985	energy coupled proton transport, down electrochemical gradient	5.87188e-05	8 (of 17)	GO_P
cin5	yor028c	GO:0015986	ATP synthesis coupled proton transport	5.87188e-05	8 (of 17)	GO_P
cin5	yor028c	GO:0042221	response to chemical stimulus	4.30112e-05	58 (of 373)	GO_P
cin5	yor028c	GO:0044085	cellular component biogenesis	3.91873e-05	126 (of 982)	GO_P
cin5	yor028c	GO:0009058	biosynthetic process	3.35484e-05	231 (of 2008)	GO_P
cin5	yor028c	GO:0006007	glucose catabolic process	2.43259e-05	14 (of 44)	GO_P
cin5	yor028c	GO:0042274	ribosomal small subunit biogenesis	2.09168e-05	27 (of 125)	GO_P
cin5	yor028c	GO:0006407	rRNA export from nucleus	1.2806e-05	11 (of 27)	GO_P
cin5	yor028c	GO:0051029	rRNA transport	1.2806e-05	11 (of 27)	GO_P
cin5	yor028c	GO:0042254	ribosome biogenesis	1.11069e-05	66 (of 423)	GO_P
cin5	yor028c	GO:0006412	translation	1.33919e-07	102 (of 672)	GO_P
cin5	yor028c	GO:0002181	cytoplasmic translation	3.73517e-34	76 (of 174)	GO_P
cin5	yor028c	GO:0044424	intracellular part	0.0117142	511 (of 5255)	GO_C
cin5	yor028c	GO:0005672	transcription factor TFIIA complex	0.00854828	2 (of 2)	GO_C
cin5	yor028c	GO:0005739	mitochondrion	0.00778548	129 (of 1149)	GO_C
cin5	yor028c	GO:0005758	mitochondrial intermembrane space	0.00692556	10 (of 45)	GO_C
cin5	yor028c	GO:0000275	mitochondrial proton-transporting ATP synthase complex, catalytic core F(1)	0.00683725	3 (of 5)	GO_C
cin5	yor028c	GO:0045261	proton-transporting ATP synthase complex, catalytic core F(1)	0.00683725	3 (of 5)	GO_C
cin5	yor028c	GO:0005751	mitochondrial respiratory chain complex IV	0.00658196	5 (of 14)	GO_C
cin5	yor028c	GO:0045277	respiratory chain complex IV	0.00658196	5 (of 14)	GO_C
cin5	yor028c	GO:0005688	U6 snRNP	0.00626374	4 (of 9)	GO_C
cin5	yor028c	GO:0000315	organellar large ribosomal subunit	0.00585906	10 (of 44)	GO_C
cin5	yor028c	GO:0005762	mitochondrial large ribosomal subunit	0.00585906	10 (of 44)	GO_C
cin5	yor028c	GO:0000786	nucleosome	0.00457486	5 (of 13)	GO_C
cin5	yor028c	GO:0033178	proton-transporting two-sector ATPase complex, catalytic domain	0.00457486	5 (of 13)	GO_C
cin5	yor028c	GO:0000313	organellar ribosome	0.00439445	16 (of 85)	GO_C
cin5	yor028c	GO:0005761	mitochondrial ribosome	0.00439445	16 (of 85)	GO_C
cin5	yor028c	GO:0016021	integral to membrane	0.00368881	150 (of 1334)	GO_C
cin5	yor028c	GO:0030687	preribosome, large subunit precursor	0.00307724	11 (of 47)	GO_C
cin5	yor028c	GO:0000276	mitochondrial proton-transporting ATP synthase complex, coupling factor F(o)	0.00304455	5 (of 12)	GO_C
cin5	yor028c	GO:0045263	proton-transporting ATP synthase complex, coupling factor F(o)	0.00304455	5 (of 12)	GO_C
cin5	yor028c	GO:0005787	signal peptidase complex	0.00293687	3 (of 4)	GO_C
cin5	yor028c	GO:0044425	membrane part	0.00293153	180 (of 1629)	GO_C
cin5	yor028c	GO:0005625	soluble fraction	0.0025664	11 (of 46)	GO_C
cin5	yor028c	GO:0031226	intrinsic to plasma membrane	0.00237557	9 (of 33)	GO_C
cin5	yor028c	GO:0000788	nuclear nucleosome	0.00192101	5 (of 11)	GO_C
cin5	yor028c	GO:0005624	membrane fraction	0.0014897	33 (of 209)	GO_C
cin5	yor028c	GO:0005626	insoluble fraction	0.0014897	33 (of 209)	GO_C
cin5	yor028c	GO:0044429	mitochondrial part	0.00133385	75 (of 579)	GO_C
cin5	yor028c	GO:0005784	Sec61 translocon complex	0.000788723	3 (of 3)	GO_C
cin5	yor028c	GO:0071261	Ssh1 translocon complex	0.000788723	3 (of 3)	GO_C
cin5	yor028c	GO:0016469	proton-transporting two-sector ATPase complex	0.0007214	10 (of 34)	GO_C
cin5	yor028c	GO:0001950	plasma membrane enriched fraction	0.000629092	18 (of 85)	GO_C
cin5	yor028c	GO:0031224	intrinsic to membrane	0.000479813	162 (of 1391)	GO_C
cin5	yor028c	GO:0042719	mitochondrial intermembrane space protein transporter complex	0.000336618	4 (of 5)	GO_C
cin5	yor028c	GO:0031225	anchored to membrane	0.000329485	15 (of 61)	GO_C
cin5	yor028c	GO:0044455	mitochondrial membrane part	0.000316103	28 (of 153)	GO_C
cin5	yor028c	GO:0005887	integral to plasma membrane	0.000246874	9 (of 25)	GO_C
cin5	yor028c	GO:0005753	mitochondrial proton-transporting ATP synthase complex	0.000154345	8 (of 19)	GO_C
cin5	yor028c	GO:0045259	proton-transporting ATP synthase complex	0.000154345	8 (of 19)	GO_C
cin5	yor028c	GO:0043226	organelle	5.56594e-05	447 (of 4330)	GO_C
cin5	yor028c	GO:0043229	intracellular organelle	5.56594e-05	447 (of 4330)	GO_C
cin5	yor028c	GO:0000267	cell fraction	3.65462e-05	42 (of 241)	GO_C
cin5	yor028c	GO:0071944	cell periphery	2.27202e-05	85 (of 597)	GO_C
cin5	yor028c	GO:0044422	organelle part	1.48483e-05	318 (of 2885)	GO_C
cin5	yor028c	GO:0044446	intracellular organelle part	1.48483e-05	318 (of 2885)	GO_C
cin5	yor028c	GO:0005791	rough endoplasmic reticulum	1.33274e-05	7 (of 11)	GO_C
cin5	yor028c	GO:0030867	rough endoplasmic reticulum membrane	1.33274e-05	7 (of 11)	GO_C
cin5	yor028c	GO:0071256	translocon complex	6.68689e-06	5 (of 5)	GO_C
cin5	yor028c	GO:0032991	macromolecular complex	9.39258e-07	247 (of 2079)	GO_C
cin5	yor028c	GO:0005623	cell	8.57105e-07	563 (of 5572)	GO_C
cin5	yor028c	GO:0044464	cell part	8.57105e-07	563 (of 5572)	GO_C
cin5	yor028c	GO:0005829	cytosol	3.94787e-07	104 (of 704)	GO_C
cin5	yor028c	GO:0044444	cytoplasmic part	3.30769e-08	343 (of 2991)	GO_C
cin5	yor028c	GO:0005737	cytoplasm	2.78106e-09	454 (of 4149)	GO_C
cin5	yor028c	GO:0043228	non-membrane-bounded organelle	1.81331e-09	177 (of 1280)	GO_C
cin5	yor028c	GO:0043232	intracellular non-membrane-bounded organelle	1.81331e-09	177 (of 1280)	GO_C
cin5	yor028c	GO:0009277	fungal-type cell wall	1.4372e-09	31 (of 103)	GO_C
cin5	yor028c	GO:0005618	cell wall	1.20817e-09	32 (of 108)	GO_C
cin5	yor028c	GO:0030312	external encapsulating structure	1.20817e-09	32 (of 108)	GO_C
cin5	yor028c	GO:0005576	extracellular region	1.02932e-11	33 (of 97)	GO_C
cin5	yor028c	GO:0015935	small ribosomal subunit	6.57139e-13	35 (of 99)	GO_C
cin5	yor028c	GO:0022627	cytosolic small ribosomal subunit	3.57269e-14	29 (of 64)	GO_C
cin5	yor028c	GO:0030529	ribonucleoprotein complex	1.42177e-16	136 (of 739)	GO_C
cin5	yor028c	GO:0015934	large ribosomal subunit	5.13832e-23	56 (of 140)	GO_C
cin5	yor028c	GO:0022625	cytosolic large ribosomal subunit	8.1778e-24	46 (of 93)	GO_C
cin5	yor028c	GO:0044445	cytosolic part	4.12179e-29	83 (of 236)	GO_C
cin5	yor028c	GO:0005840	ribosome	3.92382e-31	108 (of 358)	GO_C
cin5	yor028c	GO:0022626	cytosolic ribosome	2.29337e-34	76 (of 173)	GO_C
cin5	yor028c	GO:0044391	ribosomal subunit	4.39743e-35	91 (of 239)	GO_C
crz1	ynl027w	GO:0015036	disulfide oxidoreductase activity	0.000951167	4 (of 18)	GO_F
crz1	ynl027w	GO:0015035	protein disulfide oxidoreductase activity	0.000754738	4 (of 17)	GO_F
crz1	ynl027w	GO:0046870	cadmium ion binding	0.000648678	2 (of 2)	GO_F
crz1	ynl027w	GO:0046688	response to copper ion	0.000157774	3 (of 5)	GO_P
crz1	ynl027w	GO:0034728	nucleosome organization	0.000123736	9 (of 76)	GO_P
crz1	ynl027w	GO:0005623	cell	1.9339e-05	164 (of 5572)	GO_C
crz1	ynl027w	GO:0044464	cell part	1.9339e-05	164 (of 5572)	GO_C
crz1	ynl027w	GO:0000786	nucleosome	1.1208e-05	5 (of 13)	GO_C
crz1	ynl027w	GO:0000788	nuclear nucleosome	4.19484e-06	5 (of 11)	GO_C
cup9	ypl177c	GO:0030170	pyridoxal phosphate binding	0.00504428	13 (of 43)	GO_F
cup9	ypl177c	GO:0070279	vitamin B6 binding	0.00504428	13 (of 43)	GO_F
cup9	ypl177c	GO:0015267	channel activity	0.00478991	10 (of 29)	GO_F
cup9	ypl177c	GO:0022803	passive transmembrane transporter activity	0.00478991	10 (of 29)	GO_F
cup9	ypl177c	GO:0046961	proton-transporting ATPase activity, rotational mechanism	0.00478991	10 (of 29)	GO_F
cup9	ypl177c	GO:0004022	alcohol dehydrogenase (NAD) activity	0.00471236	4 (of 6)	GO_F
cup9	ypl177c	GO:0043167	ion binding	0.00465728	143 (of 830)	GO_F
cup9	ypl177c	GO:0043169	cation binding	0.00465728	143 (of 830)	GO_F
cup9	ypl177c	GO:0005216	ion channel activity	0.00340531	6 (of 12)	GO_F
cup9	ypl177c	GO:0003938	IMP dehydrogenase activity	0.00282605	3 (of 3)	GO_F
cup9	ypl177c	GO:0008553	hydrogen-exporting ATPase activity, phosphorylative mechanism	0.00282605	3 (of 3)	GO_F
cup9	ypl177c	GO:0015186	L-glutamine transmembrane transporter activity	0.00282605	3 (of 3)	GO_F
cup9	ypl177c	GO:0015188	L-isoleucine transmembrane transporter activity	0.00282605	3 (of 3)	GO_F
cup9	ypl177c	GO:0015288	porin activity	0.00282605	3 (of 3)	GO_F
cup9	ypl177c	GO:0022829	wide pore channel activity	0.00282605	3 (of 3)	GO_F
cup9	ypl177c	GO:0050839	cell adhesion molecule binding	0.00282605	3 (of 3)	GO_F
cup9	ypl177c	GO:0043492	ATPase activity, coupled to movement of substances	0.00258314	20 (of 74)	GO_F
cup9	ypl177c	GO:0019842	vitamin binding	0.00246212	16 (of 54)	GO_F
cup9	ypl177c	GO:0005244	voltage-gated ion channel activity	0.0021688	5 (of 8)	GO_F
cup9	ypl177c	GO:0022832	voltage-gated channel activity	0.0021688	5 (of 8)	GO_F
cup9	ypl177c	GO:0008509	anion transmembrane transporter activity	0.00192592	9 (of 22)	GO_F
cup9	ypl177c	GO:0016774	phosphotransferase activity, carboxyl group as acceptor	0.00176937	4 (of 5)	GO_F
cup9	ypl177c	GO:0042625	ATPase activity, coupled to transmembrane movement of ions	0.00146651	15 (of 47)	GO_F
cup9	ypl177c	GO:0016820	hydrolase activity, acting on acid anhydrides, catalyzing transmembrane movement of substances	0.00123884	20 (of 70)	GO_F
cup9	ypl177c	GO:0042626	ATPase activity, coupled to transmembrane movement of substances	0.00123884	20 (of 70)	GO_F
cup9	ypl177c	GO:0008422	beta-glucosidase activity	0.000920586	5 (of 7)	GO_F
cup9	ypl177c	GO:0004888	transmembrane signaling receptor activity	0.000874698	7 (of 13)	GO_F
cup9	ypl177c	GO:0038023	signaling receptor activity	0.000874698	7 (of 13)	GO_F
cup9	ypl177c	GO:0016829	lyase activity	0.000727319	26 (of 97)	GO_F
cup9	ypl177c	GO:0022836	gated channel activity	0.000453178	6 (of 9)	GO_F
cup9	ypl177c	GO:0031386	protein tag	0.000453178	6 (of 9)	GO_F
cup9	ypl177c	GO:0015926	glucosidase activity	0.000444511	12 (of 30)	GO_F
cup9	ypl177c	GO:0005199	structural constituent of cell wall	0.000398913	8 (of 15)	GO_F
cup9	ypl177c	GO:0015078	hydrogen ion transmembrane transporter activity	0.000373035	21 (of 69)	GO_F
cup9	ypl177c	GO:0015173	aromatic amino acid transmembrane transporter activity	0.000297871	5 (of 6)	GO_F
cup9	ypl177c	GO:0042123	glucanosyltransferase activity	0.000297871	5 (of 6)	GO_F
cup9	ypl177c	GO:0042124	1,3-beta-glucanosyltransferase activity	0.000297871	5 (of 6)	GO_F
cup9	ypl177c	GO:0016836	hydro-lyase activity	0.000205317	12 (of 28)	GO_F
cup9	ypl177c	GO:0016835	carbon-oxygen lyase activity	0.000147759	15 (of 39)	GO_F
cup9	ypl177c	GO:0015077	monovalent inorganic cation transmembrane transporter activity	6.5956e-05	25 (of 80)	GO_F
cup9	ypl177c	GO:0015399	primary active transmembrane transporter activity	6.5956e-05	25 (of 80)	GO_F
cup9	ypl177c	GO:0015405	P-P-bond-hydrolysis-driven transmembrane transporter activity	6.5956e-05	25 (of 80)	GO_F
cup9	ypl177c	GO:0004634	phosphopyruvate hydratase activity	5.625e-05	5 (of 5)	GO_F
cup9	ypl177c	GO:0008324	cation transmembrane transporter activity	1.22122e-05	39 (of 139)	GO_F
cup9	ypl177c	GO:0022890	inorganic cation transmembrane transporter activity	4.30783e-06	37 (of 124)	GO_F
cup9	ypl177c	GO:0015075	ion transmembrane transporter activity	1.00721e-06	48 (of 170)	GO_F
cup9	ypl177c	GO:0022804	active transmembrane transporter activity	1.71013e-08	53 (of 174)	GO_F
cup9	ypl177c	GO:0005215	transporter activity	5.27566e-10	108 (of 433)	GO_F
cup9	ypl177c	GO:0022891	substrate-specific transmembrane transporter activity	4.42405e-10	84 (of 307)	GO_F
cup9	ypl177c	GO:0022892	substrate-specific transporter activity	2.35927e-10	98 (of 375)	GO_F
cup9	ypl177c	GO:0022857	transmembrane transporter activity	1.93926e-10	93 (of 348)	GO_F
cup9	ypl177c	GO:0005198	structural molecule activity	1.17814e-23	127 (of 373)	GO_F
cup9	ypl177c	GO:0003735	structural constituent of ribosome	7.32531e-30	102 (of 229)	GO_F
cup9	ypl177c	GO:0071822	protein complex subunit organization	0.00629707	43 (of 209)	GO_P
cup9	ypl177c	GO:0006403	RNA localization	0.00619363	30 (of 134)	GO_P
cup9	ypl177c	GO:0051641	cellular localization	0.00608617	137 (of 797)	GO_P
cup9	ypl177c	GO:0015985	energy coupled proton transport, down electrochemical gradient	0.00591897	7 (of 17)	GO_P
cup9	ypl177c	GO:0015986	ATP synthesis coupled proton transport	0.00591897	7 (of 17)	GO_P
cup9	ypl177c	GO:0044237	cellular metabolic process	0.00579428	578 (of 3819)	GO_P
cup9	ypl177c	GO:0019319	hexose biosynthetic process	0.00575019	8 (of 21)	GO_P
cup9	ypl177c	GO:0006734	NADH metabolic process	0.00557441	6 (of 13)	GO_P
cup9	ypl177c	GO:0006820	anion transport	0.00546935	11 (of 34)	GO_P
cup9	ypl177c	GO:0071841	cellular component organization or biogenesis at cellular level	0.00518234	318 (of 2002)	GO_P
cup9	ypl177c	GO:0009088	threonine biosynthetic process	0.00471236	4 (of 6)	GO_P
cup9	ypl177c	GO:0019655	glucose catabolic process to ethanol	0.00471236	4 (of 6)	GO_P
cup9	ypl177c	GO:0019660	glycolytic fermentation	0.00471236	4 (of 6)	GO_P
cup9	ypl177c	GO:0006612	protein targeting to membrane	0.0044432	18 (of 67)	GO_P
cup9	ypl177c	GO:0046034	ATP metabolic process	0.0044432	18 (of 67)	GO_P
cup9	ypl177c	GO:0009263	deoxyribonucleotide biosynthetic process	0.00431333	5 (of 9)	GO_P
cup9	ypl177c	GO:0006643	membrane lipid metabolic process	0.00422958	11 (of 33)	GO_P
cup9	ypl177c	GO:0006665	sphingolipid metabolic process	0.00422958	11 (of 33)	GO_P
cup9	ypl177c	GO:0071840	cellular component organization or biogenesis	0.00416058	336 (of 2118)	GO_P
cup9	ypl177c	GO:0071705	nitrogen compound transport	0.00412909	21 (of 82)	GO_P
cup9	ypl177c	GO:0006520	cellular amino acid metabolic process	0.0041271	57 (of 287)	GO_P
cup9	ypl177c	GO:0044255	cellular lipid metabolic process	0.00393218	48 (of 233)	GO_P
cup9	ypl177c	GO:0007007	inner mitochondrial membrane organization	0.00388719	9 (of 24)	GO_P
cup9	ypl177c	GO:0019236	response to pheromone	0.00382951	23 (of 92)	GO_P
cup9	ypl177c	GO:0006090	pyruvate metabolic process	0.00340531	6 (of 12)	GO_P
cup9	ypl177c	GO:0009262	deoxyribonucleotide metabolic process	0.00340531	6 (of 12)	GO_P
cup9	ypl177c	GO:0051649	establishment of localization in cell	0.00324494	121 (of 681)	GO_P
cup9	ypl177c	GO:0009161	ribonucleoside monophosphate metabolic process	0.00322411	11 (of 32)	GO_P
cup9	ypl177c	GO:0015992	proton transport	0.0031865	13 (of 41)	GO_P
cup9	ypl177c	GO:0030001	metal ion transport	0.00300515	21 (of 80)	GO_P
cup9	ypl177c	GO:0008152	metabolic process	0.00294916	608 (of 4009)	GO_P
cup9	ypl177c	GO:0009067	aspartate family amino acid biosynthetic process	0.00291044	15 (of 50)	GO_P
cup9	ypl177c	GO:0006183	GTP biosynthetic process	0.00282605	3 (of 3)	GO_P
cup9	ypl177c	GO:0044267	cellular protein metabolic process	0.00278963	249 (of 1517)	GO_P
cup9	ypl177c	GO:0007006	mitochondrial membrane organization	0.00273533	14 (of 45)	GO_P
cup9	ypl177c	GO:0055114	oxidation-reduction process	0.00271661	81 (of 427)	GO_P
cup9	ypl177c	GO:0009082	branched chain family amino acid biosynthetic process	0.00253279	7 (of 15)	GO_P
cup9	ypl177c	GO:0006629	lipid metabolic process	0.00252689	56 (of 275)	GO_P
cup9	ypl177c	GO:0009069	serine family amino acid metabolic process	0.00249261	13 (of 40)	GO_P
cup9	ypl177c	GO:0006505	GPI anchor metabolic process	0.00241977	11 (of 31)	GO_P
cup9	ypl177c	GO:0046364	monosaccharide biosynthetic process	0.00241977	11 (of 31)	GO_P
cup9	ypl177c	GO:0009308	amine metabolic process	0.00239954	66 (of 334)	GO_P
cup9	ypl177c	GO:0042180	cellular ketone metabolic process	0.00227361	78 (of 406)	GO_P
cup9	ypl177c	GO:0044106	cellular amine metabolic process	0.00220227	61 (of 303)	GO_P
cup9	ypl177c	GO:0015695	organic cation transport	0.0021688	5 (of 8)	GO_P
cup9	ypl177c	GO:0048878	chemical homeostasis	0.00211624	34 (of 147)	GO_P
cup9	ypl177c	GO:0000947	amino acid catabolic process to alcohol via Ehrlich pathway	0.00193248	6 (of 11)	GO_P
cup9	ypl177c	GO:0000955	amino acid catabolic process via Ehrlich pathway	0.00193248	6 (of 11)	GO_P
cup9	ypl177c	GO:0000747	conjugation with cellular fusion	0.00188522	26 (of 103)	GO_P
cup9	ypl177c	GO:0044262	cellular carbohydrate metabolic process	0.00187878	62 (of 307)	GO_P
cup9	ypl177c	GO:0006094	gluconeogenesis	0.00182901	8 (of 18)	GO_P
cup9	ypl177c	GO:0044238	primary metabolic process	0.00181987	558 (of 3637)	GO_P
cup9	ypl177c	GO:0051704	multi-organism process	0.00181479	30 (of 124)	GO_P
cup9	ypl177c	GO:0000460	maturation of 5.8S rRNA	0.0018061	21 (of 77)	GO_P
cup9	ypl177c	GO:0034660	ncRNA metabolic process	0.00179613	89 (of 470)	GO_P
cup9	ypl177c	GO:0006177	GMP biosynthetic process	0.00176937	4 (of 5)	GO_P
cup9	ypl177c	GO:0016337	cell-cell adhesion	0.00176937	4 (of 5)	GO_P
cup9	ypl177c	GO:0045017	glycerolipid biosynthetic process	0.00168676	17 (of 57)	GO_P
cup9	ypl177c	GO:0034470	ncRNA processing	0.00156663	81 (of 419)	GO_P
cup9	ypl177c	GO:0000466	maturation of 5.8S rRNA from tricistronic rRNA transcript (SSU-rRNA, 5.8S rRNA, LSU-rRNA)	0.00151017	21 (of 76)	GO_P
cup9	ypl177c	GO:0007005	mitochondrion organization	0.00149606	66 (of 328)	GO_P
cup9	ypl177c	GO:0009141	nucleoside triphosphate metabolic process	0.00144286	29 (of 117)	GO_P
cup9	ypl177c	GO:0006818	hydrogen transport	0.00130553	14 (of 42)	GO_P
cup9	ypl177c	GO:0006506	GPI anchor biosynthetic process	0.00129397	11 (of 29)	GO_P
cup9	ypl177c	GO:0006082	organic acid metabolic process	0.00128252	77 (of 392)	GO_P
cup9	ypl177c	GO:0006661	phosphatidylinositol biosynthetic process	0.00121318	12 (of 33)	GO_P
cup9	ypl177c	GO:0009066	aspartate family amino acid metabolic process	0.00120606	19 (of 65)	GO_P
cup9	ypl177c	GO:0019752	carboxylic acid metabolic process	0.00118958	77 (of 391)	GO_P
cup9	ypl177c	GO:0043436	oxoacid metabolic process	0.00118958	77 (of 391)	GO_P
cup9	ypl177c	GO:0000746	conjugation	0.00115585	27 (of 105)	GO_P
cup9	ypl177c	GO:0072521	purine-containing compound metabolic process	0.00114488	40 (of 175)	GO_P
cup9	ypl177c	GO:0009199	ribonucleoside triphosphate metabolic process	0.00111901	28 (of 110)	GO_P
cup9	ypl177c	GO:0046474	glycerophospholipid biosynthetic process	0.00108698	17 (of 55)	GO_P
cup9	ypl177c	GO:0050801	ion homeostasis	0.00104177	33 (of 136)	GO_P
cup9	ypl177c	GO:0006553	lysine metabolic process	0.000997385	6 (of 10)	GO_P
cup9	ypl177c	GO:0006566	threonine metabolic process	0.000997385	6 (of 10)	GO_P
cup9	ypl177c	GO:0009085	lysine biosynthetic process	0.000997385	6 (of 10)	GO_P
cup9	ypl177c	GO:0009092	homoserine metabolic process	0.000997385	6 (of 10)	GO_P
cup9	ypl177c	GO:0055082	cellular chemical homeostasis	0.000952457	32 (of 130)	GO_P
cup9	ypl177c	GO:0015931	nucleobase-containing compound transport	0.00093988	35 (of 146)	GO_P
cup9	ypl177c	GO:0019878	lysine biosynthetic process via aminoadipic acid	0.000920586	5 (of 7)	GO_P
cup9	ypl177c	GO:0009081	branched chain family amino acid metabolic process	0.000913802	10 (of 24)	GO_P
cup9	ypl177c	GO:0006873	cellular ion homeostasis	0.000862553	31 (of 124)	GO_P
cup9	ypl177c	GO:0055080	cation homeostasis	0.000862553	31 (of 124)	GO_P
cup9	ypl177c	GO:0016053	organic acid biosynthetic process	0.000825056	45 (of 200)	GO_P
cup9	ypl177c	GO:0046394	carboxylic acid biosynthetic process	0.000825056	45 (of 200)	GO_P
cup9	ypl177c	GO:0009205	purine ribonucleoside triphosphate metabolic process	0.000822067	28 (of 108)	GO_P
cup9	ypl177c	GO:0016052	carbohydrate catabolic process	0.000822067	28 (of 108)	GO_P
cup9	ypl177c	GO:0019725	cellular homeostasis	0.000796647	38 (of 161)	GO_P
cup9	ypl177c	GO:0031505	fungal-type cell wall organization	0.000796647	38 (of 161)	GO_P
cup9	ypl177c	GO:0010608	posttranscriptional regulation of gene expression	0.000716797	32 (of 128)	GO_P
cup9	ypl177c	GO:0030003	cellular cation homeostasis	0.0006837	29 (of 112)	GO_P
cup9	ypl177c	GO:0090305	nucleic acid phosphodiester bond hydrolysis	0.0006837	29 (of 112)	GO_P
cup9	ypl177c	GO:0000447	endonucleolytic cleavage in ITS1 to separate SSU-rRNA from 5.8S rRNA and LSU-rRNA from tricistronic rRNA transcript (SSU-rRNA, 5.8S rRNA, LSU-rRNA)	0.000677698	15 (of 44)	GO_P
cup9	ypl177c	GO:0000462	maturation of SSU-rRNA from tricistronic rRNA transcript (SSU-rRNA, 5.8S rRNA, LSU-rRNA)	0.000612944	26 (of 96)	GO_P
cup9	ypl177c	GO:0015672	monovalent inorganic cation transport	0.000588309	18 (of 57)	GO_P
cup9	ypl177c	GO:0044275	cellular carbohydrate catabolic process	0.000511576	27 (of 100)	GO_P
cup9	ypl177c	GO:0034220	ion transmembrane transport	0.000507359	19 (of 61)	GO_P
cup9	ypl177c	GO:0070085	glycosylation	0.000463263	21 (of 70)	GO_P
cup9	ypl177c	GO:0006754	ATP biosynthetic process	0.00043326	11 (of 26)	GO_P
cup9	ypl177c	GO:0005996	monosaccharide metabolic process	0.000426926	28 (of 104)	GO_P
cup9	ypl177c	GO:0009144	purine nucleoside triphosphate metabolic process	0.000421322	29 (of 109)	GO_P
cup9	ypl177c	GO:0000752	agglutination involved in conjugation with cellular fusion	0.000398874	4 (of 4)	GO_P
cup9	ypl177c	GO:0000771	agglutination involved in conjugation	0.000398874	4 (of 4)	GO_P
cup9	ypl177c	GO:0007157	heterophilic cell-cell adhesion	0.000398874	4 (of 4)	GO_P
cup9	ypl177c	GO:0009100	glycoprotein metabolic process	0.00039381	22 (of 74)	GO_P
cup9	ypl177c	GO:0009101	glycoprotein biosynthetic process	0.00039381	22 (of 74)	GO_P
cup9	ypl177c	GO:0006486	protein glycosylation	0.000373035	21 (of 69)	GO_P
cup9	ypl177c	GO:0043413	macromolecule glycosylation	0.000373035	21 (of 69)	GO_P
cup9	ypl177c	GO:0006450	regulation of translational fidelity	0.000320246	9 (of 18)	GO_P
cup9	ypl177c	GO:0044282	small molecule catabolic process	0.000317622	34 (of 133)	GO_P
cup9	ypl177c	GO:0046037	GMP metabolic process	0.000297871	5 (of 6)	GO_P
cup9	ypl177c	GO:0006163	purine nucleotide metabolic process	0.000264226	35 (of 137)	GO_P
cup9	ypl177c	GO:0000478	endonucleolytic cleavage involved in rRNA processing	0.00026146	16 (of 45)	GO_P
cup9	ypl177c	GO:0000479	endonucleolytic cleavage of tricistronic rRNA transcript (SSU-rRNA, 5.8S rRNA, LSU-rRNA)	0.00026146	16 (of 45)	GO_P
cup9	ypl177c	GO:0000469	cleavage involved in rRNA processing	0.000237396	21 (of 67)	GO_P
cup9	ypl177c	GO:0044085	cellular component biogenesis	0.000223199	176 (of 982)	GO_P
cup9	ypl177c	GO:0071852	fungal-type cell wall organization or biogenesis	0.00020507	44 (of 183)	GO_P
cup9	ypl177c	GO:0008652	cellular amino acid biosynthetic process	0.000196901	39 (of 156)	GO_P
cup9	ypl177c	GO:0070882	cellular cell wall organization or biogenesis	0.000184526	54 (of 237)	GO_P
cup9	ypl177c	GO:0006417	regulation of translation	0.00017673	30 (of 109)	GO_P
cup9	ypl177c	GO:0009150	purine ribonucleotide metabolic process	0.000169517	34 (of 129)	GO_P
cup9	ypl177c	GO:0005975	carbohydrate metabolic process	0.000164736	73 (of 344)	GO_P
cup9	ypl177c	GO:0009309	amine biosynthetic process	0.000163762	40 (of 160)	GO_P
cup9	ypl177c	GO:0019318	hexose metabolic process	0.000135007	26 (of 88)	GO_P
cup9	ypl177c	GO:0006407	rRNA export from nucleus	0.00013448	12 (of 27)	GO_P
cup9	ypl177c	GO:0051029	rRNA transport	0.00013448	12 (of 27)	GO_P
cup9	ypl177c	GO:0071843	cellular component biogenesis at cellular level	0.000125009	115 (of 591)	GO_P
cup9	ypl177c	GO:0071554	cell wall organization or biogenesis	0.000122146	55 (of 239)	GO_P
cup9	ypl177c	GO:0006164	purine nucleotide biosynthetic process	0.000110807	19 (of 55)	GO_P
cup9	ypl177c	GO:0016072	rRNA metabolic process	0.00010663	71 (of 328)	GO_P
cup9	ypl177c	GO:0006364	rRNA processing	0.000100754	69 (of 316)	GO_P
cup9	ypl177c	GO:0009259	ribonucleotide metabolic process	9.81191e-05	37 (of 141)	GO_P
cup9	ypl177c	GO:0008610	lipid biosynthetic process	8.76522e-05	41 (of 161)	GO_P
cup9	ypl177c	GO:0006091	generation of precursor metabolites and energy	8.18636e-05	49 (of 203)	GO_P
cup9	ypl177c	GO:0009142	nucleoside triphosphate biosynthetic process	6.96842e-05	14 (of 33)	GO_P
cup9	ypl177c	GO:0022613	ribonucleoprotein complex biogenesis	6.3491e-05	99 (of 486)	GO_P
cup9	ypl177c	GO:0006412	translation	5.77219e-05	130 (of 672)	GO_P
cup9	ypl177c	GO:0007047	cellular cell wall organization	5.46563e-05	49 (of 200)	GO_P
cup9	ypl177c	GO:0045229	external encapsulating structure organization	5.46563e-05	49 (of 200)	GO_P
cup9	ypl177c	GO:0071555	cell wall organization	5.46563e-05	49 (of 200)	GO_P
cup9	ypl177c	GO:0006448	regulation of translational elongation	5.28788e-05	12 (of 25)	GO_P
cup9	ypl177c	GO:0006066	alcohol metabolic process	5.20994e-05	50 (of 205)	GO_P
cup9	ypl177c	GO:0009165	nucleotide biosynthetic process	4.64498e-05	30 (of 102)	GO_P
cup9	ypl177c	GO:0072522	purine-containing compound biosynthetic process	3.90575e-05	21 (of 60)	GO_P
cup9	ypl177c	GO:0044281	small molecule metabolic process	3.06947e-05	178 (of 961)	GO_P
cup9	ypl177c	GO:0009201	ribonucleoside triphosphate biosynthetic process	2.975e-05	14 (of 31)	GO_P
cup9	ypl177c	GO:0034654	nucleobase-containing compound biosynthetic process	2.82079e-05	33 (of 114)	GO_P
cup9	ypl177c	GO:0030490	maturation of SSU-rRNA	2.11232e-05	31 (of 103)	GO_P
cup9	ypl177c	GO:0009152	purine ribonucleotide biosynthetic process	1.72584e-05	19 (of 49)	GO_P
cup9	ypl177c	GO:0055086	nucleobase-containing small molecule metabolic process	1.55419e-05	65 (of 277)	GO_P
cup9	ypl177c	GO:0009260	ribonucleotide biosynthetic process	1.48864e-05	22 (of 61)	GO_P
cup9	ypl177c	GO:0046165	alcohol biosynthetic process	1.48723e-05	25 (of 74)	GO_P
cup9	ypl177c	GO:0009145	purine nucleoside triphosphate biosynthetic process	1.14752e-05	14 (of 29)	GO_P
cup9	ypl177c	GO:0009206	purine ribonucleoside triphosphate biosynthetic process	1.14752e-05	14 (of 29)	GO_P
cup9	ypl177c	GO:0044283	small molecule biosynthetic process	5.84165e-06	71 (of 302)	GO_P
cup9	ypl177c	GO:0042274	ribosomal small subunit biogenesis	5.30425e-06	37 (of 125)	GO_P
cup9	ypl177c	GO:0044249	cellular biosynthetic process	4.9252e-06	339 (of 1974)	GO_P
cup9	ypl177c	GO:0044271	cellular nitrogen compound biosynthetic process	3.80399e-06	74 (of 315)	GO_P
cup9	ypl177c	GO:0006753	nucleoside phosphate metabolic process	3.38918e-06	61 (of 244)	GO_P
cup9	ypl177c	GO:0009117	nucleotide metabolic process	3.38918e-06	61 (of 244)	GO_P
cup9	ypl177c	GO:0006812	cation transport	2.24446e-06	41 (of 140)	GO_P
cup9	ypl177c	GO:0051179	localization	1.85436e-06	246 (of 1348)	GO_P
cup9	ypl177c	GO:0009058	biosynthetic process	1.26344e-06	348 (of 2008)	GO_P
cup9	ypl177c	GO:0006096	glycolysis	1.14852e-06	14 (of 25)	GO_P
cup9	ypl177c	GO:0042254	ribosome biogenesis	7.07623e-07	96 (of 423)	GO_P
cup9	ypl177c	GO:0006006	glucose metabolic process	6.89105e-07	26 (of 68)	GO_P
cup9	ypl177c	GO:0046164	alcohol catabolic process	4.93514e-07	25 (of 63)	GO_P
cup9	ypl177c	GO:0051234	establishment of localization	4.5619e-07	234 (of 1250)	GO_P
cup9	ypl177c	GO:0006810	transport	3.86026e-07	229 (of 1216)	GO_P
cup9	ypl177c	GO:0046365	monosaccharide catabolic process	9.85679e-08	24 (of 55)	GO_P
cup9	ypl177c	GO:0006811	ion transport	7.44726e-08	53 (of 181)	GO_P
cup9	ypl177c	GO:0055085	transmembrane transport	2.18781e-08	84 (of 331)	GO_P
cup9	ypl177c	GO:0019320	hexose catabolic process	9.79845e-09	24 (of 50)	GO_P
cup9	ypl177c	GO:0006007	glucose catabolic process	2.3904e-09	23 (of 44)	GO_P
cup9	ypl177c	GO:0009987	cellular process	6.24543e-11	817 (of 5188)	GO_P
cup9	ypl177c	GO:0002181	cytoplasmic translation	5.93341e-27	83 (of 174)	GO_P
cup9	ypl177c	GO:0000139	Golgi membrane	0.010249	29 (of 133)	GO_C
cup9	ypl177c	GO:0005971	ribonucleoside-diphosphate reductase complex	0.0101076	3 (of 4)	GO_C
cup9	ypl177c	GO:0005625	soluble fraction	0.00935844	13 (of 46)	GO_C
cup9	ypl177c	GO:0005844	polysome	0.0081359	10 (of 31)	GO_C
cup9	ypl177c	GO:0005774	vacuolar membrane	0.00703427	38 (of 181)	GO_C
cup9	ypl177c	GO:0005773	vacuole	0.00656136	50 (of 251)	GO_C
cup9	ypl177c	GO:0030684	preribosome	0.00601166	32 (of 145)	GO_C
cup9	ypl177c	GO:0016469	proton-transporting two-sector ATPase complex	0.00546935	11 (of 34)	GO_C
cup9	ypl177c	GO:0030176	integral to endoplasmic reticulum membrane	0.00536279	15 (of 53)	GO_C
cup9	ypl177c	GO:0000015	phosphopyruvate hydratase complex	0.00282605	3 (of 3)	GO_C
cup9	ypl177c	GO:0030428	cell septum	0.00282605	3 (of 3)	GO_C
cup9	ypl177c	GO:0071261	Ssh1 translocon complex	0.00282605	3 (of 3)	GO_C
cup9	ypl177c	GO:0031227	intrinsic to endoplasmic reticulum membrane	0.00254325	17 (of 59)	GO_C
cup9	ypl177c	GO:0000315	organellar large ribosomal subunit	0.00215992	14 (of 44)	GO_C
cup9	ypl177c	GO:0005762	mitochondrial large ribosomal subunit	0.00215992	14 (of 44)	GO_C
cup9	ypl177c	GO:0000322	storage vacuole	0.00197795	46 (of 214)	GO_C
cup9	ypl177c	GO:0000323	lytic vacuole	0.00197795	46 (of 214)	GO_C
cup9	ypl177c	GO:0000324	fungal-type vacuole	0.00197795	46 (of 214)	GO_C
cup9	ypl177c	GO:0042719	mitochondrial intermembrane space protein transporter complex	0.00176937	4 (of 5)	GO_C
cup9	ypl177c	GO:0071256	translocon complex	0.00176937	4 (of 5)	GO_C
cup9	ypl177c	GO:0005886	plasma membrane	0.00128252	77 (of 392)	GO_C
cup9	ypl177c	GO:0000313	organellar ribosome	0.000509136	24 (of 85)	GO_C
cup9	ypl177c	GO:0005761	mitochondrial ribosome	0.000509136	24 (of 85)	GO_C
cup9	ypl177c	GO:0005688	U6 snRNP	0.000453178	6 (of 9)	GO_C
cup9	ypl177c	GO:0044455	mitochondrial membrane part	0.000273151	38 (of 153)	GO_C
cup9	ypl177c	GO:0005791	rough endoplasmic reticulum	0.000218135	7 (of 11)	GO_C
cup9	ypl177c	GO:0030867	rough endoplasmic reticulum membrane	0.000218135	7 (of 11)	GO_C
cup9	ypl177c	GO:0005759	mitochondrial matrix	0.000146863	50 (of 213)	GO_C
cup9	ypl177c	GO:0030687	preribosome, large subunit precursor	0.000132525	17 (of 47)	GO_C
cup9	ypl177c	GO:0000786	nucleosome	0.000103901	8 (of 13)	GO_C
cup9	ypl177c	GO:0001950	plasma membrane enriched fraction	7.11234e-05	26 (of 85)	GO_C
cup9	ypl177c	GO:0005829	cytosol	2.6216e-05	137 (of 704)	GO_C
cup9	ypl177c	GO:0044429	mitochondrial part	1.92231e-05	117 (of 579)	GO_C
cup9	ypl177c	GO:0000788	nuclear nucleosome	1.73658e-05	8 (of 11)	GO_C
cup9	ypl177c	GO:0012505	endomembrane system	4.98739e-06	121 (of 587)	GO_C
cup9	ypl177c	GO:0005624	membrane fraction	4.36393e-06	54 (of 209)	GO_C
cup9	ypl177c	GO:0005626	insoluble fraction	4.36393e-06	54 (of 209)	GO_C
cup9	ypl177c	GO:0005622	intracellular	2.96676e-06	805 (of 5278)	GO_C
cup9	ypl177c	GO:0044424	intracellular part	2.01517e-06	803 (of 5255)	GO_C
cup9	ypl177c	GO:0031225	anchored to membrane	2.36029e-07	25 (of 61)	GO_C
cup9	ypl177c	GO:0000267	cell fraction	1.93061e-07	64 (of 241)	GO_C
cup9	ypl177c	GO:0031090	organelle membrane	6.02796e-08	214 (of 1097)	GO_C
cup9	ypl177c	GO:0032991	macromolecular complex	5.48056e-08	367 (of 2079)	GO_C
cup9	ypl177c	GO:0042175	nuclear outer membrane-endoplasmic reticulum membrane network	5.24988e-08	87 (of 353)	GO_C
cup9	ypl177c	GO:0044432	endoplasmic reticulum part	2.58093e-08	90 (of 364)	GO_C
cup9	ypl177c	GO:0005789	endoplasmic reticulum membrane	1.7376e-08	86 (of 340)	GO_C
cup9	ypl177c	GO:0005783	endoplasmic reticulum	9.35183e-09	110 (of 465)	GO_C
cup9	ypl177c	GO:0071944	cell periphery	3.71467e-09	135 (of 597)	GO_C
cup9	ypl177c	GO:0043226	organelle	3.16362e-09	696 (of 4330)	GO_C
cup9	ypl177c	GO:0043229	intracellular organelle	3.16362e-09	696 (of 4330)	GO_C
cup9	ypl177c	GO:0043228	non-membrane-bounded organelle	5.4906e-10	253 (of 1280)	GO_C
cup9	ypl177c	GO:0043232	intracellular non-membrane-bounded organelle	5.4906e-10	253 (of 1280)	GO_C
cup9	ypl177c	GO:0016020	membrane	4.97771e-11	361 (of 1935)	GO_C
cup9	ypl177c	GO:0044422	organelle part	4.98853e-12	508 (of 2885)	GO_C
cup9	ypl177c	GO:0044446	intracellular organelle part	4.98853e-12	508 (of 2885)	GO_C
cup9	ypl177c	GO:0022627	cytosolic small ribosomal subunit	1.25794e-12	33 (of 64)	GO_C
cup9	ypl177c	GO:0015935	small ribosomal subunit	1.001e-12	43 (of 99)	GO_C
cup9	ypl177c	GO:0016021	integral to membrane	3.64721e-13	275 (of 1334)	GO_C
cup9	ypl177c	GO:0005618	cell wall	7.88389e-14	47 (of 108)	GO_C
cup9	ypl177c	GO:0030312	external encapsulating structure	7.88389e-14	47 (of 108)	GO_C
cup9	ypl177c	GO:0044425	membrane part	1.67767e-14	328 (of 1629)	GO_C
cup9	ypl177c	GO:0009277	fungal-type cell wall	8.61064e-15	47 (of 103)	GO_C
cup9	ypl177c	GO:0005623	cell	3.25502e-15	880 (of 5572)	GO_C
cup9	ypl177c	GO:0044464	cell part	3.25502e-15	880 (of 5572)	GO_C
cup9	ypl177c	GO:0005576	extracellular region	2.7044e-15	46 (of 97)	GO_C
cup9	ypl177c	GO:0005737	cytoplasm	2.52803e-15	700 (of 4149)	GO_C
cup9	ypl177c	GO:0044444	cytoplasmic part	5.94353e-16	541 (of 2991)	GO_C
cup9	ypl177c	GO:0031224	intrinsic to membrane	5.14376e-16	295 (of 1391)	GO_C
cup9	ypl177c	GO:0030529	ribonucleoprotein complex	5.68257e-17	185 (of 739)	GO_C
cup9	ypl177c	GO:0022625	cytosolic large ribosomal subunit	5.44009e-17	47 (of 93)	GO_C
cup9	ypl177c	GO:0015934	large ribosomal subunit	1.274e-17	61 (of 140)	GO_C
cup9	ypl177c	GO:0044445	cytosolic part	3.64564e-23	94 (of 236)	GO_C
cup9	ypl177c	GO:0005840	ribosome	1.56251e-25	127 (of 358)	GO_C
cup9	ypl177c	GO:0022626	cytosolic ribosome	3.5718e-27	83 (of 173)	GO_C
cup9	ypl177c	GO:0044391	ribosomal subunit	2.17566e-29	104 (of 239)	GO_C
dal80	ykr034w	GO:0003993	acid phosphatase activity	0.000247713	3 (of 9)	GO_F
dal81	yir023w	GO:0008898	homocysteine S-methyltransferase activity	0.000924105	2 (of 3)	GO_F
dal81	yir023w	GO:0003993	acid phosphatase activity	0.000422404	3 (of 9)	GO_F
dal81	yir023w	GO:0046870	cadmium ion binding	0.00031166	2 (of 2)	GO_F
dal82	ynl314w	GO:0015267	channel activity	0.00421886	8 (of 29)	GO_F
dal82	ynl314w	GO:0022803	passive transmembrane transporter activity	0.00421886	8 (of 29)	GO_F
dal82	ynl314w	GO:0019706	protein-cysteine S-palmitoleyltransferase activity	0.00398735	4 (of 8)	GO_F
dal82	ynl314w	GO:0019707	protein-cysteine S-acyltransferase activity	0.00398735	4 (of 8)	GO_F
dal82	ynl314w	GO:0016409	palmitoyltransferase activity	0.00327501	5 (of 12)	GO_F
dal82	ynl314w	GO:0016417	S-acyltransferase activity	0.00327501	5 (of 12)	GO_F
dal82	ynl314w	GO:0005319	lipid transporter activity	0.00148995	8 (of 25)	GO_F
dal82	ynl314w	GO:0016746	transferase activity, transferring acyl groups	0.00115101	24 (of 132)	GO_F
dal82	ynl314w	GO:0022890	inorganic cation transmembrane transporter activity	0.00109398	23 (of 124)	GO_F
dal82	ynl314w	GO:0008324	cation transmembrane transporter activity	0.00107733	25 (of 139)	GO_F
dal82	ynl314w	GO:0016747	transferase activity, transferring acyl groups other than amino-acyl groups	0.000836506	21 (of 107)	GO_F
dal82	ynl314w	GO:0004012	phospholipid-translocating ATPase activity	0.000662441	5 (of 9)	GO_F
dal82	ynl314w	GO:0046933	hydrogen ion transporting ATP synthase activity, rotational mechanism	0.000528776	7 (of 17)	GO_F
dal82	ynl314w	GO:0019829	cation-transporting ATPase activity	0.000480479	10 (of 32)	GO_F
dal82	ynl314w	GO:0046961	proton-transporting ATPase activity, rotational mechanism	0.000193525	10 (of 29)	GO_F
dal82	ynl314w	GO:0015078	hydrogen ion transmembrane transporter activity	0.000160118	17 (of 69)	GO_F
dal82	ynl314w	GO:0015075	ion transmembrane transporter activity	9.45141e-05	32 (of 170)	GO_F
dal82	ynl314w	GO:0022857	transmembrane transporter activity	1.73731e-05	57 (of 348)	GO_F
dal82	ynl314w	GO:0042625	ATPase activity, coupled to transmembrane movement of ions	1.46214e-05	15 (of 47)	GO_F
dal82	ynl314w	GO:0015077	monovalent inorganic cation transmembrane transporter activity	9.76521e-06	21 (of 80)	GO_F
dal82	ynl314w	GO:0016820	hydrolase activity, acting on acid anhydrides, catalyzing transmembrane movement of substances	3.89451e-06	20 (of 70)	GO_F
dal82	ynl314w	GO:0042626	ATPase activity, coupled to transmembrane movement of substances	3.89451e-06	20 (of 70)	GO_F
dal82	ynl314w	GO:0022804	active transmembrane transporter activity	3.86766e-06	36 (of 174)	GO_F
dal82	ynl314w	GO:0022891	substrate-specific transmembrane transporter activity	3.44181e-06	54 (of 307)	GO_F
dal82	ynl314w	GO:0005215	transporter activity	1.45402e-06	71 (of 433)	GO_F
dal82	ynl314w	GO:0022892	substrate-specific transporter activity	1.22601e-06	64 (of 375)	GO_F
dal82	ynl314w	GO:0015399	primary active transmembrane transporter activity	6.52117e-07	23 (of 80)	GO_F
dal82	ynl314w	GO:0015405	P-P-bond-hydrolysis-driven transmembrane transporter activity	6.52117e-07	23 (of 80)	GO_F
dal82	ynl314w	GO:0043492	ATPase activity, coupled to movement of substances	1.35964e-07	23 (of 74)	GO_F
dal82	ynl314w	GO:0005198	structural molecule activity	5.89711e-22	97 (of 373)	GO_F
dal82	ynl314w	GO:0003735	structural constituent of ribosome	4.56238e-32	86 (of 229)	GO_F
dal82	ynl314w	GO:0006164	purine nucleotide biosynthetic process	0.00140845	13 (of 55)	GO_P
dal82	ynl314w	GO:0042274	ribosomal small subunit biogenesis	0.00122505	23 (of 125)	GO_P
dal82	ynl314w	GO:0042273	ribosomal large subunit biogenesis	0.00118014	17 (of 81)	GO_P
dal82	ynl314w	GO:0007007	inner mitochondrial membrane organization	0.00110271	8 (of 24)	GO_P
dal82	ynl314w	GO:0055085	transmembrane transport	0.000804909	49 (of 331)	GO_P
dal82	ynl314w	GO:0009058	biosynthetic process	0.000771389	225 (of 2008)	GO_P
dal82	ynl314w	GO:0070925	organelle assembly	0.000764859	18 (of 85)	GO_P
dal82	ynl314w	GO:0044249	cellular biosynthetic process	0.000689358	222 (of 1974)	GO_P
dal82	ynl314w	GO:0022900	electron transport chain	0.000682275	15 (of 64)	GO_P
dal82	ynl314w	GO:0055086	nucleobase-containing small molecule metabolic process	0.000623657	43 (of 277)	GO_P
dal82	ynl314w	GO:0006812	cation transport	0.000521534	26 (of 140)	GO_P
dal82	ynl314w	GO:0009199	ribonucleoside triphosphate metabolic process	0.000483879	22 (of 110)	GO_P
dal82	ynl314w	GO:0009152	purine ribonucleotide biosynthetic process	0.000432125	13 (of 49)	GO_P
dal82	ynl314w	GO:0009260	ribonucleotide biosynthetic process	0.000393807	15 (of 61)	GO_P
dal82	ynl314w	GO:0072521	purine-containing compound metabolic process	0.000376109	31 (of 175)	GO_P
dal82	ynl314w	GO:0009205	purine ribonucleoside triphosphate metabolic process	0.000370089	22 (of 108)	GO_P
dal82	ynl314w	GO:0006163	purine nucleotide metabolic process	0.000367795	26 (of 137)	GO_P
dal82	ynl314w	GO:0009150	purine ribonucleotide metabolic process	0.000340338	25 (of 129)	GO_P
dal82	ynl314w	GO:0006818	hydrogen transport	0.000339582	12 (of 42)	GO_P
dal82	ynl314w	GO:0015992	proton transport	0.000264829	12 (of 41)	GO_P
dal82	ynl314w	GO:0009259	ribonucleotide metabolic process	0.000245091	27 (of 141)	GO_P
dal82	ynl314w	GO:0009141	nucleoside triphosphate metabolic process	0.00018175	24 (of 117)	GO_P
dal82	ynl314w	GO:0007006	mitochondrial membrane organization	0.000171017	13 (of 45)	GO_P
dal82	ynl314w	GO:0009144	purine nucleoside triphosphate metabolic process	0.000158249	23 (of 109)	GO_P
dal82	ynl314w	GO:0006811	ion transport	0.000140149	33 (of 181)	GO_P
dal82	ynl314w	GO:0009201	ribonucleoside triphosphate biosynthetic process	6.85558e-05	11 (of 31)	GO_P
dal82	ynl314w	GO:0042254	ribosome biogenesis	6.73009e-05	64 (of 423)	GO_P
dal82	ynl314w	GO:0015672	monovalent inorganic cation transport	4.58478e-05	16 (of 57)	GO_P
dal82	ynl314w	GO:0009145	purine nucleoside triphosphate biosynthetic process	3.33851e-05	11 (of 29)	GO_P
dal82	ynl314w	GO:0009206	purine ribonucleoside triphosphate biosynthetic process	3.33851e-05	11 (of 29)	GO_P
dal82	ynl314w	GO:0046034	ATP metabolic process	2.98662e-05	18 (of 67)	GO_P
dal82	ynl314w	GO:0034220	ion transmembrane transport	2.95351e-05	17 (of 61)	GO_P
dal82	ynl314w	GO:0009142	nucleoside triphosphate biosynthetic process	2.40733e-05	12 (of 33)	GO_P
dal82	ynl314w	GO:0006407	rRNA export from nucleus	1.49981e-05	11 (of 27)	GO_P
dal82	ynl314w	GO:0051029	rRNA transport	1.49981e-05	11 (of 27)	GO_P
dal82	ynl314w	GO:0006754	ATP biosynthetic process	9.70488e-06	11 (of 26)	GO_P
dal82	ynl314w	GO:0042255	ribosome assembly	9.25254e-06	18 (of 62)	GO_P
dal82	ynl314w	GO:0015985	energy coupled proton transport, down electrochemical gradient	6.64693e-06	9 (of 17)	GO_P
dal82	ynl314w	GO:0015986	ATP synthesis coupled proton transport	6.64693e-06	9 (of 17)	GO_P
dal82	ynl314w	GO:0051179	localization	3.77262e-06	172 (of 1348)	GO_P
dal82	ynl314w	GO:0006412	translation	1.06653e-06	100 (of 672)	GO_P
dal82	ynl314w	GO:0006810	transport	1.11552e-07	165 (of 1216)	GO_P
dal82	ynl314w	GO:0051234	establishment of localization	9.49257e-08	169 (of 1250)	GO_P
dal82	ynl314w	GO:0002181	cytoplasmic translation	2.18723e-38	81 (of 174)	GO_P
dal82	ynl314w	GO:0033062	Rhp55-Rhp57 complex	0.0088345	2 (of 2)	GO_C
dal82	ynl314w	GO:0005751	mitochondrial respiratory chain complex IV	0.00706137	5 (of 14)	GO_C
dal82	ynl314w	GO:0045277	respiratory chain complex IV	0.00706137	5 (of 14)	GO_C
dal82	ynl314w	GO:0005789	endoplasmic reticulum membrane	0.00686732	46 (of 340)	GO_C
dal82	ynl314w	GO:0030287	cell wall-bounded periplasmic space	0.00664728	4 (of 9)	GO_C
dal82	ynl314w	GO:0000786	nucleosome	0.00491459	5 (of 13)	GO_C
dal82	ynl314w	GO:0005746	mitochondrial respiratory chain	0.00421886	8 (of 29)	GO_C
dal82	ynl314w	GO:0070469	respiratory chain	0.00332411	9 (of 34)	GO_C
dal82	ynl314w	GO:0005787	signal peptidase complex	0.0030819	3 (of 4)	GO_C
dal82	ynl314w	GO:0019866	organelle inner membrane	0.00259048	37 (of 246)	GO_C
dal82	ynl314w	GO:0005743	mitochondrial inner membrane	0.00104168	37 (of 234)	GO_C
dal82	ynl314w	GO:0005783	endoplasmic reticulum	0.000989826	64 (of 465)	GO_C
dal82	ynl314w	GO:0030684	preribosome	0.000904355	26 (of 145)	GO_C
dal82	ynl314w	GO:0016020	membrane	0.000716347	218 (of 1935)	GO_C
dal82	ynl314w	GO:0031090	organelle membrane	0.000215367	136 (of 1097)	GO_C
dal82	ynl314w	GO:0044455	mitochondrial membrane part	0.00017579	29 (of 153)	GO_C
dal82	ynl314w	GO:0005622	intracellular	8.28247e-05	537 (of 5278)	GO_C
dal82	ynl314w	GO:0044424	intracellular part	5.62407e-05	536 (of 5255)	GO_C
dal82	ynl314w	GO:0016469	proton-transporting two-sector ATPase complex	3.40597e-05	12 (of 34)	GO_C
dal82	ynl314w	GO:0005753	mitochondrial proton-transporting ATP synthase complex	2.12384e-05	9 (of 19)	GO_C
dal82	ynl314w	GO:0045259	proton-transporting ATP synthase complex	2.12384e-05	9 (of 19)	GO_C
dal82	ynl314w	GO:0044425	membrane part	1.52886e-05	198 (of 1629)	GO_C
dal82	ynl314w	GO:0032991	macromolecular complex	2.75124e-06	248 (of 2079)	GO_C
dal82	ynl314w	GO:0033177	proton-transporting two-sector ATPase complex, proton-transporting domain	2.13551e-06	10 (of 19)	GO_C
dal82	ynl314w	GO:0000276	mitochondrial proton-transporting ATP synthase complex, coupling factor F(o)	2.06792e-06	8 (of 12)	GO_C
dal82	ynl314w	GO:0045263	proton-transporting ATP synthase complex, coupling factor F(o)	2.06792e-06	8 (of 12)	GO_C
dal82	ynl314w	GO:0031224	intrinsic to membrane	1.21674e-06	179 (of 1391)	GO_C
dal82	ynl314w	GO:0016021	integral to membrane	1.18832e-06	173 (of 1334)	GO_C
dal82	ynl314w	GO:0043228	non-membrane-bounded organelle	5.01269e-07	169 (of 1280)	GO_C
dal82	ynl314w	GO:0043232	intracellular non-membrane-bounded organelle	5.01269e-07	169 (of 1280)	GO_C
dal82	ynl314w	GO:0005829	cytosol	4.86746e-07	105 (of 704)	GO_C
dal82	ynl314w	GO:0044422	organelle part	1.81299e-07	334 (of 2885)	GO_C
dal82	ynl314w	GO:0044446	intracellular organelle part	1.81299e-07	334 (of 2885)	GO_C
dal82	ynl314w	GO:0005623	cell	1.59784e-07	575 (of 5572)	GO_C
dal82	ynl314w	GO:0044464	cell part	1.59784e-07	575 (of 5572)	GO_C
dal82	ynl314w	GO:0044444	cytoplasmic part	5.36139e-08	347 (of 2991)	GO_C
dal82	ynl314w	GO:0005737	cytoplasm	3.05398e-08	456 (of 4149)	GO_C
dal82	ynl314w	GO:0043226	organelle	2.79987e-09	477 (of 4330)	GO_C
dal82	ynl314w	GO:0043229	intracellular organelle	2.79987e-09	477 (of 4330)	GO_C
dal82	ynl314w	GO:0015935	small ribosomal subunit	3.04591e-11	33 (of 99)	GO_C
dal82	ynl314w	GO:0030529	ribonucleoprotein complex	3.20279e-12	126 (of 739)	GO_C
dal82	ynl314w	GO:0022627	cytosolic small ribosomal subunit	5.49489e-14	29 (of 64)	GO_C
dal82	ynl314w	GO:0015934	large ribosomal subunit	8.01206e-22	55 (of 140)	GO_C
dal82	ynl314w	GO:0005840	ribosome	7.10369e-26	101 (of 358)	GO_C
dal82	ynl314w	GO:0022625	cytosolic large ribosomal subunit	7.09859e-30	52 (of 93)	GO_C
dal82	ynl314w	GO:0044445	cytosolic part	6.22501e-31	86 (of 236)	GO_C
dal82	ynl314w	GO:0044391	ribosomal subunit	4.75941e-32	88 (of 239)	GO_C
dal82	ynl314w	GO:0022626	cytosolic ribosome	1.26862e-42	85 (of 173)	GO_C
ecm22	ylr228c	GO:0008202	steroid metabolic process	0.00118171	6 (of 44)	GO_P
ecm22	ylr228c	GO:0016125	sterol metabolic process	0.00118171	6 (of 44)	GO_P
ecm22	ylr228c	GO:0010893	positive regulation of steroid biosynthetic process	0.00075202	2 (of 2)	GO_P
ecm22	ylr228c	GO:0035960	regulation of ergosterol biosynthetic process by regulation of transcription from RNA polymerase II promoter	0.00075202	2 (of 2)	GO_P
ecm22	ylr228c	GO:0035961	positive regulation of ergosterol biosynthetic process by positive regulation of transcription from RNA polymerase II promoter	0.00075202	2 (of 2)	GO_P
ecm22	ylr228c	GO:0045940	positive regulation of steroid metabolic process	0.00075202	2 (of 2)	GO_P
ecm22	ylr228c	GO:0070452	positive regulation of ergosterol biosynthetic process	0.00075202	2 (of 2)	GO_P
ecm22	ylr228c	GO:0009060	aerobic respiration	0.000600557	9 (of 87)	GO_P
ecm22	ylr228c	GO:0045333	cellular respiration	0.000541547	10 (of 104)	GO_P
ecm22	ylr228c	GO:0006696	ergosterol biosynthetic process	0.000335354	5 (of 23)	GO_P
ecm22	ylr228c	GO:0016129	phytosteroid biosynthetic process	0.000335354	5 (of 23)	GO_P
ecm22	ylr228c	GO:0044108	cellular alcohol biosynthetic process	0.000335354	5 (of 23)	GO_P
ecm22	ylr228c	GO:0055114	oxidation-reduction process	0.000251959	25 (of 427)	GO_P
ecm22	ylr228c	GO:0008204	ergosterol metabolic process	4.57804e-05	6 (of 25)	GO_P
ecm22	ylr228c	GO:0016128	phytosteroid metabolic process	4.57804e-05	6 (of 25)	GO_P
ecm22	ylr228c	GO:0044107	cellular alcohol metabolic process	7.73456e-06	7 (of 28)	GO_P
fkh2	ynl068c	GO:0051246	regulation of protein metabolic process	0.00714067	21 (of 208)	GO_P
fkh2	ynl068c	GO:0033205	cell cycle cytokinesis	0.00709044	10 (of 72)	GO_P
fkh2	ynl068c	GO:0009072	aromatic amino acid family metabolic process	0.00679532	5 (of 22)	GO_P
fkh2	ynl068c	GO:0032509	endosome transport via multivesicular body sorting pathway	0.00679532	5 (of 22)	GO_P
fkh2	ynl068c	GO:0043162	ubiquitin-dependent protein catabolic process via the multivesicular body sorting pathway	0.00679532	5 (of 22)	GO_P
fkh2	ynl068c	GO:0042558	pteridine-containing compound metabolic process	0.00650677	4 (of 14)	GO_P
fkh2	ynl068c	GO:0009303	rRNA transcription	0.00599363	6 (of 30)	GO_P
fkh2	ynl068c	GO:0019941	modification-dependent protein catabolic process	0.00574604	20 (of 191)	GO_P
fkh2	ynl068c	GO:0070481	nuclear-transcribed mRNA catabolic process, non-stop decay	0.0055026	5 (of 21)	GO_P
fkh2	ynl068c	GO:0006511	ubiquitin-dependent protein catabolic process	0.00542055	20 (of 190)	GO_P
fkh2	ynl068c	GO:0043328	protein targeting to vacuole involved in ubiquitin-dependent protein catabolic process via the multivesicular body sorting pathway	0.00536093	3 (of 7)	GO_P
fkh2	ynl068c	GO:0071031	nuclear mRNA surveillance of mRNA 3'-end processing	0.00536093	3 (of 7)	GO_P
fkh2	ynl068c	GO:0042559	pteridine-containing compound biosynthetic process	0.00486278	4 (of 13)	GO_P
fkh2	ynl068c	GO:0051054	positive regulation of DNA metabolic process	0.00486278	4 (of 13)	GO_P
fkh2	ynl068c	GO:0022607	cellular component assembly	0.00481271	48 (of 581)	GO_P
fkh2	ynl068c	GO:0032511	late endosome to vacuole transport via multivesicular body sorting pathway	0.00439372	5 (of 20)	GO_P
[truncated: 7,571 more rows]
