# Supplementary material for: Identifying biologically interpretable transcription factor knockout targets by jointly analyzing the transcription factor knockout microarray and the ChIP-chip data
Source: BMC Syst Biol. 2012 Aug 16;6:102. doi: 10.1186/1752-0509-6-102 (PMC3465233; doi:10.1186/1752-0509-6-102)
Supplement: Additional file 4 — Table S3.Provides the detailed information about the expression coherence test of the refined and the original datasets. [file 1752-0509-6-102-S4.xls]

## Sheet: Expression coherence
Among 112 TFs, 55% (62/112) showed significantly higher expression coherence in the refined dataset. These 62 TFs are colored blue.
In contrast, 4% (4/112) showed significantly higher expression coherence in the original dataset. These 4 TFs are colord red.
TF	Rank Sum test	Statistic	p value	FDR corrected p value	Testing results	Rank Sum test	Statistic	p value	FDR corrected p value	Testing results
rap1	Ho: Distribtuion(refined dataset)=Distribution(original dataset)	26.665	5.99e-157	6.71e-155	Distribution(refined set) > Distribution(original set)	Ho: Distribtuion(original dataset)=Distribution(refined dataset)	-26.665	1	1.06667
reb1	H1: Distribtuion(refined dataset)>Distribution(original dataset)	25.0501	8.71e-139	4.87e-137	Distribution(refined set) > Distribution(original set)	H1: Distribtuion(original dataset)>Distribution(refined dataset)	-25.0501	1	1
tec1		23.2868	3.01e-120	1.13e-118	Distribution(refined set) > Distribution(original set)		-23.2868	1	1.08738
mcm1		22.1064	1.37e-108	3.84e-107	Distribution(refined set) > Distribution(original set)		-22.1064	1	1.17895
sfp1		20.0523	9.65e-90	2.16e-88	Distribution(refined set) > Distribution(original set)		-20.0523	1	1.16667
ixr1		19.3122	2.12e-83	3.96e-82	Distribution(refined set) > Distribution(original set)		-19.3122	1	1.2043
hsf1		18.196	2.77e-74	4.44e-73	Distribution(refined set) > Distribution(original set)		-18.196	1	1.10891
abf1		17.4557	1.56e-68	2.18e-67	Distribution(refined set) > Distribution(original set)		-17.4557	1	1.03704
tye7		16.4994	1.85e-61	2.31e-60	Distribution(refined set) > Distribution(original set)		-16.4994	1	1.13131
gcr2		15.7444	3.75e-56	4.2e-55	Distribution(refined set) > Distribution(original set)		-15.7444	1	1.00901
ume6		13.6707	7.6e-43	7.74e-42	Distribution(refined set) > Distribution(original set)		-13.6707	1	1.12
ndt80		13.5142	6.45e-42	6.02e-41	Distribution(refined set) > Distribution(original set)		-13.5142	1	1.23077
aft1		12.8706	3.3e-38	2.84e-37	Distribution(refined set) > Distribution(original set)		-12.8706	1	1.19149
gal4		10.8642	8.53e-28	6.83e-27	Distribution(refined set) > Distribution(original set)		-10.8642	1	1.09804
cad1		10.6097	1.34e-26	1e-25	Distribution(refined set) > Distribution(original set)		-10.6097	1	1.15464
sum1		10.3302	2.57e-25	1.8e-24	Distribution(refined set) > Distribution(original set)		-10.3302	1	1.02752
swi6		10.1046	2.64e-24	1.74e-23	Distribution(refined set) > Distribution(original set)		-10.1046	1	1.0566
stp1		9.99381	8.11e-24	5.05e-23	Distribution(refined set) > Distribution(original set)		-9.99381	1	1.04673
pho2		9.0262	8.89e-20	5.24e-19	Distribution(refined set) > Distribution(original set)		-9.0262	1	1.01818
rim101		8.97753	1.38e-19	7.75e-19	Distribution(refined set) > Distribution(original set)		-8.97753	1	1.07692
ace2		8.71826	1.41e-18	7.53e-18	Distribution(refined set) > Distribution(original set)		-8.71826	1	1.21739
pho4		8.44405	1.53e-17	7.8e-17	Distribution(refined set) > Distribution(original set)		-8.44405	1	1.14286
gts1		8.21557	1.06e-16	5.14e-16	Distribution(refined set) > Distribution(original set)		-8.21557	1	1.24444
uga3		8.11087	2.51e-16	1.17e-15	Distribution(refined set) > Distribution(original set)		-8.11087	1	1.25843
pip2		7.4913	3.41e-14	1.53e-13	Distribution(refined set) > Distribution(original set)		-7.4913	1	1.27273
hms1		7.29417	1.5e-13	6.47e-13	Distribution(refined set) > Distribution(original set)		-7.29417	1	1.28736
put3		6.88276	2.94e-12	1.22e-11	Distribution(refined set) > Distribution(original set)		-6.88276	1	1.30233
cin5		6.62045	1.79e-11	7.16e-11	Distribution(refined set) > Distribution(original set)		-6.62045	1	1.31765
rgt1		6.30348	1.46e-10	5.62e-10	Distribution(refined set) > Distribution(original set)		-6.30348	1	1.33333
stb5		6.14547	3.99e-10	1.49e-09	Distribution(refined set) > Distribution(original set)		-6.14547	1	1.3494
cup9		6.10858	5.03e-10	1.82e-09	Distribution(refined set) > Distribution(original set)		-6.10858	1	1.36585
ash1		6.05555	7e-10	2.45e-09	Distribution(refined set) > Distribution(original set)		-6.05555	1	1.38272
dal81		6.05466	7.04e-10	2.39e-09	Distribution(refined set) > Distribution(original set)		-6.05466	1	1.4
dal82		5.12076	1.52e-07	5.01e-07	Distribution(refined set) > Distribution(original set)		-5.12076	1	1.41772
mal33		4.4692	3.93e-06	1.26e-05	Distribution(refined set) > Distribution(original set)		-4.4692	0.999996	1.43589
pdr3		4.14619	1.69e-05	5.26e-05	Distribution(refined set) > Distribution(original set)		-4.14619	0.999983	1.45452
arg81		3.97821	3.47e-05	0.000105091	Distribution(refined set) > Distribution(original set)		-3.97821	0.999965	1.47363
mac1		3.92414	4.35e-05	0.000128268	Distribution(refined set) > Distribution(original set)		-3.92414	0.999956	1.49327
yhp1		3.85312	5.83e-05	0.000167458	Distribution(refined set) > Distribution(original set)		-3.85312	0.999942	1.51343
yap7		3.85199	5.86e-05	0.000164025	Distribution(refined set) > Distribution(original set)		-3.85199	0.999941	1.53416
leu3		3.82842	6.45e-05	0.000176149	Distribution(refined set) > Distribution(original set)		-3.82842	0.999936	1.55546
yap6		3.74134	9.15e-05	0.000244059	Distribution(refined set) > Distribution(original set)		-3.74134	0.999908	1.57732
aro80		3.51777	0.000217595	0.000566759	Distribution(refined set) > Distribution(original set)		-3.51777	0.999782	1.59965
aft2		3.49572	0.000236391	0.000601724	Distribution(refined set) > Distribution(original set)		-3.49572	0.999764	1.6228
ino4		3.1633	0.000779964	0.00194124	Distribution(refined set) > Distribution(original set)		-3.1633	0.99922	1.64577
sip4		2.99659	0.0013651	0.00332371	Distribution(refined set) > Distribution(original set)		-2.99659	0.998635	1.66936
rsf2		2.79898	0.00256321	0.00610808	Distribution(refined set) > Distribution(original set)		-2.79898	0.997437	1.69262
phd1		2.74475	0.00302782	0.00706492	Distribution(refined set) > Distribution(original set)		-2.74475	0.996972	1.71786
crz1		2.71549	0.00330891	0.00756323	Distribution(refined set) > Distribution(original set)		-2.71549	0.996691	1.74421
fzf1		2.70709	0.00339375	0.00760201	Distribution(refined set) > Distribution(original set)		-2.70709	0.996606	1.77174
nrg1		2.6182	0.00441969	0.00970598	Distribution(refined set) > Distribution(original set)		-2.6182	0.99558	1.79847
gsm1		2.60777	0.0045567	0.00981442	Distribution(refined set) > Distribution(original set)		-2.60777	0.995443	1.8277
msn1		2.53706	0.0055894	0.0118116	Distribution(refined set) > Distribution(original set)		-2.53706	0.994411	1.85623
rfx1		2.53198	0.00567103	0.0117621	Distribution(refined set) > Distribution(original set)		-2.53198	0.994329	1.88754
yap5		2.48766	0.00642931	0.0130924	Distribution(refined set) > Distribution(original set)		-2.48766	0.993571	1.91862
flo8		2.45806	0.00698446	0.0139689	Distribution(refined set) > Distribution(original set)		-2.45806	0.993016	1.95119
met31		2.24463	0.012396	0.024357	Distribution(refined set) > Distribution(original set)		-2.24463	0.987604	1.97521
hal9		2.16552	0.015174	0.0293015	Distribution(refined set) > Distribution(original set)		-2.16552	0.984826	2.00546
rds2		2.0977	0.0179657	0.0341044	Distribution(refined set) > Distribution(original set)		-2.0977	0.982034	2.03681
hcm1		2.05108	0.0201296	0.0375753	Distribution(refined set) > Distribution(original set)		-2.05108	0.97987	2.07067
skn7		2.05031	0.020167	0.037028	Distribution(refined set) > Distribution(original set)		-2.05031	0.979833	2.11041
mss11		1.98077	0.0238085	0.0430089	Distribution(refined set) > Distribution(original set)		-1.98077	0.976191	2.14379
gat1		1.76595	0.038702	0.0688035			-1.76595	0.961298	2.15331
gln3		1.72285	0.0424576	0.0743008			-1.72285	0.957542	2.18867
hms2		1.53469	0.0624297	0.107571			-1.53469	0.93757	2.18766
rlm1		1.49802	0.0670645	0.113806			-1.49802	0.932936	2.22317
rtg3		1.3448	0.089345	0.149353			-1.3448	0.910655	2.21725
swi5		1.20819	0.113487	0.18692			-1.20819	0.886513	2.20643
rpn4		1.16896	0.121209	0.196746			-1.16896	0.878791	2.23692
smp1		1.12763	0.129739	0.207582			-1.12763	0.870261	2.26673
hap5		1.06908	0.142517	0.224816			-1.06908	0.857483	2.28662
hap4		1.06505	0.143426	0.223107			-1.06505	0.856574	2.33991
yap1		1.03441	0.150473	0.230863			-1.03441	0.849527	2.37867
adr1		0.901768	0.18359	0.277866			-0.901768	0.81641	2.34456
oaf1		0.799104	0.212115	0.316759			-0.799104	0.787885	2.32219
msn4		0.743054	0.228725	0.337068			-0.743054	0.771275	2.33467
azf1		0.692601	0.24428	0.355316			-0.692601	0.75572	2.35113
cat8		0.677746	0.248966	0.35749			-0.677746	0.751034	2.40331
gcn4		0.619872	0.267671	0.379483			-0.619872	0.732329	2.41238
sok2		0.610253	0.270847	0.379186			-0.610253	0.729153	2.4747
tos8		0.603402	0.273121	0.377648			-0.603402	0.726879	2.54408
gzf3		0.567838	0.285072	0.389367			-0.567838	0.714928	2.58296
rme1		0.515108	0.303239	0.40919			-0.515108	0.696761	2.60124
mbp1		0.490993	0.311716	0.415621			-0.490993	0.688284	2.6582
fkh1		0.484564	0.313993	0.413732			-0.484564	0.686007	2.74403
mig1		0.433401	0.332362	0.432843			-0.433401	0.667638	2.76946
stp2		0.294395	0.384228	0.494638			-0.294395	0.615772	2.65256
met28		0.239212	0.405471	0.516054			-0.239212	0.594529	2.66349
arg80		0.211244	0.416348	0.523944			-0.211244	0.583652	2.72371
hir2		0.187457	0.425651	0.529699			-0.187457	0.574349	2.79683
yap3		0.150486	0.44019	0.541773			-0.150486	0.55981	2.84994
ino2		0.150114	0.440337	0.536063			-0.150114	0.559663	2.98487
mga1		0.0920543	0.463327	0.557986			-0.0920543	0.536673	3.00537
sko1		0.0290558	0.48841	0.581935			-0.0290558	0.51159	3.01569
zap1		-0.01804	0.507197	0.597958			0.01804	0.492803	3.06633
usv1		-0.10597	0.542197	0.632563			0.10597	0.457803	3.01612
dal80		-0.130184	0.551789	0.637118			0.130184	0.448211	3.13747
xbp1		-0.146554	0.558258	0.638009			0.146554	0.441742	3.29834
ecm22		-0.295581	0.616225	0.697143			0.295581	0.383775	3.0702
rox1		-0.308803	0.621264	0.695816			0.308803	0.378736	3.26295
pdr1		-0.45191	0.674333	0.747775			0.45191	0.325667	3.03956
met32		-0.603257	0.726831	0.798089			0.603257	0.273169	2.78135
yox1		-0.773762	0.780464	0.84866			0.773762	0.219536	2.4588
cha4		-0.920271	0.821284	0.88446			0.920271	0.178716	2.22402
sfl1		-1.21769	0.888328	0.94755			1.21769	0.111672	1.5634
cbf1		-1.33496	0.909055	0.960511			1.33496	0.0909445	1.45511
rtg1		-2.41271	0.992083	1.03844			2.41271	0.00791719	0.147787
fkh2		-2.50515	0.99388	1.03069			2.50515	0.00611997	0.137087
msn2		-3.62731	0.999857	1.02738			3.62731	0.000143193	0.0040094	Distribution(original set) > Distribution(refined set)
rph1		-3.77657	0.99992	1.0181			3.77657	7.95e-05	0.0029681	Distribution(original set) > Distribution(refined set)
otu1		-4.84731	0.999999	1.00901			4.84731	6.26e-07	3.5e-05	Distribution(original set) > Distribution(refined set)
swi4		-5.04876	1	1			5.04876	2.22e-07	2.49e-05	Distribution(original set) > Distribution(refined set)
