# Supplementary material for: Identifying biologically interpretable transcription factor knockout targets by jointly analyzing the transcription factor knockout microarray and the ChIP-chip data
Source: BMC Syst Biol. 2012 Aug 16;6:102. doi: 10.1186/1752-0509-6-102 (PMC3465233; doi:10.1186/1752-0509-6-102)
Supplement: Additional file 5 — Table S4.Provides the detailed information about the protein-protein interaction enrichment test of the refined and the original datasets. [file 1752-0509-6-102-S5.xls]

## Sheet: Enrichment in a PPI module
Of the 112 TFs, 82% (92/112) is enriched for membership to a protein-protein interaction module in the refined dataset, compared with only 71% (80/112) in the original dataset
TF	Refined dataset	N	M	n	m	Hypergeometric p value	FDR corrected p value	Testing Results		Original dataset	N	M	n	m	Hypergeometric p value	FDR corrected p value	Testing Results
pip2		6253	4530	986	820	8.81547e-18	9.87333e-16	enriched			6253	4564	1090	892	5.14808e-14	2.88293e-12	enriched
cup9		6253	4455	910	747	3.15379e-16	1.76612e-14	enriched			6253	4508	1014	826	4.02022e-14	4.50265e-12	enriched
aro80		6253	2518	309	192	1.56377e-15	5.83809e-14	enriched			6253	2558	347	208	1.5645e-13	5.84079e-12	enriched
tye7		6253	4512	1036	839	5.50748e-13	1.5421e-11	enriched			6253	4552	1148	912	6.46528e-09	1.03444e-07	enriched
rds2		6253	3080	359	235	1.3718e-10	3.07283e-09	enriched			6253	3110	383	248	7.14031e-10	1.59943e-08	enriched
swi5		6253	1823	273	128	1.83196e-10	3.41966e-09	enriched			6253	1937	295	143	9.40985e-11	2.63476e-09	enriched
gal4		6253	4236	990	751	7.73248e-10	1.2372e-08	enriched			6253	4299	1088	822	3.69763e-08	4.6015e-07	enriched
rtg3		6253	3414	427	291	2.38125e-09	3.33375e-08	enriched			6253	3484	466	317	1.15995e-08	1.62393e-07	enriched
mss11		6253	3125	271	182	3.8488e-09	4.78962e-08	enriched			6253	3179	297	199	5.78615e-09	1.08008e-07	enriched
gcn4		6253	2298	249	134	1.65909e-08	1.85818e-07	enriched			6253	2372	272	144	1.97021e-07	2.00603e-06	enriched
mig1		6253	1075	191	64	2.07684e-08	2.1146e-07	enriched			6253	1075	202	64	2.22274e-07	2.07456e-06	enriched
yap7		6253	3416	468	312	2.51027e-08	2.34292e-07	enriched			6253	3441	500	327	5.90678e-07	4.72543e-06	enriched
hsf1		6253	4540	985	783	4.01853e-08	3.46212e-07	enriched			6253	4588	1083	846	4.69919e-05	0.000175436	enriched
hms1		6253	3961	679	493	4.15518e-08	3.32415e-07	enriched			6253	4028	739	532	2.03416e-06	1.42391e-05	enriched
gcr2		6253	3497	747	485	6.2501e-08	4.66674e-07	enriched			6253	3600	845	543	1.21571e-05	5.91998e-05	enriched
rap1		6253	4581	1164	923	8.76484e-08	6.13539e-07	enriched			6253	4626	1290	1010	3.41471e-05	0.000131878	enriched
phd1		6253	2824	253	155	1.10365e-07	7.2711e-07	enriched			6253	2885	277	168	4.98658e-07	4.29613e-06	enriched
fkh2		6253	3087	355	222	1.92768e-07	1.19945e-06	enriched			6253	3205	407	261	4.17785e-08	4.67919e-07	enriched
hap5		6253	2751	248	148	2.99605e-07	1.76609e-06	enriched			6253	2767	262	152	3.37122e-06	2.22104e-05	enriched
aft1		6253	3912	677	482	3.68194e-07	2.06189e-06	enriched			6253	4006	741	526	1.35741e-05	6.08118e-05	enriched
cin5		6253	3684	608	415	3.78034e-07	2.01618e-06	enriched			6253	3731	663	452	1.08139e-06	8.0744e-06	enriched
put3		6253	3145	412	255	6.43904e-07	3.27806e-06	enriched			6253	3225	447	274	1.12482e-05	5.72638e-05	enriched
rgt1		6253	3062	360	221	7.30335e-07	3.55641e-06	enriched			6253	3152	398	241	1.69261e-05	7.29125e-05	enriched
uga3		6253	2573	188	110	8.35927e-07	3.90099e-06	enriched			6253	2662	213	123	4.16622e-06	2.59231e-05	enriched
sfp1		6253	5052	1823	1540	8.7603e-07	3.92461e-06	enriched			6253	5076	2061	1710	0.00583649	0.0105433	enriched
pho4		6253	2575	522	267	1.00419e-06	4.32575e-06	enriched			6253	2777	572	300	3.14622e-05	0.000125849	enriched
arg80		6253	2124	283	134	1.31831e-06	5.46856e-06	enriched			6253	2239	305	145	1.06419e-05	5.67569e-05	enriched
gzf3		6253	122	82	10	3.60938e-06	1.44375e-05	enriched			6253	177	89	12	6.47643e-06	3.81769e-05	enriched
cbf1		6253	3749	504	349	4.20617e-06	1.62445e-05	enriched			6253	3841	551	378	0.000147981	0.000460385	enriched
gts1		6253	2836	379	214	4.97023e-06	1.85555e-05	enriched			6253	2935	430	241	5.46717e-05	0.000197523	enriched
ndt80		6253	2522	472	236	6.2739e-06	2.2667e-05	enriched			6253	2593	534	268	1.3131e-05	6.1278e-05	enriched
yap5		6253	1569	133	56	1.06663e-05	3.73322e-05	enriched			6253	1621	148	61	2.90986e-05	0.000120705	enriched
skn7		6253	2853	252	148	1.3874e-05	4.70874e-05	enriched			6253	2874	277	157	0.000163415	0.000494661	enriched
gln3		6253	3671	543	364	1.87344e-05	6.17132e-05	enriched			6253	3742	597	395	0.000490961	0.00124972	enriched
dal82		6253	4098	608	444	1.95118e-05	6.24376e-05	enriched			6253	4199	675	495	0.000141844	0.000453901	enriched
stb5		6253	3345	387	246	2.2736e-05	7.07343e-05	enriched			6253	3411	421	263	0.000406222	0.00108326	enriched
otu1		6253	1712	215	86	3.08087e-05	9.32589e-05	enriched			6253	1909	243	106	7.61328e-06	4.26344e-05	enriched
oaf1		6253	2556	291	152	4.05454e-05	0.000119502	enriched			6253	2676	323	170	0.000164381	0.000484492	enriched
cat8		6253	24	54	4	4.64486e-05	0.000133391	enriched			6253	24	60	4	7.05256e-05	0.000246839	enriched
rtg1		6253	1045	131	40	5.54162e-05	0.000155165	enriched			6253	1119	144	44	0.000126935	0.000430809	enriched
hir2		6253	2515	213	113	7.96914e-05	0.000217694	enriched			6253	2602	240	122	0.00204904	0.00458985	enriched
aft2		6253	2385	227	114	0.000108386	0.000289031	enriched			6253	2474	254	129	0.000140929	0.000464237	enriched
mcm1		6253	4785	1243	1000	0.000123585	0.000321896	enriched			6253	4830	1383	1094	0.0326824	0.0469285	enriched
mal33		6253	3168	459	270	0.000163482	0.000416135	enriched			6253	3243	518	301	0.00168894	0.00394085	enriched
swi4		6253	3836	438	304	0.000166533	0.000414483	enriched			6253	3879	471	326	0.00043527	0.00113373	enriched
stp1		6253	2688	457	233	0.000214222	0.000521584	enriched			6253	2771	503	258	0.000622018	0.00154813	enriched
gsm1		6253	1430	138	49	0.00045129	0.00107542	enriched			6253	1490	149	54	0.000390918	0.00106787	enriched
swi6		6253	3314	424	258	0.00045223	0.0010552	enriched			6253	3426	483	288	0.0145447	0.0232716	enriched
rox1		6253	1275	164	51	0.000685259	0.00156631	enriched			6253	1336	178	54	0.00280356	0.0059245	enriched
reb1		6253	3435	487	301	0.000835934	0.00187249	enriched			6253	3507	545	327	0.0295911	0.0430416	enriched
arg81		6253	1461	246	79	0.000867058	0.00190413	enriched			6253	1547	272	92	0.000368212	0.00103099	enriched
ash1		6253	1304	179	55	0.00104692	0.0022549	enriched			6253	1346	199	60	0.00237696	0.0051196	enriched
flo8		6253	1355	223	68	0.0010897	0.00230277	enriched			6253	1434	245	75	0.00287433	0.00596158	enriched
mbp1		6253	1143	112	34	0.00120696	0.00250333	enriched			6253	1155	119	35	0.00228176	0.00501092	enriched
yox1		6253	468	147	22	0.00125804	0.00256183	enriched			6253	587	159	28	0.000744232	0.00181204	enriched
ace2		6253	3619	506	325	0.00138594	0.00277187	enriched			6253	3694	562	361	0.00498421	0.00915133	enriched
yap3		6253	1709	265	94	0.00184506	0.00362539	enriched			6253	1924	298	116	0.00131078	0.00312356	enriched
msn1		6253	1610	180	64	0.00197358	0.00381104	enriched			6253	1699	203	73	0.00329231	0.00658461	enriched
msn4		6253	1502	100	37	0.0023517	0.00446424	enriched			6253	1520	108	39	0.00376904	0.00740583	enriched
ecm22		6253	908	173	39	0.00272366	0.00508417	enriched			6253	908	197	39	0.0242824	0.0362617	enriched
sko1		6253	3561	288	187	0.00287216	0.00527347	enriched			6253	3628	319	205	0.0114494	0.0194293	enriched
pho2		6253	3785	575	379	0.0030239	0.00546253	enriched			6253	3852	642	413	0.0720683	0.0906927
rme1		6253	1150	105	31	0.00346984	0.00616861	enriched			6253	1185	116	33	0.00791757	0.0138557	enriched
hap4		6253	1186	153	43	0.00347815	0.00608676	enriched			6253	1209	169	45	0.0118099	0.0197419	enriched
fkh1		6253	1140	85	26	0.00374696	0.00645631	enriched			6253	1222	97	28	0.0167712	0.0260885	enriched
msn2		6253	2825	238	128	0.00407152	0.00690924	enriched			6253	2928	270	149	0.00298795	0.00608455	enriched
hal9		6253	1115	159	42	0.00409533	0.00684593	enriched			6253	1150	172	45	0.00665095	0.0118239	enriched
sum1		6253	3772	472	312	0.00415049	0.0068361	enriched			6253	3821	527	338	0.0738499	0.0908922
rpn4		6253	2599	349	169	0.00456223	0.00740536	enriched			6253	2680	376	189	0.00171062	0.00390998	enriched
sok2		6253	2773	198	106	0.0051812	0.00828991	enriched			6253	2817	216	117	0.00386263	0.00745886	enriched
leu3		6253	823	125	27	0.00566009	0.0089286	enriched			6253	941	135	31	0.00899281	0.0154953	enriched
cad1		6253	1398	273	79	0.00566838	0.00881748	enriched			6253	1507	314	92	0.017481	0.0268202	enriched
crz1		6253	2425	165	80	0.00641981	0.00984956	enriched			6253	2539	183	92	0.00456255	0.00866112	enriched
ino4		6253	1295	182	52	0.00650771	0.00984951	enriched			6253	1358	204	58	0.0130984	0.0212611	enriched
cha4		6253	1562	112	40	0.00694987	0.0103785	enriched			6253	1636	122	43	0.0157734	0.024882	enriched
rsf2		6253	1541	128	44	0.008052	0.0118661	enriched			6253	1581	142	47	0.0213454	0.0323065	enriched
nrg1		6253	1127	114	31	0.00948464	0.0137958	enriched			6253	1293	131	40	0.00464086	0.00866295	enriched
pdr1		6253	2186	272	113	0.0124639	0.0178969	enriched			6253	2258	301	122	0.0583971	0.0751779
met28		6253	1296	83	26	0.0147385	0.0208951	enriched			6253	1313	89	28	0.0130599	0.0215105	enriched
dal80		6253	607	93	16	0.0162235	0.0227129	enriched			6253	629	106	17	0.0347111	0.0485955	enriched
pdr3		6253	1870	188	70	0.0171787	0.0237533	enriched			6253	1986	221	77	0.176368	0.199528
sfl1		6253	260	80	8	0.017476	0.0238697	enriched			6253	260	90	8	0.0328602	0.0465866	enriched
yap1		6253	1753	107	40	0.0216116	0.0291626	enriched			6253	1754	115	41	0.0443982	0.0613901
azf1		6253	311	57	7	0.02196	0.0292801	enriched			6253	360	64	12	0.000238001	0.000683489	enriched
usv1		6253	1108	77	21	0.0239606	0.0315716	enriched			6253	1108	83	21	0.0513633	0.0684844
zap1		6253	955	116	26	0.02534	0.0330009	enriched			6253	987	124	27	0.0466101	0.0636626
mac1		6253	2185	244	100	0.0265124	0.0341309	enriched			6253	2275	276	108	0.18207	0.203918
fzf1		6253	1276	106	30	0.0313277	0.0398717	enriched			6253	1281	114	31	0.0505284	0.0681829
rfx1		6253	1319	190	51	0.0324607	0.0408494	enriched			6253	1392	203	57	0.0284566	0.041936	enriched
adr1		6253	815	88	18	0.0327398	0.0407429	enriched			6253	815	94	18	0.0579577	0.0754798
hcm1		6253	1549	92	31	0.0333041	0.0409896	enriched			6253	1629	111	37	0.0515886	0.0679756
abf1		6253	3800	768	490	0.0357162	0.0434806	enriched			6253	3867	863	538	0.387872	0.41373
xbp1		6253	818	92	18	0.0498869	0.0600789				6253	861	104	20	0.0730299	0.0908816
rim101		6253	2456	447	192	0.0551453	0.065705				6253	2583	494	208	0.370948	0.399483
gat1		6253	45	55	2	0.0591263	0.0697068				6253	45	59	2	0.0669157	0.0851654
sip4		6253	1635	122	40	0.0592891	0.0691706				6253	1664	141	45	0.0909517	0.109533
met31		6253	57	49	2	0.0731212	0.0844286				6253	57	57	2	0.0948201	0.111788
yhp1		6253	888	163	30	0.0777085	0.0888097				6253	906	184	33	0.109187	0.127385
hms2		6253	557	61	9	0.089154	0.100861				6253	598	72	11	0.0788487	0.0959898
dal81		6253	1242	110	28	0.0891844	0.0998865				6253	1301	127	33	0.0920983	0.109734
stp2		6253	1578	153	46	0.0986389	0.109382				6253	1620	161	49	0.1092	0.126086
mga1		6253	1465	185	50	0.139446	0.153117				6253	1614	210	60	0.196868	0.216169
rph1		6253	2621	335	150	0.150679	0.163845				6253	2751	375	175	0.153547	0.175482
yap6		6253	134	66	3	0.167629	0.180524				6253	134	73	3	0.205552	0.223513
ixr1		6253	1758	450	133	0.25614	0.273216				6253	1809	508	144	0.636229	0.665959
tec1		6253	2587	588	248	0.354196	0.374244				6253	2669	666	273	0.835368	0.858359
ino2		6253	1294	136	30	0.378901	0.396607				6253	1299	146	31	0.478356	0.505432
tos8		6253	504	52	5	0.410055	0.425242				6253	543	54	7	0.184764	0.204887
smp1		6253	407	49	2	0.838051	0.861116				6253	784	60	7	0.639938	0.66364
ume6		6253	3242	648	307	0.992786	1.01084				6253	3275	716	329	0.999891	1.01807
met32		6253	0	31	0	1	1.00901				6253	0	33	0	1	1.00901
rlm1		6253	0	50	0	1	1				6253	0	59	0	1	1
