# Supplementary material for: Identifying biologically interpretable transcription factor knockout targets by jointly analyzing the transcription factor knockout microarray and the ChIP-chip data
Source: BMC Syst Biol. 2012 Aug 16;6:102. doi: 10.1186/1752-0509-6-102 (PMC3465233; doi:10.1186/1752-0509-6-102)
Supplement: Additional file 6 — Table S5.Provides the detailed information about the 692 hypotheses (generated by our method) that have been experimentally validated in the literature [35]. [file 1752-0509-6-102-S6.xls]

## Sheet: Sheet1
The detailed information about the 692 hypotheses (generated by our method) that have been experimentally validated in the literature.
Taking the identified path (A→C→B) from the knocked-out TF A to its knockout target B as an example, it is said to be experimentally validated if there exists literature evidence showing that A regulates C and C regulates B.
Note that A regulates B is already known since B is a knockout target of A.
TF	Biologically interepretable TF knockout target	Identified path	References of TF-gene regulation evidence
abf1	RMD9	abf1,rmd9	(abf1->rmd9,[129])
abf1	RPB7	abf1,rpb7	(abf1->rpb7,[129])
abf1	NTA1	abf1,nta1	(abf1->nta1,[129])
abf1	ADE1	abf1,pho2,ade1	(abf1->pho2,[129]),(pho2->ade1,[138],[139],[140])
abf1	MUP1	abf1,stp1,mup1	(abf1->stp1,[129]),(stp1->mup1,[84])
abf1	NUP57	abf1,nup57	(abf1->nup57,[129])
abf1	YTA7	abf1,yta7	(abf1->yta7,[129])
abf1	ECM17	abf1,ecm17	(abf1->ecm17,[129])
abf1	VPS33	abf1,vps33	(abf1->vps33,[129])
abf1	SLA1	abf1,sla1	(abf1->sla1,[129])
abf1	MAE1	abf1,mae1	(abf1->mae1,[129])
abf1	CHO1	abf1,cho1	(abf1->cho1,[129])
abf1	GCN2	abf1,gcn2	(abf1->gcn2,[129])
abf1	GPD1	abf1,msn1,gpd1	(abf1->msn1,[129]),(msn1->gpd1,[141],[142])
abf1	MRP49	abf1,mrp49	(abf1->mrp49,[129])
abf1	DPP1	abf1,dpp1	(abf1->dpp1,[129])
abf1	YDL012C	abf1,ydl012c	(abf1->ydl012c,[129])
abf1	STI1	abf1,sti1	(abf1->sti1,[1])
abf1	ECM25	abf1,ecm25	(abf1->ecm25,[129])
abf1	MSS116	abf1,mss116	(abf1->mss116,[129])
ace2	YPL158C	ace2,ypl158c	(ace2->ypl158c,[43])
ace2	BUD9	ace2,bud9	(ace2->bud9,[43])
ace2	SIC1	ace2,sic1	(ace2->sic1,[43],[45])
ace2	GAT1	ace2,gat1	(ace2->gat1,[43])
ace2	HSP150	ace2,hsp150	(ace2->hsp150,[43])
ace2	EGT2	ace2,egt2	(ace2->egt2,[43],[45])
ace2	PRY3	ace2,pry3	(ace2->pry3,[43])
ace2	PIR1	ace2,pir1	(ace2->pir1,[43])
ace2	CTS1	ace2,cts1	(ace2->cts1,[43],[44],[45])
ace2	DSE4	ace2,dse4	(ace2->dse4,[43])
ace2	AMN1	ace2,amn1	(ace2->amn1,[43],[44])
ace2	SCW11	ace2,scw11	(ace2->scw11,[43],[44])
ace2	NIS1	ace2,nis1	(ace2->nis1,[44])
ace2	DSE1	ace2,dse1	(ace2->dse1,[43],[44])
ace2	DSE2	ace2,dse2	(ace2->dse2,[43],[44])
aft1	YER156C	aft1,yer156c	(aft1->yer156c,[67])
aft1	ARN2	aft1,arn2	(aft1->arn2,[4],[39],[66])
aft1	FET4	aft1,fet4	(aft1->fet4,[4])
aft1	AFT1	aft1,aft1	(aft1->aft1,[67],[68])
aft1	PAC10	aft1,pac10	(aft1->pac10,[67])
aft1	COT1	aft1,cot1	(aft1->cot1,[4],[65],[39],[66])
aft1	GCV2	aft1,gcv2	(aft1->gcv2,[65])
aft1	LAP4	aft1,lap4	(aft1->lap4,[4],[65],[67],[39])
aft1	HSC82	aft1,hsc82	(aft1->hsc82,[65])
aft1	SIT1	aft1,sit1	(aft1->sit1,[4],[67],[39],[66])
aft1	MRS4	aft1,mrs4	(aft1->mrs4,[4],[65],[39],[68])
aft1	FTR1	aft1,ftr1	(aft1->ftr1,[4],[65],[66])
aft1	ENB1	aft1,enb1	(aft1->enb1,[4],[67],[39],[66])
aft1	SMF3	aft1,smf3	(aft1->smf3,[4],[65])
aft1	FIT2	aft1,fit2	(aft1->fit2,[65],[67],[39],[66])
aft1	FTH1	aft1,fth1	(aft1->fth1,[4],[65],[39])
aft1	ADH2	aft1,cat8,adh2	(aft1->cat8,[67]),(cat8->adh2,[28],[30])
aft1	FET3	aft1,fet3	(aft1->fet3,[4],[65],[69],[68])
aft1	FRE4	aft1,fre4	(aft1->fre4,[4],[65],[67],[39])
aft2	PRB1	aft2,prb1	(aft2->prb1,[155])
aft2	HCR1	aft2,hcr1	(aft2->hcr1,[39],[155])
aro80	ARO80	aro80,aro80	(aro80->aro80,[117])
ash1	PST1	ash1,pst1	(ash1->pst1,[43])
cat8	MDH2	cat8,mdh2	(cat8->mdh2,[28],[29],[30])
cbf1	MET6	cbf1,met6	(cbf1->met6,[59])
crz1	GPX2	crz1,gpx2	(crz1->gpx2,[1])
ecm22	ERG28	ecm22,erg28	(ecm22->erg28,[1])
ecm22	ERG3	ecm22,erg3	(ecm22->erg3,[1])
fkh1	BUD9	fkh1,swi5,bud9	(fkh1->swi5,[89]),(swi5->bud9,[43])
fkh1	YLR049C	fkh1,swi5,ylr049c	(fkh1->swi5,[89]),(swi5->ylr049c,[43])
fkh1	DSE1	fkh1,ace2,dse1	(fkh1->ace2,[89]),(ace2->dse1,[43],[44])
fkh2	CYK3	fkh2,swi5,cyk3	(fkh2->swi5,[73]),(swi5->cyk3,[43])
fkh2	SUR7	fkh2,sur7	(fkh2->sur7,[73])
fkh2	YPL141C	fkh2,ypl141c	(fkh2->ypl141c,[89])
fkh2	CHS2	fkh2,chs2	(fkh2->chs2,[89])
fzf1	SSU1	fzf1,ssu1	(fzf1->ssu1,[81])
gat1	GAT1	gat1,gat1	(gat1->gat1,[46])
gcn4	ARO3	gcn4,aro3	(gcn4->aro3,[110],[111],[113])
gcn4	ADH5	gcn4,adh5	(gcn4->adh5,[1],[110],[111],[114])
gcn4	MET17	gcn4,met4,met17	(gcn4->met4,[110],[59]),(gcn4->met17,[112],[113],[114]),(met4->met17,[8],[118])
gcn4	TDH3	gcn4,tdh3	(gcn4->tdh3,[114])
gcn4	ARG4	gcn4,arg4	(gcn4->arg4,[1],[110],[111],[113])
gcn4	CAF16	gcn4,caf16	(gcn4->caf16,[110],[111])
gcn4	SPL2	gcn4,met4,spl2	(gcn4->met4,[110],[59]),(gcn4->spl2,[111]),(met4->spl2,[8])
gcn4	BAT2	gcn4,gln3,bat2	(gcn4->gln3,[1],[110],[111],[113]),(gcn4->bat2,[110],[112],[113]),(gln3->bat2,[111])
gcn4	YAP1801	gcn4,yap1801	(gcn4->yap1801,[110])
gcn4	LYS1	gcn4,lys1	(gcn4->lys1,[1],[110],[111],[113])
gcr2	ADH1	gcr2,adh1	(gcr2->adh1,[156])
gcr2	FBA1	gcr2,fba1	(gcr2->fba1,[156])
gcr2	CDC19	gcr2,cdc19	(gcr2->cdc19,[156])
gcr2	SMT3	gcr2,smt3	(gcr2->smt3,[157])
gcr2	PGI1	gcr2,pgi1	(gcr2->pgi1,[157],[156])
gcr2	ENO2	gcr2,eno2	(gcr2->eno2,[156])
gcr2	GPM1	gcr2,gpm1	(gcr2->gpm1,[157],[156])
gcr2	TDH2	gcr2,tdh2	(gcr2->tdh2,[156])
gcr2	TDH3	gcr2,tdh3	(gcr2->tdh3,[156])
gln3	ARG1	gln3,arg1	(gln3->arg1,[111])
gln3	CAR1	gln3,car1	(gln3->car1,[111],[158])
gln3	DIP5	gln3,dip5	(gln3->dip5,[111])
gln3	LAP4	gln3,lap4	(gln3->lap4,[111],[160])
gln3	FRS2	gln3,frs2	(gln3->frs2,[111])
gln3	BAT2	gln3,bat2	(gln3->bat2,[111])
gln3	GLN3	gln3,gln3	(gln3->gln3,[111])
gln3	GLN1	gln3,gln1	(gln3->gln1,[159])
gln3	RIX7	gln3,rix7	(gln3->rix7,[111])
gzf3	GAP1	gzf3,gap1	(gzf3->gap1,[1],[91])
gzf3	GAT1	gzf3,gat1	(gzf3->gat1,[46])
gzf3	GZF3	gzf3,gat1,gzf3	(gzf3->gat1,[46]),(gzf3->gzf3,[1],[92]),(gat1->gzf3,[93])
hap4	YNL311C	hap4,gcn4,ynl311c	(hap4->gcn4,[1]),(gcn4->ynl311c,[1],[111])
hap4	RPM2	hap4,rpm2	(hap4->rpm2,[26])
hap4	COX5A	hap4,cox5a	(hap4->cox5a,[109])
hap4	YLR296W	hap4,ylr296w	(hap4->ylr296w,[58])
hap4	COX6	hap4,cox6	(hap4->cox6,[1],[109])
hap4	GGC1	hap4,gcn4,ggc1	(hap4->gcn4,[1]),(gcn4->ggc1,[110],[111])
hap4	ARG3	hap4,gcn4,arg3	(hap4->gcn4,[1]),(gcn4->arg3,[1],[110],[111],[112],[113])
hap4	ATP7	hap4,atp7	(hap4->atp7,[58],[1])
hap4	GAT1	hap4,gcn4,gat1	(hap4->gcn4,[1]),(gcn4->gat1,[112])
hap4	ARG4	hap4,gcn4,arg4	(hap4->gcn4,[1]),(gcn4->arg4,[1],[110],[111],[113])
hap4	CIT1	hap4,cit1	(hap4->cit1,[116],[62])
hap4	ECM40	hap4,gcn4,ecm40	(hap4->gcn4,[1]),(gcn4->ecm40,[1],[110],[111])
hap4	COX12	hap4,cox12	(hap4->cox12,[1])
hap4	MCH4	hap4,gcn4,mch4	(hap4->gcn4,[1]),(gcn4->mch4,[1],[110],[113])
hap4	LPD1	hap4,gcn4,lpd1	(hap4->gcn4,[1]),(hap4->lpd1,[1],[115]),(gcn4->lpd1,[113])
hap4	BNA1	hap4,gcn4,bna1	(hap4->gcn4,[1]),(gcn4->bna1,[110],[111],[112],[113],[114])
hsf1	YDJ1	hsf1,ydj1	(hsf1->ydj1,[102])
hsf1	SSE1	hsf1,sse1	(hsf1->sse1,[1],[106],[102])
hsf1	RPL23A	hsf1,rpn4,rpl23a	(hsf1->rpn4,[103],[104]),(rpn4->rpl23a,[6])
hsf1	CIT2	hsf1,rpn4,cit2	(hsf1->rpn4,[103],[104]),(rpn4->cit2,[6])
hsf1	SSA2	hsf1,ssa2	(hsf1->ssa2,[106],[102])
hsf1	EDC2	hsf1,edc2	(hsf1->edc2,[1],[104])
hsf1	HSP30	hsf1,hsp30	(hsf1->hsp30,[1],[104],[102])
hsf1	PIN3	hsf1,pin3	(hsf1->pin3,[105])
hsf1	PRE1	hsf1,rpn4,pre1	(hsf1->rpn4,[103],[104]),(rpn4->pre1,[9],[71],[6])
hsf1	HSC82	hsf1,hsc82	(hsf1->hsc82,[106])
hsf1	AAD6	hsf1,rpn4,aad6	(hsf1->rpn4,[103],[104]),(hsf1->aad6,[105]),(rpn4->aad6,[9])
hsf1	HSP82	hsf1,hsp82	(hsf1->hsp82,[106],[104],[108],[102])
hsf1	CPR6	hsf1,cpr6	(hsf1->cpr6,[105],[103],[106],[107],[102])
hsf1	FRE1	hsf1,rpn4,put3,fre1	(hsf1->rpn4,[103],[104]),(hsf1->put3,[105]),(rpn4->put3,[9],[6]),(rpn4->fre1,[6]),(put3->fre1,[1])
hsf1	SGT2	hsf1,sgt2	(hsf1->sgt2,[1],[105],[102])
hsf1	PGK1	hsf1,rpn4,pgk1	(hsf1->rpn4,[103],[104]),(hsf1->pgk1,[102]),(rpn4->pgk1,[9])
hsf1	RPT4	hsf1,rpn4,rpt4	(hsf1->rpn4,[103],[104]),(rpn4->rpt4,[9])
hsf1	AHA1	hsf1,aha1	(hsf1->aha1,[102])
hsf1	TSL1	hsf1,tsl1	(hsf1->tsl1,[105],[102])
hsf1	RPS22B	hsf1,rpn4,rps22b	(hsf1->rpn4,[103],[104]),(rpn4->rps22b,[6])
hsf1	UBI4	hsf1,ubi4	(hsf1->ubi4,[108])
hsf1	ENO1	hsf1,tye7,eno1	(hsf1->tye7,[102]),(tye7->eno1,[90])
hsf1	ENO2	hsf1,eno2	(hsf1->eno2,[102])
hsf1	FSH1	hsf1,fsh1	(hsf1->fsh1,[1])
hsf1	HSP60	hsf1,hsp60	(hsf1->hsp60,[106])
hsf1	ALG13	hsf1,rpn4,alg13	(hsf1->rpn4,[103],[104]),(hsf1->alg13,[105]),(rpn4->alg13,[9])
hsf1	APA1	hsf1,apa1	(hsf1->apa1,[102])
hsf1	YAP1	hsf1,rpn4,yap1	(hsf1->rpn4,[103],[104]),(rpn4->yap1,[6])
hsf1	ZPR1	hsf1,zpr1	(hsf1->zpr1,[102])
hsf1	HSP104	hsf1,hsp104	(hsf1->hsp104,[106],[108],[102])
hsf1	HOR7	hsf1,hor7	(hsf1->hor7,[107],[102])
hsf1	CUP1-1	hsf1,cup1-1	(hsf1->cup1-1,[104],[107],[102])
hsf1	CUP1-2	hsf1,cup1-2	(hsf1->cup1-2,[104],[107],[102])
hsf1	SIS1	hsf1,sis1	(hsf1->sis1,[102])
hsf1	HCH1	hsf1,hch1	(hsf1->hch1,[105])
hsf1	ZEO1	hsf1,zeo1	(hsf1->zeo1,[107],[102])
leu3	FSF1	leu3,fsf1	(leu3->fsf1,[2])
leu3	GDH1	leu3,gdh1	(leu3->gdh1,[2])
mbp1	RAD27	mbp1,rad27	(mbp1->rad27,[94])
mbp1	ELO1	mbp1,elo1	(mbp1->elo1,[94])
mbp1	SVS1	mbp1,svs1	(mbp1->svs1,[1])
mbp1	CDC45	mbp1,cdc45	(mbp1->cdc45,[94])
mbp1	DUN1	mbp1,dun1	(mbp1->dun1,[1],[94])
mbp1	RNR1	mbp1,rnr1	(mbp1->rnr1,[151],[94])
mcm1	PST1	mcm1,swi5,pst1	(mcm1->swi5,[73]),(swi5->pst1,[43],[44])
mcm1	SPI1	mcm1,spi1	(mcm1->spi1,[74])
mcm1	VCX1	mcm1,swi5,vcx1	(mcm1->swi5,[73]),(swi5->vcx1,[43])
mcm1	YLR194C	mcm1,swi5,ylr194c	(mcm1->swi5,[73]),(swi5->ylr194c,[43])
mcm1	CYK3	mcm1,swi5,cyk3	(mcm1->swi5,[73]),(swi5->cyk3,[43])
mcm1	ALK1	mcm1,alk1	(mcm1->alk1,[73])
mcm1	YBR071W	mcm1,swi5,ybr071w	(mcm1->swi5,[73]),(mcm1->ybr071w,[74]),(swi5->ybr071w,[43])
mcm1	BUD9	mcm1,swi5,bud9	(mcm1->swi5,[73]),(swi5->bud9,[43])
mcm1	EGT2	mcm1,swi5,egt2	(mcm1->swi5,[73]),(swi5->egt2,[43],[45])
mcm1	PIR1	mcm1,pir1	(mcm1->pir1,[73])
mcm1	SWI5	mcm1,swi5	(mcm1->swi5,[73])
mcm1	SFG1	mcm1,sfg1	(mcm1->sfg1,[73])
mcm1	PIR3	mcm1,pir3	(mcm1->pir3,[73])
mcm1	CRH1	mcm1,swi5,crh1	(mcm1->swi5,[73]),(swi5->crh1,[43])
met28	MET14	met28,met14	(met28->met14,[59])
met28	MET16	met28,met16	(met28->met16,[121],[122])
met31	MUP3	met31,mup3	(met31->mup3,[121])
mig1	GAL4	mig1,gal4	(mig1->gal4,[148])
mig1	HXT2	mig1,hxt2	(mig1->hxt2,[146],[147])
mig1	MIG1	mig1,mig1	(mig1->mig1,[1],[146])
msn2	AGP1	msn2,agp1	(msn2->agp1,[3],[165])
msn2	DDR48	msn2,ddr48	(msn2->ddr48,[7],[163],[3],[164],[106],[5])
msn2	YMR173W-A	msn2,ymr173w-a	(msn2->ymr173w-a,[163])
msn2	GAP1	msn2,gat1,gap1	(msn2->gat1,[145]),(gat1->gap1,[161],[134],[133],[162])
msn2	GPX2	msn2,gpx2	(msn2->gpx2,[163])
msn2	HOR7	msn2,hor7	(msn2->hor7,[1],[163])
msn4	DSK2	msn4,rpn4,dsk2	(msn4->rpn4,[104]),(rpn4->dsk2,[9])
msn4	YHR087W	msn4,yhr087w	(msn4->yhr087w,[7],[1],[143],[3],[144],[145])
msn4	RPN11	msn4,rpn4,rpn11	(msn4->rpn4,[104]),(rpn4->rpn11,[9],[6])
msn4	IZH1	msn4,izh1	(msn4->izh1,[3])
msn4	MSN4	msn4,msn4	(msn4->msn4,[1])
nrg1	ELO1	nrg1,elo1	(nrg1->elo1,[11])
nrg1	GUP2	nrg1,xbp1,gup2	(nrg1->xbp1,[11]),(xbp1->gup2,[1])
nrg1	FRE4	nrg1,fre4	(nrg1->fre4,[11])
oaf1	IZH2	oaf1,izh2	(oaf1->izh2,[42])
pdr1	ICT1	pdr1,ict1	(pdr1->ict1,[17],[25],[18],[19],[20],[21])
pdr1	PDR16	pdr1,pdr16	(pdr1->pdr16,[17],[18],[23],[19],[24],[20])
pdr1	PDR5	pdr1,pdr5	(pdr1->pdr5,[17],[25],[18],[22],[9],[23],[19],[12],[24],[20],[21])
pdr1	SCS7	pdr1,pdr3,scs7	(pdr1->pdr3,[18]),(pdr3->scs7,[27],[20])
pdr1	YNL134C	pdr1,ynl134c	(pdr1->ynl134c,[17])
pdr1	GDB1	pdr1,gdb1	(pdr1->gdb1,[9])
pdr1	SNQ2	pdr1,snq2	(pdr1->snq2,[17],[18],[22],[23],[19],[24],[20],[21])
pdr1	RPM2	pdr1,hap4,rpm2	(pdr1->hap4,[17]),(hap4->rpm2,[26])
pdr1	YOR152C	pdr1,yor152c	(pdr1->yor152c,[17],[19])
pdr1	GCN4	pdr1,hap4,gcn4	(pdr1->hap4,[17]),(hap4->gcn4,[1])
pdr1	HOR7	pdr1,hor7	(pdr1->hor7,[9])
pdr1	HBT1	pdr1,hbt1	(pdr1->hbt1,[9])
pdr1	YGR035C	pdr1,ygr035c	(pdr1->ygr035c,[17],[18],[19],[20],[21])
pdr3	ICT1	pdr3,ict1	(pdr3->ict1,[25],[18],[19],[27],[20])
pdr3	SIL1	pdr3,sil1	(pdr3->sil1,[18])
pho2	HIS4	pho2,his4	(pho2->his4,[138])
pho2	ADE5	pho2,ade5	(pho2->ade5,[138],[140])
pho2	ADE4	pho2,ade4	(pho2->ade4,[138],[154],[140])
pho2	ADE1	pho2,ade1	(pho2->ade1,[138],[139],[140])
pho2	ADE3	pho2,ade3	(pho2->ade3,[138],[154],[140])
pho4	ARO9	pho4,aro9	(pho4->aro9,[1])
pho4	CTF19	pho4,ctf19	(pho4->ctf19,[82],[83])
pho4	MET14	pho4,cbf1,met14	(pho4->cbf1,[1]),(cbf1->met14,[59])
pip2	IZH2	pip2,izh2	(pip2->izh2,[41],[42])
rap1	RPS21B	rap1,rps21b	(rap1->rps21b,[129])
rap1	KES1	rap1,kes1	(rap1->kes1,[129])
rap1	RPL9A	rap1,rpl9a	(rap1->rpl9a,[131])
rap1	RPL9B	rap1,rpl9b	(rap1->rpl9b,[129])
rap1	GDS1	rap1,gds1	(rap1->gds1,[129])
rap1	RPS29A	rap1,rps29a	(rap1->rps29a,[129])
rap1	AIP1	rap1,aip1	(rap1->aip1,[129])
rap1	YDR186C	rap1,ydr186c	(rap1->ydr186c,[129])
rap1	PGI1	rap1,pgi1	(rap1->pgi1,[129])
rap1	RPL24B	rap1,rpl24b	(rap1->rpl24b,[129])
rap1	RPL8A	rap1,rpl8a	(rap1->rpl8a,[129])
rap1	RPS22B	rap1,rps22b	(rap1->rps22b,[129])
rap1	PRY1	rap1,pry1	(rap1->pry1,[129])
rap1	TIM21	rap1,tim21	(rap1->tim21,[129])
rap1	RPL27B	rap1,rpl27b	(rap1->rpl27b,[129])
rap1	VID24	rap1,vid24	(rap1->vid24,[1])
rap1	ASC1	rap1,asc1	(rap1->asc1,[129])
rap1	RPS7A	rap1,rps7a	(rap1->rps7a,[129])
rap1	RPL31A	rap1,rpl31a	(rap1->rpl31a,[129])
rap1	RPS7B	rap1,rps7b	(rap1->rps7b,[129])
rap1	RPS25A	rap1,rps25a	(rap1->rps25a,[129])
rap1	ERG5	rap1,erg5	(rap1->erg5,[129])
rap1	RPL37A	rap1,rpl37a	(rap1->rpl37a,[131])
rap1	RPS17A	rap1,rps17a	(rap1->rps17a,[129])
rap1	MOG1	rap1,mog1	(rap1->mog1,[129])
rap1	YKL151C	rap1,ykl151c	(rap1->ykl151c,[129])
rap1	PRO1	rap1,pro1	(rap1->pro1,[129])
rap1	LCB3	rap1,lcb3	(rap1->lcb3,[129])
rap1	RPL14B	rap1,rpl14b	(rap1->rpl14b,[129])
rap1	RPL7B	rap1,rpl7b	(rap1->rpl7b,[129])
rap1	RPL7A	rap1,rpl7a	(rap1->rpl7a,[129])
rap1	CPA1	rap1,cpa1	(rap1->cpa1,[129])
rap1	RPP2A	rap1,rpp2a	(rap1->rpp2a,[129])
rap1	PGK1	rap1,pgk1	(rap1->pgk1,[129],[130])
rap1	RPL17A	rap1,rpl17a	(rap1->rpl17a,[129])
rap1	RPL17B	rap1,rpl17b	(rap1->rpl17b,[129])
rap1	RPL26A	rap1,rpl26a	(rap1->rpl26a,[129])
rap1	HIS4	rap1,his4	(rap1->his4,[129])
rap1	MATALPHA2	rap1,matalpha2	(rap1->matalpha2,[1])
rap1	RPL6B	rap1,rpl6b	(rap1->rpl6b,[129])
rap1	MET6	rap1,met6	(rap1->met6,[129])
rap1	ALG3	rap1,alg3	(rap1->alg3,[129])
rap1	YLR104W	rap1,ylr104w	(rap1->ylr104w,[129])
rap1	HCS1	rap1,hcs1	(rap1->hcs1,[1])
rap1	TEF4	rap1,tef4	(rap1->tef4,[129])
rap1	EFB1	rap1,efb1	(rap1->efb1,[129])
rap1	ARN1	rap1,yhp1,arn1	(rap1->yhp1,[129]),(yhp1->arn1,[1])
rap1	PUT1	rap1,gat1,put1	(rap1->gat1,[129]),(gat1->put1,[134],[133])
rap1	SST2	rap1,sst2	(rap1->sst2,[129])
rap1	RHR2	rap1,rhr2	(rap1->rhr2,[129])
rap1	RPL18B	rap1,rpl18b	(rap1->rpl18b,[129])
rap1	HSP12	rap1,hsp12	(rap1->hsp12,[1])
rap1	SRL1	rap1,srl1	(rap1->srl1,[129])
rap1	RPS2	rap1,rps2	(rap1->rps2,[129])
rap1	RPS25B	rap1,rps25b	(rap1->rps25b,[129])
rap1	RPS15	rap1,rps15	(rap1->rps15,[129])
rap1	CAR2	rap1,car2	(rap1->car2,[129])
rap1	YLR035C-A	rap1,yhp1,ylr035c-a	(rap1->yhp1,[129]),(yhp1->ylr035c-a,[1])
rap1	HOT13	rap1,hot13	(rap1->hot13,[1])
rap1	RPL13A	rap1,rpl13a	(rap1->rpl13a,[129])
rap1	HMS2	rap1,hms2	(rap1->hms2,[129])
rap1	RPL40A	rap1,rpl40a	(rap1->rpl40a,[129])
rap1	RPS14B	rap1,rps14b	(rap1->rps14b,[129])
rap1	RPS26A	rap1,rps26a	(rap1->rps26a,[129])
rap1	ENO1	rap1,eno1	(rap1->eno1,[129])
rap1	RNR2	rap1,rnr2	(rap1->rnr2,[132])
rap1	TNA1	rap1,tna1	(rap1->tna1,[129])
rap1	YML053C	rap1,yml053c	(rap1->yml053c,[1])
rap1	RPL21A	rap1,rpl21a	(rap1->rpl21a,[129])
rap1	BNA1	rap1,bna1	(rap1->bna1,[1])
rap1	RPL21B	rap1,rpl21b	(rap1->rpl21b,[129])
rap1	GLY1	rap1,gly1	(rap1->gly1,[129])
rap1	GUP2	rap1,gup2	(rap1->gup2,[1])
rap1	RPS23A	rap1,rps23a	(rap1->rps23a,[129])
rap1	RPS9B	rap1,rps9b	(rap1->rps9b,[129])
rap1	RPL40B	rap1,rpl40b	(rap1->rpl40b,[129])
rap1	SCP1	rap1,scp1	(rap1->scp1,[129])
rap1	QDR2	rap1,qdr2	(rap1->qdr2,[129])
rap1	GPD2	rap1,gpd2	(rap1->gpd2,[129])
rap1	PHO89	rap1,pho89	(rap1->pho89,[1])
rap1	PAU3	rap1,pau3	(rap1->pau3,[1])
rap1	CMS1	rap1,cms1	(rap1->cms1,[129])
rap1	PFK27	rap1,pfk27	(rap1->pfk27,[129])
rap1	SUN4	rap1,sun4	(rap1->sun4,[129])
rap1	GZF3	rap1,gat1,gzf3	(rap1->gat1,[129]),(gat1->gzf3,[93])
rap1	RPL15A	rap1,rpl15a	(rap1->rpl15a,[129])
rap1	RPS0A	rap1,rps0a	(rap1->rps0a,[129])
rap1	RPS0B	rap1,rps0b	(rap1->rps0b,[129])
rap1	PFK2	rap1,pfk2	(rap1->pfk2,[129])
rap1	PFK1	rap1,pfk1	(rap1->pfk1,[129])
rap1	PGA1	rap1,pga1	(rap1->pga1,[129])
rap1	SFG1	rap1,sfg1	(rap1->sfg1,[129])
rap1	PDC1	rap1,pdc1	(rap1->pdc1,[129])
rap1	RAP1	rap1,rap1	(rap1->rap1,[1])
rap1	RPL30	rap1,rpl30	(rap1->rpl30,[129],[131])
rap1	DAL5	rap1,gat1,dal5	(rap1->gat1,[129]),(gat1->dal5,[133])
rap1	RPS1B	rap1,rps1b	(rap1->rps1b,[129])
rap1	RPS1A	rap1,rps1a	(rap1->rps1a,[129])
rap1	ERG13	rap1,erg13	(rap1->erg13,[129])
rap1	NEW1	rap1,new1	(rap1->new1,[129])
rap1	RPL33B	rap1,rpl33b	(rap1->rpl33b,[129])
rap1	RPL12B	rap1,rpl12b	(rap1->rpl12b,[129])
rap1	RPL12A	rap1,rpl12a	(rap1->rpl12a,[129])
rfx1	YLR345W	rfx1,ylr345w	(rfx1->ylr345w,[166])
rfx1	GUP2	rfx1,gup2	(rfx1->gup2,[1])
rfx1	YMR279C	rfx1,ymr279c	(rfx1->ymr279c,[1])
rfx1	RFX1	rfx1,rfx1	(rfx1->rfx1,[1])
rfx1	RNR2	rfx1,rnr2	(rfx1->rnr2,[1])
rfx1	RNR3	rfx1,rnr3	(rfx1->rnr3,[1],[167])
rfx1	RNR4	rfx1,rnr4	(rfx1->rnr4,[1])
rim101	YOR389W	rim101,yor389w	(rim101->yor389w,[123])
rim101	FET4	rim101,fet4	(rim101->fet4,[123],[128])
rim101	ICY1	rim101,nrg1,icy1	(rim101->nrg1,[126],[123],[127],[125]),(nrg1->icy1,[11])
rim101	YDR133C	rim101,ydr133c	(rim101->ydr133c,[123])
rim101	ELO1	rim101,nrg1,elo1	(rim101->nrg1,[126],[123],[127],[125]),(nrg1->elo1,[11])
rim101	RIM8	rim101,rim8	(rim101->rim8,[123],[124],[125])
rim101	SMP1	rim101,smp1	(rim101->smp1,[123],[127],[124])
rim101	YPL277C	rim101,ypl277c	(rim101->ypl277c,[123])
rim101	FRE4	rim101,nrg1,fre4	(rim101->nrg1,[126],[123],[127],[125]),(nrg1->fre4,[11])
rlm1	CWP1	rlm1,cwp1	(rlm1->cwp1,[143],[149],[150])
rme1	CLN2	rme1,cln2	(rme1->cln2,[60])
rox1	FET4	rox1,fet4	(rox1->fet4,[15])
rox1	YLR296W	rox1,hap4,ylr296w	(rox1->hap4,[16]),(hap4->ylr296w,[58])
rox1	CYC1	rox1,hap4,cyc1	(rox1->hap4,[16]),(hap4->cyc1,[1],[48],[49])
rox1	HEM13	rox1,hem13	(rox1->hem13,[1],[3],[56],[50],[51],[57],[52],[16],[53],[15])
rox1	ROX1	rox1,rox1	(rox1->rox1,[1],[3])
rox1	LAC1	rox1,lac1	(rox1->lac1,[16],[15])
rox1	AAC3	rox1,aac3	(rox1->aac3,[16],[15])
rox1	ANB1	rox1,anb1	(rox1->anb1,[50],[51],[52],[16],[53],[54],[55],[15])
rox1	YHK8	rox1,yhk8	(rox1->yhk8,[15])
rpn4	PST1	rpn4,yap1,pst1	(rpn4->yap1,[6]),(rpn4->pst1,[9],[6]),(yap1->pst1,[8])
rpn4	RPN3	rpn4,rpn3	(rpn4->rpn3,[9])
rpn4	YLR252W	rpn4,pdr1,ylr252w	(rpn4->pdr1,[9]),(pdr1->ylr252w,[9])
rpn4	RPN8	rpn4,rpn8	(rpn4->rpn8,[9])
rpn4	RPN9	rpn4,rpn9	(rpn4->rpn9,[9])
rpn4	PUP3	rpn4,pup3	(rpn4->pup3,[9])
rpn4	PUP2	rpn4,pup2	(rpn4->pup2,[9])
rpn4	RPN2	rpn4,rpn2	(rpn4->rpn2,[9])
rpn4	AHC2	rpn4,ahc2	(rpn4->ahc2,[9])
rpn4	YRO2	rpn4,yap1,yro2	(rpn4->yap1,[6]),(rpn4->yro2,[9],[6]),(yap1->yro2,[7],[1],[8])
rpn4	HXT11	rpn4,yap1,hxt11	(rpn4->yap1,[6]),(yap1->hxt11,[6])
rpn4	PRE9	rpn4,pre9	(rpn4->pre9,[9])
rpn4	HSP30	rpn4,yap1,hsp30	(rpn4->yap1,[6]),(rpn4->hsp30,[9]),(yap1->hsp30,[1],[8],[3])
rpn4	PRE4	rpn4,pre4	(rpn4->pre4,[9],[6])
rpn4	RAD23	rpn4,rad23	(rpn4->rad23,[9])
rpn4	PRE6	rpn4,pre6	(rpn4->pre6,[9])
rpn4	PRE1	rpn4,pre1	(rpn4->pre1,[9],[71],[6])
rpn4	PRE3	rpn4,pre3	(rpn4->pre3,[9])
rpn4	YDL241W	rpn4,yap1,ydl241w	(rpn4->yap1,[6]),(yap1->ydl241w,[6])
rpn4	GYP8	rpn4,yap1,gyp8	(rpn4->yap1,[6]),(yap1->gyp8,[6])
rpn4	HSP104	rpn4,yap1,hsp104	(rpn4->yap1,[6]),(rpn4->hsp104,[9]),(yap1->hsp104,[8],[3],[32],[12])
rpn4	YHR087W	rpn4,pdr1,yhr087w	(rpn4->pdr1,[9]),(rpn4->yhr087w,[9]),(pdr1->yhr087w,[25],[9])
rpn4	PUT3	rpn4,put3	(rpn4->put3,[9],[6])
rpn4	GLT1	rpn4,yap1,glt1	(rpn4->yap1,[6]),(yap1->glt1,[8],[3],[13],[38])
rpn4	YML131W	rpn4,yap1,yml131w	(rpn4->yap1,[6]),(rpn4->yml131w,[9]),(yap1->yml131w,[4],[7],[1],[8],[9],[3],[10],[5],[6],[12])
rpn4	MAG1	rpn4,mag1	(rpn4->mag1,[9])
rpn4	UBP6	rpn4,ubp6	(rpn4->ubp6,[6])
rpn4	SSA1	rpn4,yap1,ssa1	(rpn4->yap1,[6]),(rpn4->ssa1,[9]),(yap1->ssa1,[1],[8],[14],[70])
rpn4	VTC3	rpn4,pdr1,vtc3	(rpn4->pdr1,[9]),(pdr1->vtc3,[9])
rpn4	STF2	rpn4,pdr1,stf2	(rpn4->pdr1,[9]),(rpn4->stf2,[9],[6]),(pdr1->stf2,[17],[9])
rpn4	UFD1	rpn4,ufd1	(rpn4->ufd1,[9],[6])
rpn4	DSK2	rpn4,dsk2	(rpn4->dsk2,[9])
rpn4	YLR413W	rpn4,yap1,ylr413w	(rpn4->yap1,[6]),(rpn4->ylr413w,[9]),(yap1->ylr413w,[8])
rpn4	SGT2	rpn4,sgt2	(rpn4->sgt2,[9])
rpn4	YPI1	rpn4,ypi1	(rpn4->ypi1,[6])
rpn4	YLR297W	rpn4,yap1,ylr297w	(rpn4->yap1,[6]),(rpn4->ylr297w,[9]),(yap1->ylr297w,[3],[6])
rpn4	VTC2	rpn4,yap1,vtc2	(rpn4->yap1,[6]),(yap1->vtc2,[8])
rpn4	RPT6	rpn4,rpt6	(rpn4->rpt6,[9],[71])
rpn4	RPT4	rpn4,rpt4	(rpn4->rpt4,[9])
rpn4	RPT2	rpn4,rpt2	(rpn4->rpt2,[9])
rpn4	RPT3	rpn4,rpt3	(rpn4->rpt3,[9])
rpn4	GRE2	rpn4,pdr1,gre2	(rpn4->pdr1,[9]),(pdr1->gre2,[17],[25],[18],[9],[23],[19],[72],[20])
rpn4	RPT1	rpn4,rpt1	(rpn4->rpt1,[9])
rpn4	ALD6	rpn4,yap1,ald6	(rpn4->yap1,[6]),(rpn4->ald6,[6]),(yap1->ald6,[8],[3],[13],[6])
rpn4	YKT6	rpn4,ykt6	(rpn4->ykt6,[9])
rpn4	HSP150	rpn4,yap1,hsp150	(rpn4->yap1,[6]),(yap1->hsp150,[8])
rpn4	MUP3	rpn4,yap1,mup3	(rpn4->yap1,[6]),(yap1->mup3,[8])
rpn4	ZWF1	rpn4,yap1,zwf1	(rpn4->yap1,[6]),(yap1->zwf1,[4],[8],[3],[14])
rpn4	SCL1	rpn4,scl1	(rpn4->scl1,[9])
rpn4	PYC1	rpn4,pdr1,pyc1	(rpn4->pdr1,[9]),(rpn4->pyc1,[9]),(pdr1->pyc1,[18])
rpn4	PDR1	rpn4,pdr1	(rpn4->pdr1,[9])
rpn4	YIL169C	rpn4,yil169c	(rpn4->yil169c,[9])
rpn4	KAR4	rpn4,kar4	(rpn4->kar4,[9])
rpn4	GCD1	rpn4,gcd1	(rpn4->gcd1,[9])
rpn4	YGP1	rpn4,yap1,ygp1	(rpn4->yap1,[6]),(rpn4->ygp1,[9]),(yap1->ygp1,[7],[8],[3])
rpn4	SNQ2	rpn4,pdr1,snq2	(rpn4->pdr1,[9]),(pdr1->snq2,[17],[18],[22],[23],[19],[24],[20],[21])
rpn4	CCS1	rpn4,yap1,ccs1	(rpn4->yap1,[6]),(yap1->ccs1,[4],[8],[12])
rpn4	PRM5	rpn4,yap1,prm5	(rpn4->yap1,[6]),(rpn4->prm5,[9]),(yap1->prm5,[1],[8],[3])
rpn4	PHD1	rpn4,yap1,phd1	(rpn4->yap1,[6]),(yap1->phd1,[6])
rpn4	YNL155W	rpn4,ynl155w	(rpn4->ynl155w,[9],[6])
rpn4	YMR315W	rpn4,yap1,ymr315w	(rpn4->yap1,[6]),(rpn4->ymr315w,[9]),(yap1->ymr315w,[4],[3],[5])
rpn4	YDL124W	rpn4,yap1,ydl124w	(rpn4->yap1,[6]),(yap1->ydl124w,[4],[8],[3],[5])
rpn4	CUP1-2	rpn4,yap1,cup1-2	(rpn4->yap1,[6]),(rpn4->cup1-2,[9]),(yap1->cup1-2,[8])
rpn4	RPN11	rpn4,rpn11	(rpn4->rpn11,[9],[6])
rpn4	ERO1	rpn4,yap1,ero1	(rpn4->yap1,[6]),(rpn4->ero1,[9]),(yap1->ero1,[1],[8],[9],[12])
rpn4	PRE8	rpn4,pre8	(rpn4->pre8,[9],[6])
rtg3	ACO1	rtg3,aco1	(rtg3->aco1,[61],[62])
rtg3	CIT1	rtg3,cit1	(rtg3->cit1,[63])
rtg3	IDH1	rtg3,idh1	(rtg3->idh1,[62])
rtg3	CIT2	rtg3,cit2	(rtg3->cit2,[64],[62])
sfp1	RPP1A	sfp1,rpp1a	(sfp1->rpp1a,[75])
sfp1	RPP1B	sfp1,rpp1b	(sfp1->rpp1b,[75])
sfp1	RPP2B	sfp1,rpp2b	(sfp1->rpp2b,[75])
sfp1	RPL23A	sfp1,rpl23a	(sfp1->rpl23a,[75])
sfp1	RPS14A	sfp1,rps14a	(sfp1->rps14a,[75])
sfp1	RPS27B	sfp1,rps27b	(sfp1->rps27b,[75])
sfp1	YNL305C	sfp1,ynl305c	(sfp1->ynl305c,[76])
sfp1	RPL27A	sfp1,rpl27a	(sfp1->rpl27a,[75])
sfp1	RPL35A	sfp1,rpl35a	(sfp1->rpl35a,[75])
sfp1	RPL9B	sfp1,rpl9b	(sfp1->rpl9b,[76],[75])
sfp1	RPA34	sfp1,rpa34	(sfp1->rpa34,[76],[75],[79],[80])
sfp1	RPS11B	sfp1,rps11b	(sfp1->rps11b,[75])
sfp1	RPS5	sfp1,rps5	(sfp1->rps5,[75],[77])
sfp1	RPL14B	sfp1,rpl14b	(sfp1->rpl14b,[75])
sfp1	RPS3	sfp1,rps3	(sfp1->rps3,[75],[78])
sfp1	YJL068C	sfp1,yjl068c	(sfp1->yjl068c,[76],[75])
sfp1	RPS16B	sfp1,rps16b	(sfp1->rps16b,[75])
sfp1	RPL42A	sfp1,rpl42a	(sfp1->rpl42a,[75])
sfp1	RPL7B	sfp1,rpl7b	(sfp1->rpl7b,[76],[75])
sfp1	RPL28	sfp1,rpl28	(sfp1->rpl28,[75])
sfp1	RPL1B	sfp1,rpl1b	(sfp1->rpl1b,[77])
sfp1	RPL13A	sfp1,rpl13a	(sfp1->rpl13a,[75],[77])
sfp1	RPL24B	sfp1,rpl24b	(sfp1->rpl24b,[75])
sfp1	RPL2A	sfp1,rpl2a	(sfp1->rpl2a,[75])
sfp1	RPS23A	sfp1,rps23a	(sfp1->rps23a,[75])
sfp1	HSC82	sfp1,hsc82	(sfp1->hsc82,[75])
sfp1	UTH1	sfp1,uth1	(sfp1->uth1,[75])
sfp1	HMS1	sfp1,hms1	(sfp1->hms1,[1])
sfp1	SIR1	sfp1,sir1	(sfp1->sir1,[75])
sfp1	RPL11B	sfp1,rpl11b	(sfp1->rpl11b,[75])
sfp1	RPS21B	sfp1,rps21b	(sfp1->rps21b,[75])
sfp1	RPL15B	sfp1,rpl15b	(sfp1->rpl15b,[75])
sfp1	YPL184C	sfp1,ypl184c	(sfp1->ypl184c,[75])
sfp1	RPL15A	sfp1,rpl15a	(sfp1->rpl15a,[75])
sfp1	RPS0A	sfp1,rps0a	(sfp1->rps0a,[75])
sfp1	RPL36A	sfp1,rpl36a	(sfp1->rpl36a,[75])
sfp1	RPL6A	sfp1,rpl6a	(sfp1->rpl6a,[75])
sfp1	RPL36B	sfp1,rpl36b	(sfp1->rpl36b,[75])
sfp1	RPS22A	sfp1,rps22a	(sfp1->rps22a,[75])
sfp1	RPL34A	sfp1,rpl34a	(sfp1->rpl34a,[75])
sfp1	RPL19B	sfp1,rpl19b	(sfp1->rpl19b,[75])
sfp1	RPL16A	sfp1,rpl16a	(sfp1->rpl16a,[75])
sfp1	RPL40B	sfp1,rpl40b	(sfp1->rpl40b,[75])
sfp1	RPL43B	sfp1,rpl43b	(sfp1->rpl43b,[75])
sfp1	RPP2A	sfp1,rpp2a	(sfp1->rpp2a,[75])
sfp1	ZWF1	sfp1,zwf1	(sfp1->zwf1,[75])
sfp1	RPS7B	sfp1,rps7b	(sfp1->rps7b,[75])
sfp1	RPL31A	sfp1,rpl31a	(sfp1->rpl31a,[75])
sfp1	RPL3	sfp1,rpl3	(sfp1->rpl3,[75])
sfp1	RPL18B	sfp1,rpl18b	(sfp1->rpl18b,[76],[75])
sfp1	RPL9A	sfp1,rpl9a	(sfp1->rpl9a,[75])
sfp1	KAR2	sfp1,kar2	(sfp1->kar2,[75])
sfp1	YPL034W	sfp1,ypl034w	(sfp1->ypl034w,[75])
sfp1	RPS6A	sfp1,rps6a	(sfp1->rps6a,[75])
sfp1	RPS25A	sfp1,rps25a	(sfp1->rps25a,[75])
sfp1	RPS28B	sfp1,rps28b	(sfp1->rps28b,[75])
sfp1	RPS28A	sfp1,rps28a	(sfp1->rps28a,[75])
sfp1	GRS1	sfp1,grs1	(sfp1->grs1,[75],[79])
sfp1	RPL24A	sfp1,rpl24a	(sfp1->rpl24a,[75])
sfp1	RPL32	sfp1,rpl32	(sfp1->rpl32,[75])
sfp1	RPL4A	sfp1,rpl4a	(sfp1->rpl4a,[76],[75])
sfp1	RPS1B	sfp1,rps1b	(sfp1->rps1b,[75])
sfp1	RPS1A	sfp1,rps1a	(sfp1->rps1a,[75])
sfp1	RPS15	sfp1,rps15	(sfp1->rps15,[75])
sfp1	RPL14A	sfp1,rpl14a	(sfp1->rpl14a,[75])
sfp1	BAP2	sfp1,bap2	(sfp1->bap2,[76])
sfp1	RPL31B	sfp1,rpl31b	(sfp1->rpl31b,[75])
sfp1	RPL33A	sfp1,rpl33a	(sfp1->rpl33a,[75])
sfp1	RPL33B	sfp1,rpl33b	(sfp1->rpl33b,[75])
sfp1	RPL12A	sfp1,rpl12a	(sfp1->rpl12a,[77])
sfp1	RPL21B	sfp1,rpl21b	(sfp1->rpl21b,[75])
skn7	RPL37B	skn7,yap1,rpl37b	(skn7->yap1,[3]),(yap1->rpl37b,[8])
skn7	MF(ALPHA)1	skn7,yap1,mf(alpha)1	(skn7->yap1,[3]),(yap1->mf(alpha)1,[1])
skn7	DDR48	skn7,ddr48	(skn7->ddr48,[1],[3])
skn7	PUT4	skn7,put4	(skn7->put4,[1],[3])
skn7	YOR152C	skn7,yap1,yor152c	(skn7->yap1,[3]),(yap1->yor152c,[6])
skn7	TSA1	skn7,tsa1	(skn7->tsa1,[3])
skn7	YLR108C	skn7,yap1,ylr108c	(skn7->yap1,[3]),(yap1->ylr108c,[4],[9],[3],[5],[6])
skn7	FET4	skn7,rox1,fet4	(skn7->rox1,[3]),(rox1->fet4,[15])
skn7	TDH1	skn7,yap1,tdh1	(skn7->yap1,[3]),(yap1->tdh1,[7],[8],[3])
skn7	TDH3	skn7,yap1,tdh3	(skn7->yap1,[3]),(yap1->tdh3,[8])
skn7	CYS4	skn7,yap1,cys4	(skn7->yap1,[3]),(yap1->cys4,[8])
skn7	CYS3	skn7,yap1,cys3	(skn7->yap1,[3]),(yap1->cys3,[8],[14])
skn7	HEK2	skn7,yap1,hek2	(skn7->yap1,[3]),(yap1->hek2,[3])
skn7	AHP1	skn7,ahp1	(skn7->ahp1,[3],[14])
skn7	DRE2	skn7,yap1,dre2	(skn7->yap1,[3]),(yap1->dre2,[4],[5],[6])
skn7	UTH1	skn7,uth1	(skn7->uth1,[3])
skn7	LYS20	skn7,yap1,lys20	(skn7->yap1,[3]),(yap1->lys20,[4],[8],[3],[6],[14])
skn7	ATR1	skn7,yap1,atr1	(skn7->yap1,[3]),(yap1->atr1,[7],[8],[9],[3],[10],[6])
skn7	YNL146W	skn7,ynl146w	(skn7->ynl146w,[1],[3])
skn7	SCW10	skn7,scw10	(skn7->scw10,[3])
skn7	OYE2	skn7,yap1,oye2	(skn7->yap1,[3]),(yap1->oye2,[4],[8],[10],[6],[12])
skn7	FRE4	skn7,nrg1,fre4	(skn7->nrg1,[1]),(nrg1->fre4,[11])
skn7	RPS4A	skn7,yap1,rps4a	(skn7->yap1,[3]),(yap1->rps4a,[8])
skn7	RPI1	skn7,nrg1,rpi1	(skn7->nrg1,[1]),(nrg1->rpi1,[11])
skn7	MET17	skn7,yap1,met17	(skn7->yap1,[3]),(yap1->met17,[8])
skn7	PRY1	skn7,pry1	(skn7->pry1,[1])
skn7	MRPL4	skn7,msn4,mrpl4	(skn7->msn4,[1]),(msn4->mrpl4,[3])
skn7	RPS10B	skn7,yap1,rps10b	(skn7->yap1,[3]),(yap1->rps10b,[8],[3],[13])
skn7	VID27	skn7,yap1,vid27	(skn7->yap1,[3]),(yap1->vid27,[8],[6])
skn7	YMR173W-A	skn7,ymr173w-a	(skn7->ymr173w-a,[3])
skn7	CWP2	skn7,cwp2	(skn7->cwp2,[1])
skn7	TSA2	skn7,tsa2	(skn7->tsa2,[1],[3],[14])
skn7	TRR1	skn7,trr1	(skn7->trr1,[3],[14])
skn7	LAC1	skn7,rox1,lac1	(skn7->rox1,[3]),(rox1->lac1,[16],[15])
skn7	GPX2	skn7,gpx2	(skn7->gpx2,[3])
skn7	YMR304C-A	skn7,ymr304c-a	(skn7->ymr304c-a,[3])
sko1	YNL134C	sko1,msn4,ynl134c	(sko1->msn4,[87]),(msn4->ynl134c,[3],[5])
sko1	YML131W	sko1,yml131w	(sko1->yml131w,[37])
sko1	GRE2	sko1,gre2	(sko1->gre2,[86],[88],[37])
sko1	ELO1	sko1,nrg1,elo1	(sko1->nrg1,[87]),(nrg1->elo1,[11])
sko1	PUP2	sko1,msn4,pup2	(sko1->msn4,[87]),(msn4->pup2,[32])
sko1	PTR2	sko1,ptr2	(sko1->ptr2,[87])
sko1	NDE1	sko1,nrg1,nde1	(sko1->nrg1,[87]),(nrg1->nde1,[11])
sko1	YHR033W	sko1,nrg1,yhr033w	(sko1->nrg1,[87]),(nrg1->yhr033w,[11])
sko1	YPR1	sko1,ypr1	(sko1->ypr1,[86])
sko1	FRE4	sko1,nrg1,fre4	(sko1->nrg1,[87]),(nrg1->fre4,[11])
sok2	NDE1	sok2,nrg1,nde1	(sok2->nrg1,[170]),(nrg1->nde1,[11])
sok2	THI7	sok2,thi7	(sok2->thi7,[1])
sok2	YML131W	sok2,yml131w	(sok2->yml131w,[1])
sok2	MSN4	sok2,msn4	(sok2->msn4,[1],[170])
sok2	HMS1	sok2,hms1	(sok2->hms1,[1])
sok2	PRY1	sok2,pry1	(sok2->pry1,[1])
sok2	YGP1	sok2,ygp1	(sok2->ygp1,[1],[170])
sok2	CWP1	sok2,cwp1	(sok2->cwp1,[1])
sok2	HSP12	sok2,hsp12	(sok2->hsp12,[1])
sok2	SOK2	sok2,sok2	(sok2->sok2,[1])
sok2	HXT6	sok2,nrg1,hxt6	(sok2->nrg1,[170]),(nrg1->hxt6,[11])
sok2	HXT7	sok2,hxt7	(sok2->hxt7,[1])
sok2	TIR3	sok2,mga1,tir3	(sok2->mga1,[1]),(mga1->tir3,[1])
sok2	PHD1	sok2,phd1	(sok2->phd1,[1])
sok2	GRE2	sok2,gre2	(sok2->gre2,[1])
sok2	TPO2	sok2,tpo2	(sok2->tpo2,[170])
sok2	TIP1	sok2,tip1	(sok2->tip1,[170])
sok2	ERG28	sok2,erg28	(sok2->erg28,[1])
sok2	FAA1	sok2,faa1	(sok2->faa1,[170])
stp1	BAP2	stp1,bap2	(stp1->bap2,[135],[136],[137])
stp1	MUP1	stp1,mup1	(stp1->mup1,[84])
stp2	ETR1	stp2,adr1,etr1	(stp2->adr1,[84]),(adr1->etr1,[85])
stp2	PTR2	stp2,adr1,ptr2	(stp2->adr1,[84]),(stp2->ptr2,[84]),(adr1->ptr2,[30])
sum1	TNA1	sum1,tna1	(sum1->tna1,[152])
sum1	DTR1	sum1,dtr1	(sum1->dtr1,[152])
sum1	YGL138C	sum1,ygl138c	(sum1->ygl138c,[152])
sum1	HXT14	sum1,hxt14	(sum1->hxt14,[152])
sum1	YOL024W	sum1,yol024w	(sum1->yol024w,[152])
sum1	CDA1	sum1,cda1	(sum1->cda1,[152])
sum1	SPR3	sum1,spr3	(sum1->spr3,[152])
sum1	YOR365C	sum1,yor365c	(sum1->yor365c,[152])
sum1	PES4	sum1,pes4	(sum1->pes4,[152])
sum1	SMK1	sum1,smk1	(sum1->smk1,[153])
sum1	STE3	sum1,ste3	(sum1->ste3,[152])
sum1	OSW1	sum1,osw1	(sum1->osw1,[152])
sum1	SPS18	sum1,sps18	(sum1->sps18,[153])
sum1	DAL1	sum1,dal1	(sum1->dal1,[152])
sum1	LOH1	sum1,loh1	(sum1->loh1,[152])
sum1	IRC18	sum1,irc18	(sum1->irc18,[152])
sum1	YJL043W	sum1,yjl043w	(sum1->yjl043w,[152])
sum1	YJR079W	sum1,yjr079w	(sum1->yjr079w,[152])
sum1	GAS2	sum1,gas2	(sum1->gas2,[152])
sum1	BNA2	sum1,bna2	(sum1->bna2,[152])
sum1	BNA1	sum1,bna1	(sum1->bna1,[152])
swi4	YPS1	swi4,yps1	(swi4->yps1,[1])
swi4	SRL1	swi4,srl1	(swi4->srl1,[1])
swi4	YNL300W	swi4,ynl300w	(swi4->ynl300w,[1])
swi4	HCM1	swi4,hcm1	(swi4->hcm1,[94])
swi4	SIM1	swi4,sim1	(swi4->sim1,[94])
swi4	YGR110W	swi4,ygr110w	(swi4->ygr110w,[1])
swi4	UTH1	swi4,uth1	(swi4->uth1,[1])
swi4	EXG1	swi4,exg1	(swi4->exg1,[94])
swi4	SOL4	swi4,sol4	(swi4->sol4,[1])
swi4	PCL2	swi4,pcl2	(swi4->pcl2,[94])
swi4	PCL1	swi4,pcl1	(swi4->pcl1,[1],[94])
swi4	CIS3	swi4,cis3	(swi4->cis3,[1])
swi4	GAT2	swi4,gat2	(swi4->gat2,[1])
swi4	HTA2	swi4,hta2	(swi4->hta2,[94])
swi4	NRM1	swi4,nrm1	(swi4->nrm1,[1])
swi4	NDD1	swi4,ndd1	(swi4->ndd1,[1])
swi4	ELO1	swi4,elo1	(swi4->elo1,[94])
swi4	CWP1	swi4,cwp1	(swi4->cwp1,[1],[94])
swi4	PHD1	swi4,phd1	(swi4->phd1,[1])
swi4	GIC2	swi4,gic2	(swi4->gic2,[1])
swi4	TSL1	swi4,tsl1	(swi4->tsl1,[1])
swi4	SWI4	swi4,swi4	(swi4->swi4,[1])
swi5	PCL9	swi5,pcl9	(swi5->pcl9,[43],[45])
swi5	CRH1	swi5,crh1	(swi5->crh1,[43])
tec1	RPP1A	tec1,sfp1,rpp1a	(tec1->sfp1,[119]),(sfp1->rpp1a,[75])
tec1	RPP1B	tec1,sfp1,rpp1b	(tec1->sfp1,[119]),(sfp1->rpp1b,[75])
tec1	DDR48	tec1,ddr48	(tec1->ddr48,[120],[119])
tec1	RRP5	tec1,tos8,rrp5	(tec1->tos8,[120]),(tos8->rrp5,[1])
tec1	RPS15	tec1,sfp1,rps15	(tec1->sfp1,[119]),(sfp1->rps15,[75])
tec1	RPS27B	tec1,sfp1,rps27b	(tec1->sfp1,[119]),(sfp1->rps27b,[75])
tec1	RPL16A	tec1,sfp1,rpl16a	(tec1->sfp1,[119]),(sfp1->rpl16a,[75])
tec1	RPL18B	tec1,sfp1,rpl18b	(tec1->sfp1,[119]),(sfp1->rpl18b,[76],[75])
tec1	RPS25A	tec1,sfp1,rps25a	(tec1->sfp1,[119]),(sfp1->rps25a,[75])
tec1	YKL177W	tec1,sfp1,ykl177w	(tec1->sfp1,[119]),(sfp1->ykl177w,[75])
tec1	RPL1B	tec1,sfp1,rpl1b	(tec1->sfp1,[119]),(sfp1->rpl1b,[77])
tec1	YLR042C	tec1,ylr042c	(tec1->ylr042c,[120],[119])
tec1	CLN1	tec1,cln1	(tec1->cln1,[120],[119])
tec1	RPS14A	tec1,sfp1,rps14a	(tec1->sfp1,[119]),(sfp1->rps14a,[75])
tec1	RPL36B	tec1,sfp1,rpl36b	(tec1->sfp1,[119]),(sfp1->rpl36b,[75])
tec1	RPS22A	tec1,sfp1,rps22a	(tec1->sfp1,[119]),(sfp1->rps22a,[75])
tec1	RPS16A	tec1,sfp1,rps16a	(tec1->sfp1,[119]),(sfp1->rps16a,[76],[75])
tec1	MUC1	tec1,muc1	(tec1->muc1,[120],[119])
tec1	RPL43B	tec1,sfp1,rpl43b	(tec1->sfp1,[119]),(sfp1->rpl43b,[75])
tec1	RPS28B	tec1,sfp1,rps28b	(tec1->sfp1,[119]),(sfp1->rps28b,[75])
tec1	RPS28A	tec1,sfp1,rps28a	(tec1->sfp1,[119]),(sfp1->rps28a,[75])
tec1	YGP1	tec1,ygp1	(tec1->ygp1,[120])
tec1	YJU2	tec1,yju2	(tec1->yju2,[120])
tec1	NDJ1	tec1,ndj1	(tec1->ndj1,[120])
tec1	RPL14A	tec1,sfp1,rpl14a	(tec1->sfp1,[119]),(sfp1->rpl14a,[75])
tec1	RPL33B	tec1,sfp1,rpl33b	(tec1->sfp1,[119]),(sfp1->rpl33b,[75])
tye7	ENO1	tye7,eno1	(tye7->eno1,[90])
ume6	YOR338W	ume6,yor338w	(ume6->yor338w,[95])
ume6	IME2	ume6,ime2	(ume6->ime2,[100],[95])
ume6	INO1	ume6,ino1	(ume6->ino1,[98],[99])
ume6	HOP1	ume6,hop1	(ume6->hop1,[101],[99],[95])
ume6	SPO13	ume6,spo13	(ume6->spo13,[100],[95])
ume6	SRT1	ume6,srt1	(ume6->srt1,[95])
ume6	CAR1	ume6,car1	(ume6->car1,[96],[97],[95])
ume6	ACS1	ume6,acs1	(ume6->acs1,[95])
ume6	YFR017C	ume6,yfr017c	(ume6->yfr017c,[95])
ume6	MEI4	ume6,mei4	(ume6->mei4,[95])
ume6	SIP4	ume6,sip4	(ume6->sip4,[98],[95])
ume6	YIR014W	ume6,yir014w	(ume6->yir014w,[95])
ume6	YOL131W	ume6,yol131w	(ume6->yol131w,[95])
ume6	SPO16	ume6,spo16	(ume6->spo16,[95])
ume6	NDJ1	ume6,ndj1	(ume6->ndj1,[95])
ume6	IRC15	ume6,irc15	(ume6->irc15,[95])
ume6	RNP1	ume6,rnp1	(ume6->rnp1,[95])
ume6	DMC1	ume6,dmc1	(ume6->dmc1,[95])
xbp1	GYL1	xbp1,gyl1	(xbp1->gyl1,[1])
yap1	YLR108C	yap1,ylr108c	(yap1->ylr108c,[4],[9],[3],[5],[6])
yap1	PST1	yap1,pst1	(yap1->pst1,[8])
yap1	DDR48	yap1,ddr48	(yap1->ddr48,[4],[1],[8],[3],[5],[32])
yap1	TSA1	yap1,tsa1	(yap1->tsa1,[4],[8],[9],[3],[6],[31])
yap1	YMR034C	yap1,aft2,ymr034c	(yap1->aft2,[4],[6]),(aft2->ymr034c,[39])
yap1	RRI2	yap1,rri2	(yap1->rri2,[8])
yap1	MCH4	yap1,mch4	(yap1->mch4,[8],[3])
yap1	COX8	yap1,hap4,cox8	(yap1->hap4,[8]),(hap4->cox8,[1])
yap1	AHP1	yap1,ahp1	(yap1->ahp1,[4],[8],[9],[3],[14],[37],[31])
yap1	YNL134C	yap1,ynl134c	(yap1->ynl134c,[4],[1],[8],[9],[3],[5],[6],[14],[31])
yap1	YCF1	yap1,ycf1	(yap1->ycf1,[3],[6])
yap1	ATR1	yap1,atr1	(yap1->atr1,[7],[8],[9],[3],[10],[6])
yap1	DSK2	yap1,rpn4,dsk2	(yap1->rpn4,[1],[8]),(yap1->dsk2,[8]),(rpn4->dsk2,[9])
yap1	YER067W	yap1,yer067w	(yap1->yer067w,[7],[8],[3])
yap1	ERG28	yap1,erg28	(yap1->erg28,[8],[9])
yap1	TRR1	yap1,trr1	(yap1->trr1,[4],[8],[9],[3],[38],[5],[6],[14],[31],[34])
yap1	TRP4	yap1,trp4	(yap1->trp4,[6])
yap1	TRX2	yap1,trx2	(yap1->trx2,[4],[8],[40],[35],[36],[9],[3],[5],[6],[14],[31],[34])
yap1	GRE2	yap1,gre2	(yap1->gre2,[4],[1],[8],[9],[3],[5],[6],[14],[12],[37],[31],[34])
yap1	SOD1	yap1,sod1	(yap1->sod1,[4],[8],[36],[9],[3],[6],[14])
yap1	YPL088W	yap1,yrr1,ypl088w	(yap1->yrr1,[4],[8],[12]),(yap1->ypl088w,[8]),(yrr1->ypl088w,[23],[33])
yap1	DAP1	yap1,dap1	(yap1->dap1,[8])
yap1	ISU2	yap1,isu2	(yap1->isu2,[4],[9],[3],[5],[6])
yap1	CCS1	yap1,ccs1	(yap1->ccs1,[4],[8],[12])
yap1	AAD15	yap1,aad15	(yap1->aad15,[4],[8],[10],[5])
yap1	YMR173W-A	yap1,ymr173w-a	(yap1->ymr173w-a,[4],[8],[9],[3])
yap1	SNQ2	yap1,snq2	(yap1->snq2,[8],[12])
yap1	ROX1	yap1,rox1	(yap1->rox1,[9],[3],[6])
yap1	ZPR1	yap1,zpr1	(yap1->zpr1,[1])
yap1	UFD4	yap1,rpn4,ufd4	(yap1->rpn4,[1],[8]),(rpn4->ufd4,[6])
yap1	LAC1	yap1,rox1,lac1	(yap1->rox1,[9],[3],[6]),(rox1->lac1,[16],[15])
yap1	GPX2	yap1,gpx2	(yap1->gpx2,[4],[8],[9],[3],[5],[6],[12])
yap1	GLR1	yap1,glr1	(yap1->glr1,[4],[8],[3],[6],[14],[34])
yap1	AAC3	yap1,rox1,aac3	(yap1->rox1,[9],[3],[6]),(yap1->aac3,[7],[9],[3]),(rox1->aac3,[16],[15])
yap1	GSH1	yap1,gsh1	(yap1->gsh1,[8],[35],[36],[3],[14],[12],[34])
yox1	MCM7	yox1,mcm7	(yox1->mcm7,[1])
yox1	MCM5	yox1,mcm5	(yox1->mcm5,[47])
zap1	ZRT1	zap1,zrt1	(zap1->zrt1,[1],[168],[169])
zap1	ZRT2	zap1,zrt2	(zap1->zrt2,[168],[169])
Reference Number	Papers of TF regulation evidence
1	Chua G et al., PNAS, 2006;103(32):12045-50
2	Tang et al., BMC Genomics. , 2006;7(0):215
3	Kelley & Ideker , PLOS Genet, ;5(5):e1000488
4	Dubacq et al., Mol Genet Genomics. , 2006;275(2):114-144
5	Gasch AP et al., Mol Biol Cell, 2000;11(12):4241-57
6	Haugen AC et al., Genome Biol, 2004;5(12):R95
7	Horan et al., Yeast, 2006;23(7):519-535
8	Thorsen et al., Physiol Genomics, 2007 Jun 19;30(1):35-43
9	Salin H et al., BMC Genomics, ;9(0):333
10	DeRisi JL et al., Science, 1997 Oct 24;278(5338):680-6
11	Vyas VK et al., Eukaryot Cell., 2005 Nov;4(11):1882-91
12	Lucau-Danila A et al., Mol Cell Biol, 2005 Mar;25(5):1860-8
13	Cohen BA et al., Mol Biol Cell, 2002 May;13(5):1608-14
14	Lee J et al., J Biol Chem, 1999 Jun 4;274(23):16040-6
15	Ter Linde JJ et al., Yeast, 2002;19(10):825-40
16	Kwast KE et al., J Bacteriol, 2002;84(1):250-65
17	Anderson JB ET AL., Eukaryot Cell., 2006;5(8):1243-51
18	Banerjee D et al, Eukaryot Cell., ;7(1):68-77
19	DeRisi J et al., FEBS Lett, 2000 Mar 24;470(2):156-60
20	Onda M et al., Gene, 2004 May 12;332(0):51-9
21	Tuttle MS et al., J Biol Chem, 2003 Jan 10;278(2):1273-80
22	Kolaczkowska A et al, FEBS Lett., ;582(6):977-83
23	Hazelwood LA et al., Appl Environ Microbiol., ;76(1):318-28
24	Miura F et al., FEBS Lett, 2001 Sep 7;505(1):103-8
25	Sch羹ller C et al, Mol Biol Cell., ;18(12):4932-44
26	Dang VD et al., Yeast, 1994;0(10):1273-83
27	Devaux F et al., FEBS Lett, 2002 Mar 27;515(1):25-8
28	Biddick et al, PLOS One, ;3(1):e1436
29	Haurie V et al., J Biol Chem, 2001 Jan 5;276(1):76-85
30	Young ET et al., J Biol Chem, 2003;78(28):26146-58
31	Vido K et al., J Biol Chem, 2001;76(11):8469-74
32	Hasan R et al., Mol Microbiol, 2002;45(1):233-41
33	Lucau-Danila A et al., J Biol Chem, 2003 Dec 26;278(52):52641-50
34	Wysocki R et al., Mol Biol Cell, 2004;5(5):2049-60
35	Ng CH et al.,, Free Radic Biol Med., ;44(6):1131-45
36	Menezes RA et al., Biochem J, ;414(2):301-11
37	Rep M et al., Mol Microbiol, 2001;40(5):1067-83
38	Dumond H et al., Mol Microbiol, 2000;6(4):830-45
39	Courel M et al., Moll Cell Biol., 2005 Aug;25(15):6760-71
40	Okazaki S et al., Mol Cell, ;27(4):675-88
41	Jennifer J Smith et al, Mol Syst Biol. , ;3(0):
42	Karpichev IV et al., Mol Cell Biol, 1998;8(11):6560-70
43	Di Talia et al, PLOS Biol, ;7(10):e1000221
44	Doolin MT et al., Mol Microbiol, 2001;0(2):422-32
45	McBride HJ et al., J Biol Chem, 1999;74(30):21029-36
46	Rowen DW et al., J Bacteriol, 1997;179(11):3761-6
47	Pramila T et al., Genes Dev, 2002;6(23):3034-45
48	Ihrig et al, Eukaryot Cell, ;9(3):460-471
49	Guarente L et al., Cell, 1984 Feb;36(2):503-11
50	Abramova NE et al., Genetics, 2001;57(3):1169-77
51	Deckert J et al., Mol Cell Biol, 1995;5(11):6109-17
52	Kwast KE et al., Curr Genet, 1997;2(6):377-83
53	Lowry et al., Mol Cell Biol, 1990;10(11):5921-5926
54	Lowry CV et al., Mol Cell Biol, 1988 Nov;8(11):4651-8
55	Sertil O et al., Nucleic Acids Res, 2003;31(20):5831-7
56	Castro-Prego et al., FEMS Yeast Res, ;10(3):309-21
57	Keng T., Mol Cell Biol, 1992 Jun;12(6):2616-23
58	Raghevendran et al., J Biol Chem, 2006;281(18):12308-12314
59	Mountain HA et al., Mol Microbiol, 1993 Jan;7(2):215-28
60	Frenz LM et al., Mol Genet Genomics, 2001 Nov;266(3):374-84
61	Chen et al, PNAS, ;104(34):13738-43
62	Liu Z et al., Mol Cell Biol, 1999;19(10):6720-8
63	Pastor et al, J Biol Chem, ;284(44):30307-30317
64	Chen and Lopez, Yeast, ;27(6):345-359
65	Pagani et al., Mol Microbiol, 2007 Jul;65(1):521-537
66	Rutherford JC et al., J Biol Chem, 2003;78(30):27636-43
67	Berthelet et al, Genetics, ;0(0):
68	De Freitas JM et al., J Biol Chem, 2004 Feb 6;279(6):4450-8
69	Hausmann A et al., J Biol Chem, ;288(13):8318-30
70	Stephen DW et al., Mol Microbiol, 1995;6(3):415-23
71	Wang X et al., Genetics, ;184(2):335-42
72	Nawrocki A et al., Proteomics, 2001 Aug;1(8):1022-32
73	Shapira M et al., Mol Biol Cell, 2004 Dec;15(12):5659-69
74	Abraham DS et al., Eukaryot Cell., 2005 Nov;4(11):1808-19
75	Cipollina et al, Microbiology, ;154(6):1686-99
76	Cipollina et al, Microbiology, ;154(1):337-46
77	Marion et al., Proc Natl Acad Sci USA, 2004;101(40):14315-14322
78	Joo et al, Biochim Biophys Acta, ;1789(11):741-750
79	Jorgensen et al., Genes Dev, 2004;18(20):2491-2505
80	Jorgensen P et al., Science., 2002 Jul 19;297(5580):395-400
81	Sarver A et al., Mol Biol Cell., 2005 Oct;16(10):4781-91
82	Ogawa N et al., Mol Biol Cell, 2000;1(12):4309-21
83	Springer et al., PLoS Biol, 2003 Nov 17;1(2):E28
84	Eckert-Boulet N et al., Yeast, 2004;1(8):635-48
85	Gurvitz, FEMS Microbiol Lett, ;297(2):255-260
86	Garcia-Gimeno MA et al., Mol Cell Biol, 2000;20(12):4340-9
87	Niu et al., PLoS Genet, ;4(7):e1000120.
88	Proft M et al., EMBO J, 2001;0(5):1123-33
89	Zhu G et al., Nature, 2000 Jul 6;406(6791):90-4
90	Nishi K et al., Mol Cell Biol, 1995 May;15(5):2646-53
91	Georis et al, Genetics, ;181(3):861-874
92	Soussi-Boudekou S et al., Mol Microbiol, 1997;3(6):1157-68
93	Coffman JA et al., J Bacteriol, 1997;79(11):3416-29
94	Bean JM et al., Genetics., 2005 Sep;171(1):49-61
95	Williams RM et al., Proc Natl Acad Sci U S A, 2002 Oct 15;99(21):13431-6
96	Messenguy F et al., J Bacteriol, 2000;82(11):3158-64
97	Park HD et al., Nucleic Acids Res, 1992;0(8):1909-15
98	Yukawa M et al., Biosci Biotechnol Biochem, ;73(2):378-84
99	Schroder M et al., EMBO J, 2004;3(11):2281-92
100	Steber CM et al., Proc Natl Acad Sci U S A, 1995 Dec 19;92(26):12490-4
101	Goldmark JP et al., Cell, 2000;3(3):423-33
102	Yamamoto et al., J Biol Chem., 2005 Mar 25;280(12):11911-9
103	Yamamoto et al, Eukaryot Cell, ;0(0):
104	Hahn JS et al., J Biol Chem, 2004 Feb 13;279(7):5169-76
105	Eastmond and Nelson, J Biol Chem, 2006;281(43):32909-32921
106	Boy-Marcotte E et al., Mol Microbiol, 1999;3(2):274-83
107	Imazu H et al., Eukaryot Cell, 2005 Jun;4(6):1050-6
108	Treger JM et al., J Biol Chem, 1998;73(41):26875-9
109	Fontanesi et al, Hum Mol Genet , ;17(6):775-88
110	Moxley et al, Proc Natl Acad Sci USA, ;106(16):6477-6482
111	Staschke et al, J Biol Chem, ;285(22):16893-911
112	Kleinschmidt M et al., Mol Genet Genomics, 2005 Jun;273(5):382-93
113	Natarajan K et al., Mol Cell Biol, 2001;1(13):4347-68
114	Yin Z et al., Proteomics, 2004 Aug;4(8):2425-36
115	Bowman SB et al., Mol Gen Genet, 1992;31(2):296-303
116	Schuurmans et al, FEMS Yeast Res, ;8(1):26-34
117	Godard et al, Mol Cell Biol, ;27(8):3065-86
118	Lee et al, Mol Biol Cell, ;21(3):456-469
119	Madhani HD et al., Proc Natl Acad Sci U S A, 1999;6(22):12530-5
120	Heise et al, Eukaryot Cell, ;9(4):514-531
121	Aranda A et al., Appl Environ Microbiol, 2004;70(4):1913-22
122	Thomas D et al., J Biol Chem, 1990;65(26):15518-24
123	Mira et al, FEMS Yeast Res, ;9(2):202-216
124	Boysen JH et al., Eukaryot Cell, ;9(4):532-8
125	Nishizawa M et al, Eukaryot Cell, ;0(0):[Epub ahead of
126	Weiss et al, Eukaryot Cell, ;7(11):1888-94
127	Yazawa et al, Yeast, ;26(3):167-84
128	Lamb TM et al., Mol Cell Biol, 2003 Jan;23(2):677-86
129	Yarragudi et al., Nucleic Acids Research, 2007;35(1):193-202
130	Graham IR et al., Mol Cell Biol, 1999;9(11):7481-90
131	Schawalder SB et al., Nature, 2004 Dec 23;432(7020):1058-61
132	Tomar et al., EMBO J, ;27(11):1575-84
133	Coffman JA et al., Mol Cell Biol, 1996;16(3):847-58
134	Bandhakavi et al, PLOS One, ;3(2):e1598
135	Wielemans et al, J Biol Chem, ;285(2):855-865
136	de Boer M et al., Nucleic Acids Res, 2000;28(4):974-81
137	Jorgensen MU et al., Curr Genet, 1997 Mar;31(3):241-7
138	Pinson B et al., Genes Dev., ;23(12):1399-407
139	Daignan-Fornier B et al., Proc Natl Acad Sci U S A, 1992;89(15):6746-50
140	Subramanian M et al., Mol Microbiol., 2005 Jul;57(1):53-69
141	Aguilera J et al., Mol Microbiol, 2005 Apr;56(1):228-39
142	Rep M et al., Mol Cell Biol, 1999;9(8):5474-85
143	Garcia et al, J Biol Chem, ;0(0):
144	Lai LC et al., Mol Cell Biol, 2005 May;25(10):4075-91
145	Schuller C et al., Mol Biol Cell, 2004;15(2):706-20
146	Kaniak A et al., Eukaryot Cell, 2004 Feb;3(1):221-31
147	Ozcan S et al., Mol Cell Biol, 1995;5(3):1564-72
148	Westholm JO et al., BMC Genomics, ;9(601):601
149	Garcia R et al., J Biol Chem, 2004 Apr 9;279(15):15183-95
150	Jung US et al., Mol Microbiol, 1999 Dec;34(5):1049-57
151	Lotito L et al., Eur J Pharmacol, ;603(1):29-36
152	Pierce M et al., Mol Cell Biol, 2003;3(14):4814-25
153	Gurvitz A et al., FEMS Yeast Res., ;9(6):821-31
154	Denis V et al., Mol Microbiol, 1998;30(3):557-66
155	Rutherford JC et al., Proc Natl Acad Sci U S A, 2001;8(25):14322-7
156	Sasaki H et al., Yeast, 2005 Jan 30;22(2):111-27
157	Fendt et al, Mol Syst Biol, ;13(6):356
158	Daugherty JR et al., J Bacteriol, 1993;75(1):64-73
159	Cox KH et al., Yeast, 1999;5(8):703-13
160	Coffman JA et al., J Bacteriol, 1997 Sep;179(17):5609-13
161	Rubio-Texeira, FEBS letters, ;581(3):541-50
162	Stanbrough M et al., Proc Natl Acad Sci U S A, 1995;2(21):9450-4
163	Berry and Gasch, Mol Biol Cell, ;19(11):4580-7
164	Hazelwood et al, Appl Environ Microbiol, ;75(21):6876-6885
165	Tadi D et al., Yeast, 1999;5(16):1733-45
166	Zaim J et al., J Biol Chem, 2005 Jan 7;280(1):28-37
167	Shen et al., Mol Cell Biol, ;27(20):7007-17
168	Wu CY et al., BMC Genomics, ;9(0):370
169	Lyons TJ et al., Proc Natl Acad Sci U S A., 2000 Jul 5;97(14):7957-62
170	Vachova L et al., J Biol Chem, 2004;279(36):37973-81
