# Supplementary material for: Identifying biologically interpretable transcription factor knockout targets by jointly analyzing the transcription factor knockout microarray and the ChIP-chip data
Source: BMC Syst Biol. 2012 Aug 16;6:102. doi: 10.1186/1752-0509-6-102 (PMC3465233; doi:10.1186/1752-0509-6-102)
Supplement: Additional file 7 — Table S6.Provides the detailed information about the tests of the functional enrichment, expression coherence, and the prevalence of protein-protein interactions of the signals and the noises. [file 1752-0509-6-102-S7.xls]

## Sheet: Functional enrichment score
An enrichment score (proposed by Reimand et al.) was used to measure the enrichment of functional annotations in the signals/noises by summing the absolute logarithms of the p-values of the enriched GO terms found in the signals/noises.
Comparing individual TFs, the signals has an equal or higher enrichment score than the noises in 94% (105/112) of the cases. These 105 TFs are colored blue.
An aggregate enrichment score (also proposed by Reimand et al.) of the whole signals/noises for all 112 TFs was computed as the sum of the enrichment score for each TF.
If we compare all 112 TFs as a whole, the signals also have a higher aggregate enrichment score (47859 vs. 2205) than the noises.
TF	Overall (=CC+MF+BP)	Singals	Noises	Enrichment score difference			Celluar Component (CC)	Singals	Noises		Molecular Function (MF)	Singals	Noises		Biological Process (BP)	Singals	Noises
sfp1		1902.76	15.54	1887.22				690.029	8.31516			961.685	0			251.043	7.22481
rap1		1776.11	62.3617	1713.75				633.667	17.499			970.672	26.8119			171.771	18.0508
hsf1		1543.45	24.8495	1518.6				655.988	8.38859			692.679	16.4609			194.78	0
cup9		1541.73	46.1325	1495.6				611.638	0			683.992	11.0631			246.099	35.0694
pip2		1484.3	12.9438	1471.35				679.416	4.31461			617.682	4.31461			187.199	4.31461
gal4		1551.52	82.0192	1469.5				657.934	28.3009			670.603	20.0499			222.98	33.6684
aft1		1388.39	24.0501	1364.34				208.483	8.10555			884.89	15.9445			295.017	0
tye7		1345.98	6.57464	1339.41				620.138	0			562.546	0			163.3	6.57464
gcr2		1120.96	3.55351	1117.4				269.692	3.55351			698.719	0			152.547	0
ace2		1091.31	0	1091.31				253.16	0			646.8	0			191.35	0
cin5		1049.27	9.21924	1040.05				468.539	3.1465			379.665	0			201.062	6.07274
hms1		1043.23	29.7932	1013.44				523.093	9.97751			374.51	0			145.63	19.8157
fkh2		993.035	10.688	982.347				251.044	0			741.991	10.688			0	0
stp1		971.128	0	971.128				205.889	0			576.651	0			188.588	0
rds2		916.214	0	916.214				368.231	0			415.436	0			132.547	0
gln3		884.147	6.47739	877.67				135.225	3.23869			576.584	0			172.338	3.23869
dal82		882.155	6.58398	875.571				440.432	3.29199			281.197	3.29199			160.526	0
mcm1		801.655	3.42135	798.234				140.604	0			569.916	0			91.1341	3.42135
rpn4		813.125	25.2546	787.87				224.985	16.8994			464.351	0			123.789	8.35522
rtg3		786.123	0	786.123				201.962	0			433.578	0			150.583	0
rim101		838.03	68.2028	769.828				163.032	49.5427			456.042	6.79519			218.956	11.865
stb5		866.646	99.1059	767.54				185.723	7.76988			524.995	39.9931			155.928	51.3429
yap7		745.717	12.1387	733.579				398.371	4.04622			191.524	4.04622			155.822	4.04622
aro80		742.024	18.4921	723.532				247.103	5.24487			375.303	5.24487			119.619	8.00239
sum1		700.04	6.293	693.747				127.846	3.1465			560.927	0			11.2674	3.1465
pho4		689.296	23.4353	665.861				431.929	6.64767			189.865	3.63885			67.5031	13.1487
mss11		645.863	0	645.863				372.007	0			192.396	0			81.4601	0
put3		620.815	5.82335	614.991				250.71	0			267.893	0			102.211	5.82335
swi5		626.869	19.4087	607.46				233.454	6.52553			306.071	3.49036			87.344	9.39279
rgt1		599.829	0	599.829				210.231	0			289.462	0			100.136	0
ume6		610.973	16.5924	594.38				60.0297	5.59934			406.629	10.993			144.313	0
reb1		641.843	65.172	576.671				123.44	21.77			339.916	33.504			178.487	9.89804
ndt80		686.191	136.143	550.048				99.8194	18.6461			397.655	108.394			188.717	9.10282
gts1		603.455	65.8674	537.588				284.127	11.206			213.89	54.6614			105.439	0
hap5		532.438	0	532.438				83.6801	0			332.676	0			116.082	0
abf1		542.38	16.9572	525.423				134.33	6.64874			259.692	6.64874			148.359	3.6597
skn7		531.057	18.3783	512.679				130.394	0			271.991	12.9301			128.673	5.44829
cad1		592.523	88.1652	504.358				153.535	13.1365			235.814	51.0265			203.175	24.0021
rph1		473.351	9.90116	463.449				201.299	0			253.15	9.90116			18.9018	0
mal33		472.899	20.0919	452.807				116.863	0			293.422	0			62.6141	20.0919
cbf1		426.088	0	426.088				78.8191	0			225.864	0			121.405	0
hap4		415.903	0	415.903				106.822	0			203.023	0			106.058	0
yap1		382.869	0	382.869				10.097	0			278.389	0			94.3839	0
arg80		369.44	0	369.44				183.871	0			147.423	0			38.1469	0
rox1		369.375	0	369.375				36.7109	0			209.623	0			123.041	0
pho2		354.168	0	354.168				34.9028	0			253.665	0			65.6	0
msn2		343.327	4.58796	338.739				53.0416	0			270.003	4.58796			20.2828	0
oaf1		368.445	32.1977	336.247				180.265	8.81493			188.18	0			0	23.3828
msn4		331.344	0	331.344				20.4051	0			288.881	0			22.058	0
phd1		328.197	8.7091	319.487				118.961	2.95892			149.167	0			60.0683	5.75017
gcn4		315.848	0	315.848				145.31	0			85.4014	0			85.1369	0
mga1		318.544	27.9832	290.561				37.9605	8.517			218.857	0			61.7266	19.4662
cat8		290.849	4.066	286.783				48.2533	0			192.619	2.39174			49.9773	1.67426
mig1		281.723	0	281.723				52.8962	0			134.048	0			94.7783	0
ash1		264.958	11.6173	253.34				24.5139	3.87244			240.444	3.87244			0	3.87244
gzf3		248.953	0	248.953				24.8498	0			151.454	0			72.6501	0
ixr1		350.513	104.062	246.451				73.3315	26.6451			157.406	39.7725			119.775	37.6443
flo8		294.931	53.9762	240.955				121.222	0			166.82	36.0395			6.88905	17.9367
adr1		213.129	0	213.129				61.5928	0			78.366	0			73.1699	0
swi6		219.299	11.4279	207.871				95.3298	3.80931			98.3633	3.80931			25.6059	3.80931
sok2		199.047	0	199.047				77.4553	0			90.1547	0			31.4371	0
tec1		318.909	128.293	190.616				103.451	26.346			151.923	67.2451			63.5353	34.702
yap5		230.787	42.0661	188.721				83.7827	0			86.58	22.394			60.424	19.6721
mac1		200.752	13.1679	187.584				83.9898	0			34.157	0			82.6054	13.1679
zap1		203.568	16.6347	186.933				3.58534	0			147.811	0			52.1712	16.6347
rtg1		202.866	18.35	184.516				21.4714	0			153.594	6.73029			27.8009	11.6198
leu3		255.218	76.7435	178.474				7.24619	0			178.806	36.426			69.1652	40.3176
yap3		267.637	100.403	167.233				57.493	22.5583			145.739	65.2962			64.4048	12.5487
pdr1		177.372	13.6606	163.711				0	0			159.897	0			17.4749	13.6606
gsm1		156.244	0	156.244				60.5478	0			46.0873	0			49.6091	0
rfx1		154.946	2.74276	152.203				12.2722	2.74276			97.8698	0			44.8039	0
swi4		150.585	0	150.585				95.3817	0			50.3077	0			4.89522	0
msn1		146.059	0	146.059				108.154	0			17.736	0			20.1699	0
rlm1		153.269	11.8057	141.463				40.1428	3.93524			98.0568	3.93524			15.0695	3.93524
hal9		145.883	7.54141	138.341				0	0			105.244	0			40.6392	7.54141
sko1		140.312	3.72199	136.59				63.3195	3.72199			45.7913	0			31.2011	0
ino2		135.266	0	135.266				15.6367	0			106.967	0			12.6622	0
uga3		191.055	64.6349	126.42				116.628	7.91966			58.4587	56.7152			15.9675	0
sfl1		104.267	0	104.267				3.25356	0			101.013	0			0	0
mbp1		103.551	0	103.551				20.2692	0			83.2814	0			0	0
cha4		89.8262	0	89.8262				0	0			89.8262	0			0	0
met28		97.0594	20.5395	76.5199				24.9262	0			66.1038	11.7043			6.02941	8.8352
crz1		79.7231	3.47393	76.2492				69.9619	0			0	3.47393			9.7612	0
yhp1		76.0676	0	76.0676				0	0			25.0803	0			50.9873	0
ecm22		88.8975	16.8019	72.0957				0	5.60062			67.5747	5.60062			21.3228	5.60062
yox1		69.9268	0	69.9268				51.5952	0			0	0			18.3316	0
gat1		54.2044	0	54.2044				0	0			41.5205	0			12.6839	0
arg81		49.1222	0	49.1222				19.451	0			29.6713	0			0	0
stp2		88.0284	50.1643	37.8641				67.3392	48.0311			0	0			20.6892	2.1332
otu1		60.1376	23.1654	36.9722				48.1223	23.1654			0	0			12.0153	0
hir2		83.3148	48.7896	34.5252				42.3765	48.7896			37.8825	0			3.05578	0
met31		37.31	9.4541	27.8559				26.07	3.15137			0	3.15137			11.24	3.15137
rsf2		18.0446	0	18.0446				0	0			10.7366	0			7.30804	0
rme1		23.257	9.84185	13.4151				0	3.28062			16.1162	3.28062			7.14078	3.28062
hcm1		10.2115	0	10.2115				3.63913	0			0	0			6.5724	0
yap6		9.19404	0	9.19404				0	0			0	0			9.19404	0
dal81		6.79061	0	6.79061				0	0			0	0			6.79061	0
xbp1		6.75167	0	6.75167				0	0			0	0			6.75167	0
tos8		3.29299	0	3.29299				0	0			0	0			3.29299	0
met32		3.19392	0	3.19392				0	0			3.19392	0			0	0
smp1		3.56471	2.85836	0.706349				3.56471	0			0	0			0	2.85836
usv1		0	0	0				0	0			0	0			0	0
dal80		0	0	0				0	0			0	0			0	0
hms2		0	0	0				0	0			0	0			0	0
fkh1		0	0	0				0	0			0	0			0	0
azf1		0	2.39446	-2.39446				0	0			0	0			0	2.39446
aft2		105.109	112.515	-7.40533				36.4472	104.374			0	0			68.662	8.14003
sip4		8.98534	17.7113	-8.72593				0	0			0	0			8.98534	17.7113
nrg1		0	8.82743	-8.82743				0	0			0	0			0	8.82743
ino4		9.57823	21.7084	-12.1302				0	14.4624			0	0			9.57823	7.24605
pdr3		0	16.1115	-16.1115				0	5.37051			0	5.37051			0	5.37051
fzf1		3.4111	22.7863	-19.3752				3.4111	3.49076			0	15.7688			0	3.52673
	Sum	47859.3	2205.17	45654.1

## Sheet: Expression coherence
Among 112 TFs, 57% (64/112) showed significantly higher expression coherence in the signals. These 64 TFs are colored blue.
In contrast, 6% (7/112) showed significantly higher expression coherence in the noises. These 7 TFs are colord red.
TF	Rank Sum test	Statistic	p value	FDR corrected p value	Testing results	Rank Sum test	Statistic	p value	FDR corrected p value	Testing results
rap1	Ho: Distribtuion(signals)=Distribution(noises)	34.8936	4.65e-267	5.21e-265	Distribution(signals) > Distribution(noises)	Ho: Distribtuion(noises)=Distribution(signals)	-34.8936	1	1.06667
tec1	H1: Distribtuion(signals)>Distribution(noises)	31.3201	1.24e-215	6.96e-214	Distribution(signals) > Distribution(noises)	H1: Distribtuion(noises)>Distribution(signals)	-31.3201	1	1.09804
reb1		31.2265	2.33e-214	8.7e-213	Distribution(signals) > Distribution(noises)		-31.2265	1	1
mcm1		27.4583	2.76e-166	7.74e-165	Distribution(signals) > Distribution(noises)		-27.4583	1	1.19149
ixr1		26.2567	2.99e-152	6.7e-151	Distribution(signals) > Distribution(noises)		-26.2567	1	1.25843
hsf1		24.0738	2.35e-128	4.39e-127	Distribution(signals) > Distribution(noises)		-24.0738	1	1.12
abf1		23.5808	3.03e-123	4.85e-122	Distribution(signals) > Distribution(noises)		-23.5808	1	1.03704
gcr2		21.709	8.44e-105	1.18e-103	Distribution(signals) > Distribution(noises)		-21.709	1	1.00901
sfp1		20.4005	8.28e-93	1.03e-91	Distribution(signals) > Distribution(noises)		-20.4005	1	1.17895
tye7		20.2638	1.34e-91	1.5e-90	Distribution(signals) > Distribution(noises)		-20.2638	1	1.14286
ndt80		19.2916	3.16e-83	3.22e-82	Distribution(signals) > Distribution(noises)		-19.2916	1	1.33333
ume6		18.8766	8.89e-80	8.3e-79	Distribution(signals) > Distribution(noises)		-18.8766	1	1.13131
aft1		17.0316	2.39e-65	2.06e-64	Distribution(signals) > Distribution(noises)		-17.0316	1	1.23077
gal4		15.3699	1.3e-53	1.04e-52	Distribution(signals) > Distribution(noises)		-15.3699	1	1.10891
sum1		14.0728	2.79e-45	2.08e-44	Distribution(signals) > Distribution(noises)		-14.0728	1	1.02752
cad1		13.9763	1.09e-44	7.61e-44	Distribution(signals) > Distribution(noises)		-13.9763	1	1.16667
swi6		13.8337	7.98e-44	5.25e-43	Distribution(signals) > Distribution(noises)		-13.8337	1	1.0566
pho2		12.6988	3e-37	1.87e-36	Distribution(signals) > Distribution(noises)		-12.6988	1	1.01818
stp1		11.7402	3.97e-32	2.34e-31	Distribution(signals) > Distribution(noises)		-11.7402	1	1.04673
ace2		11.4354	1.39e-30	7.79e-30	Distribution(signals) > Distribution(noises)		-11.4354	1	1.30233
gts1		11.3136	5.62e-30	3e-29	Distribution(signals) > Distribution(noises)		-11.3136	1	1.27273
rim101		11.2421	1.27e-29	6.45e-29	Distribution(signals) > Distribution(noises)		-11.2421	1	1.08738
put3		10.9803	2.38e-28	1.16e-27	Distribution(signals) > Distribution(noises)		-10.9803	1	1.07692
pho4		10.8876	6.6e-28	3.08e-27	Distribution(signals) > Distribution(noises)		-10.8876	1	1.15464
hms1		10.5739	1.97e-26	8.82e-26	Distribution(signals) > Distribution(noises)		-10.5739	1	1.2043
stb5		9.59914	4.03e-22	1.74e-21	Distribution(signals) > Distribution(noises)		-9.59914	1	1.24444
uga3		9.55671	6.08e-22	2.52e-21	Distribution(signals) > Distribution(noises)		-9.55671	1	1.21739
pip2		9.51421	9.15e-22	3.66e-21	Distribution(signals) > Distribution(noises)		-9.51421	1	1.31765
cin5		9.35974	4e-21	1.54e-20	Distribution(signals) > Distribution(noises)		-9.35974	1	1.28736
rgt1		7.9414	1e-15	3.73e-15	Distribution(signals) > Distribution(noises)		-7.9414	1	1.3494
ash1		7.88249	1.6e-15	5.8e-15	Distribution(signals) > Distribution(noises)		-7.88249	1	1.36585
dal82		6.99202	1.35e-12	4.74e-12	Distribution(signals) > Distribution(noises)		-6.99202	1	1.38272
dal81		6.98075	1.47e-12	4.98e-12	Distribution(signals) > Distribution(noises)		-6.98075	1	1.4
cup9		6.61468	1.86e-11	6.13e-11	Distribution(signals) > Distribution(noises)		-6.61468	1	1.41772
pdr3		6.56567	2.59e-11	8.29e-11	Distribution(signals) > Distribution(noises)		-6.56567	1	1.4359
yhp1		5.58683	1.16e-08	3.6e-08	Distribution(signals) > Distribution(noises)		-5.58683	1	1.45455
yap7		5.56516	1.31e-08	3.96e-08	Distribution(signals) > Distribution(noises)		-5.56516	1	1.47368
mal33		5.43132	2.8e-08	8.24e-08	Distribution(signals) > Distribution(noises)		-5.43132	1	1.49333
leu3		5.37576	3.81e-08	1.1e-07	Distribution(signals) > Distribution(noises)		-5.37576	1	1.51351
arg81		5.30647	5.59e-08	1.56e-07	Distribution(signals) > Distribution(noises)		-5.30647	1	1.53425
mac1		5.2258	8.67e-08	2.37e-07	Distribution(signals) > Distribution(noises)		-5.2258	1	1.55556
sip4		5.21237	9.32e-08	2.49e-07	Distribution(signals) > Distribution(noises)		-5.21237	1	1.57746
aro80		4.92194	4.28e-07	1.12e-06	Distribution(signals) > Distribution(noises)		-4.92194	1	1.6
phd1		4.09961	2.07e-05	5.27e-05	Distribution(signals) > Distribution(noises)		-4.09961	0.999979	1.62315
yap5		3.89848	4.84e-05	0.000120461	Distribution(signals) > Distribution(noises)		-3.89848	0.999952	1.64698
fzf1		3.87038	5.43e-05	0.000132287	Distribution(signals) > Distribution(noises)		-3.87038	0.999946	1.67155
yap6		3.74288	9.1e-05	0.000216761	Distribution(signals) > Distribution(noises)		-3.74288	0.999909	1.69682
rsf2		3.5953	0.000162007	0.000378015	Distribution(signals) > Distribution(noises)		-3.5953	0.999838	1.7228
aft2		3.56309	0.000183255	0.000418868	Distribution(signals) > Distribution(noises)		-3.56309	0.999817	1.74968
crz1		3.52134	0.000214687	0.000480899	Distribution(signals) > Distribution(noises)		-3.52134	0.999785	1.7774
met31		3.30596	0.000473262	0.00103932	Distribution(signals) > Distribution(noises)		-3.30596	0.999527	1.8056
nrg1		3.25562	0.000565725	0.00121849	Distribution(signals) > Distribution(noises)		-3.25562	0.999434	1.83503
msn1		3.20105	0.000684647	0.0014468	Distribution(signals) > Distribution(noises)		-3.20105	0.999315	1.86539
flo8		3.16905	0.00076468	0.001586	Distribution(signals) > Distribution(noises)		-3.16905	0.999235	1.89685
rds2		3.05087	0.00114091	0.00232332	Distribution(signals) > Distribution(noises)		-3.05087	0.998859	1.92883
hal9		2.9432	0.00162421	0.00324843	Distribution(signals) > Distribution(noises)		-2.9432	0.998376	1.96172
gsm1		2.87846	0.00199814	0.00392617	Distribution(signals) > Distribution(noises)		-2.87846	0.998002	1.996
ino4		2.85868	0.00212707	0.00410744	Distribution(signals) > Distribution(noises)		-2.85868	0.997873	2.03203
rfx1		2.807	0.00250024	0.00474621	Distribution(signals) > Distribution(noises)		-2.807	0.9975	2.06889
mss11		2.45606	0.00702352	0.0131106	Distribution(signals) > Distribution(noises)		-2.45606	0.992976	2.09837
hap5		2.39859	0.00822923	0.0151094	Distribution(signals) > Distribution(noises)		-2.39859	0.991771	2.13612
gat1		2.33581	0.00975056	0.0176139	Distribution(signals) > Distribution(noises)		-2.33581	0.990249	2.17467
smp1		2.28956	0.0110234	0.0195971	Distribution(signals) > Distribution(noises)		-2.28956	0.988977	2.21531
msn4		2.28639	0.0111159	0.0194527	Distribution(signals) > Distribution(noises)		-2.28639	0.988884	2.26031
hms2		1.82084	0.0343157	0.0591286			-1.82084	0.965684	2.25326
rlm1		1.79748	0.0361295	0.0613106			-1.79748	0.963871	2.29688
yap1		1.7928	0.0365021	0.0610184			-1.7928	0.963498	2.34591
swi5		1.60106	0.0546813	0.0900633			-1.60106	0.945319	2.35279
rtg3		1.58081	0.0569605	0.0924576			-1.58081	0.94304	2.40046
met28		1.55535	0.059931	0.0958896			-1.55535	0.940069	2.44855
gcn4		1.43764	0.0752679	0.118733			-1.43764	0.924732	2.46595
skn7		1.35692	0.0874037	0.135961			-1.35692	0.912596	2.49295
gln3		1.33672	0.0906577	0.139091			-1.33672	0.909342	2.54616
rme1		1.3242	0.0927178	0.14033			-1.3242	0.907282	2.60553
oaf1		1.12699	0.129874	0.193945			-1.12699	0.870126	2.56458
azf1		1.10781	0.133971	0.197432			-1.10781	0.866029	2.62149
adr1		1.04331	0.148403	0.215859			-1.04331	0.851597	2.64941
mig1		1.03137	0.151184	0.217084			-1.03137	0.848816	2.71621
hcm1		1.02787	0.152006	0.215502			-1.02787	0.847994	2.79339
gzf3		0.880825	0.189206	0.264889			-0.880825	0.810794	2.75179
sok2		0.63164	0.263811	0.364776			-0.63164	0.736189	2.57666
fkh1		0.557062	0.288743	0.39438			-0.557062	0.711257	2.5697
cat8		0.541699	0.294013	0.39674			-0.541699	0.705987	2.63569
zap1		0.529933	0.298079	0.397439			-0.529933	0.701921	2.71087
rpn4		0.527667	0.298865	0.393799			-0.527667	0.701135	2.80454
tos8		0.404624	0.342877	0.446537			-0.404624	0.657123	2.72584
usv1		0.22376	0.411472	0.529711			-0.22376	0.588528	2.5352
ino2		0.110036	0.456191	0.580606			-0.110036	0.543809	2.43627
mbp1		0.0343549	0.486297	0.611969			-0.0343549	0.513703	2.39728
stp2		0.0183871	0.492665	0.613094			-0.0183871	0.507335	2.4705
hir2		0.0138634	0.494469	0.608578			-0.0138634	0.505531	2.57361
yox1		-0.0846509	0.533731	0.649759			0.0846509	0.466269	2.48677
yap3		-0.364087	0.642104	0.773286			0.364087	0.357896	2.00422
arg80		-0.485793	0.686443	0.81789			0.485793	0.313557	1.84834
xbp1		-0.540863	0.705699	0.831982			0.540863	0.294301	1.83121
rox1		-0.725546	0.765942	0.893598			0.725546	0.234058	1.54203
met32		-0.806558	0.790039	0.91221			0.806558	0.209961	1.46972
sfl1		-0.919741	0.821146	0.938452			0.919741	0.178854	1.33544
ecm22		-1.14261	0.8734	0.988089			1.14261	0.1266	1.0128
sko1		-1.31036	0.904963	1.01356			1.31036	0.0950375	0.818784
mga1		-1.4808	0.93067	1.03203			1.4808	0.0693299	0.647079
pdr1		-1.49521	0.93257	1.024			1.49521	0.0674301	0.686561
cha4		-1.54415	0.938725	1.02075			1.54415	0.0612754	0.686285
dal80		-1.80939	0.964804	1.03902			1.80939	0.0351955	0.437989
hap4		-2.64711	0.995941	1.06234			2.64711	0.00405912	0.0568277
cbf1		-3.01173	0.998701	1.05523			3.01173	0.0012988	0.0207808	Distribution(noises) > Distribution(signals)
fkh2		-4.00323	0.999969	1.0467			4.00323	3.12e-05	0.000583191	Distribution(noises) > Distribution(signals)
rtg1		-5.30992	1	1.03704			5.30992	5.48e-08	1.23e-06	Distribution(noises) > Distribution(signals)
msn2		-6.60971	1	1.02752			6.60971	1.93e-11	5.39e-10	Distribution(noises) > Distribution(signals)
otu1		-7.31274	1	1.00901			7.31274	1.31e-13	7.33e-12	Distribution(noises) > Distribution(signals)
rph1		-6.8252	1	1.01818			6.8252	4.39e-12	1.64e-10	Distribution(noises) > Distribution(signals)
swi4		-8.74737	1	1			8.74737	1.09e-18	1.22e-16	Distribution(noises) > Distribution(signals)

## Sheet: Enrichment in a PPI module
Of the 112 TFs, 82% (92/112) is enriched for membership to a protein-protein interaction module in the signals, compared with only 19% (21/112) in the noises
TF	Signals	N	M	n	m	Hypergeometric p value	FDR corrected p value	Testing Results		Noises	N	M	n	m	Hypergeometric p value	FDR corrected p value	Testing Results
pip2		6253	4530	986	820	8.81547e-18	9.87333e-16	enriched			6253	596	104	17	0.0184278	0.0737113
cup9		6253	4455	910	747	3.15379e-16	1.76612e-14	enriched			6253	698	104	24	0.000363665	0.0050913	enriched
aro80		6253	2518	309	192	1.56377e-15	5.83809e-14	enriched			6253	65	38	2	0.0588729	0.153343
tye7		6253	4512	1036	839	5.50748e-13	1.5421e-11	enriched			6253	602	112	18	0.0201122	0.0703927
rds2		6253	3080	359	235	1.3718e-10	3.07283e-09	enriched			6253	0	24	0	1	1.38272
swi5		6253	1823	273	128	1.83196e-10	3.41966e-09	enriched			6253	68	22	2	0.0233985	0.0748751
gal4		6253	4236	990	751	7.73248e-10	1.2372e-08	enriched			6253	211	98	12	0.00010027	0.00280756	enriched
rtg3		6253	3414	427	291	2.38125e-09	3.33375e-08	enriched			6253	52	39	2	0.0413277	0.121808
mss11		6253	3125	271	182	3.8488e-09	4.78962e-08	enriched			6253	0	26	0	1	1.51351
gcn4		6253	2298	249	134	1.65909e-08	1.85818e-07	enriched			6253	0	23	0	1	1.2043
mig1		6253	1075	191	64	2.07684e-08	2.1146e-07	enriched			6253	0	11	0	1	1.12
yap7		6253	3416	468	312	2.51027e-08	2.34292e-07	enriched			6253	0	32	0	1	2.07407
hsf1		6253	4540	985	783	4.01853e-08	3.46212e-07	enriched			6253	438	98	12	0.0400571	0.121254
hms1		6253	3961	679	493	4.15518e-08	3.32415e-07	enriched			6253	417	60	8	0.0442997	0.12722
gcr2		6253	3497	747	485	6.2501e-08	4.66674e-07	enriched			6253	553	98	16	0.0114574	0.0557924
rap1		6253	4581	1164	923	8.76484e-08	6.13539e-07	enriched			6253	755	126	28	0.000864896	0.00745141	enriched
phd1		6253	2824	253	155	1.10365e-07	7.2711e-07	enriched			6253	65	24	2	0.0253503	0.0788675
fkh2		6253	3087	355	222	1.92768e-07	1.19945e-06	enriched			6253	312	52	7	0.0139363	0.0650359
hap5		6253	2751	248	148	2.99605e-07	1.76609e-06	enriched			6253	0	14	0	1	1.47368
aft1		6253	3912	677	482	3.68194e-07	2.06189e-06	enriched			6253	402	64	12	0.000652427	0.0066429	enriched
cin5		6253	3684	608	415	3.78034e-07	2.01618e-06	enriched			6253	241	55	4	0.160976	0.37561
put3		6253	3145	412	255	6.43904e-07	3.27806e-06	enriched			6253	153	35	4	0.0100043	0.0509309
rgt1		6253	3062	360	221	7.30335e-07	3.55641e-06	enriched			6253	0	38	0	1	1.31765
uga3		6253	2573	188	110	8.35927e-07	3.90099e-06	enriched			6253	0	25	0	1	1.6
sfp1		6253	5052	1823	1540	8.7603e-07	3.92461e-06	enriched			6253	1233	238	69	0.000298244	0.00556723	enriched
pho4		6253	2575	522	267	1.00419e-06	4.32575e-06	enriched			6253	202	50	5	0.0218392	0.071941
arg80		6253	2124	283	134	1.31831e-06	5.46856e-06	enriched			6253	0	22	0	1	2.11321
gzf3		6253	122	82	10	3.60938e-06	1.44375e-05	enriched			6253	0	7	0	1	1.04673
cbf1		6253	3749	504	349	4.20617e-06	1.62445e-05	enriched			6253	232	47	4	0.0953923	0.237421
gts1		6253	2836	379	214	4.97023e-06	1.85555e-05	enriched			6253	143	51	7	0.000140906	0.0031563	enriched
ndt80		6253	2522	472	236	6.2739e-06	2.2667e-05	enriched			6253	276	62	14	3.30571e-07	3.7024e-05	enriched
yap5		6253	1569	133	56	1.06663e-05	3.73322e-05	enriched			6253	78	15	2	0.0145202	0.0650503
skn7		6253	2853	252	148	1.3874e-05	4.70874e-05	enriched			6253	0	25	0	1	2.03636
gln3		6253	3671	543	364	1.87344e-05	6.17132e-05	enriched			6253	206	54	4	0.101226	0.246462
dal82		6253	4098	608	444	1.95118e-05	6.24376e-05	enriched			6253	122	67	8	4.15416e-05	0.00155089	enriched
stb5		6253	3345	387	246	2.2736e-05	7.07343e-05	enriched			6253	40	34	2	0.0196739	0.0710799
otu1		6253	1712	215	86	3.08087e-05	9.32589e-05	enriched			6253	281	28	8	2.13184e-05	0.00119383	enriched
oaf1		6253	2556	291	152	4.05454e-05	0.000119502	enriched			6253	295	32	6	0.00335831	0.0208962	enriched
cat8		6253	24	54	4	4.64486e-05	0.000133391	enriched			6253	0	6	0	1	2
rtg1		6253	1045	131	40	5.54162e-05	0.000155165	enriched			6253	0	13	0	1	1.69697
hir2		6253	2515	213	113	7.96914e-05	0.000217694	enriched			6253	0	27	0	1	1.3494
aft2		6253	2385	227	114	0.000108386	0.000289031	enriched			6253	0	27	0	1	1.86667
mcm1		6253	4785	1243	1000	0.000123585	0.000321896	enriched			6253	569	140	21	0.014763	0.0635946
mal33		6253	3168	459	270	0.000163482	0.000416135	enriched			6253	233	59	4	0.176509	0.40345
swi4		6253	3836	438	304	0.000166533	0.000414483	enriched			6253	0	33	0	1	1.33333
stp1		6253	2688	457	233	0.000214222	0.000521584	enriched			6253	146	46	6	0.000633896	0.00709964	enriched
gsm1		6253	1430	138	49	0.00045129	0.00107542	enriched			6253	0	11	0	1	1.64706
swi6		6253	3314	424	258	0.00045223	0.0010552	enriched			6253	121	59	2	0.316913	0.709885
rox1		6253	1275	164	51	0.000685259	0.00156631	enriched			6253	0	14	0	1	1.72308
reb1		6253	3435	487	301	0.000835934	0.00187249	enriched			6253	58	58	4	0.00194803	0.0128341	enriched
arg81		6253	1461	246	79	0.000867058	0.00190413	enriched			6253	0	26	0	1	1.24444
ash1		6253	1304	179	55	0.00104692	0.0022549	enriched			6253	0	20	0	1	1.45455
flo8		6253	1355	223	68	0.0010897	0.00230277	enriched			6253	0	22	0	1	1.80645
mbp1		6253	1143	112	34	0.00120696	0.00250333	enriched			6253	0	7	0	1	1.07692
yox1		6253	468	147	22	0.00125804	0.00256183	enriched			6253	0	12	0	1	1.75
ace2		6253	3619	506	325	0.00138594	0.00277187	enriched			6253	0	56	0	1	1.89831
yap3		6253	1709	265	94	0.00184506	0.00362539	enriched			6253	163	33	3	0.0536213	0.146478
msn1		6253	1610	180	64	0.00197358	0.00381104	enriched			6253	61	23	2	0.0207644	0.070473
msn4		6253	1502	100	37	0.0023517	0.00446424	enriched			6253	0	8	0	1	1.15464
ecm22		6253	908	173	39	0.00272366	0.00508417	enriched			6253	0	24	0	1	2.19608
sko1		6253	3561	288	187	0.00287216	0.00527347	enriched			6253	153	31	4	0.00648285	0.0345752	enriched
pho2		6253	3785	575	379	0.0030239	0.00546253	enriched			6253	250	67	6	0.050346	0.140969
rme1		6253	1150	105	31	0.00346984	0.00616861	enriched			6253	0	11	0	1	1.67164
hap4		6253	1186	153	43	0.00347815	0.00608676	enriched			6253	0	16	0	1	1.28736
fkh1		6253	1140	85	26	0.00374696	0.00645631	enriched			6253	0	12	0	1	1.08738
msn2		6253	2825	238	128	0.00407152	0.00690924	enriched			6253	298	32	6	0.00353169	0.0208184	enriched
hal9		6253	1115	159	42	0.00409533	0.00684593	enriched			6253	0	13	0	1	1.4
sum1		6253	3772	472	312	0.00415049	0.0068361	enriched			6253	7	55	2	0.00155087	0.0115798	enriched
rpn4		6253	2599	349	169	0.00456223	0.00740536	enriched			6253	105	27	4	0.000978624	0.00782899	enriched
sok2		6253	2773	198	106	0.0051812	0.00828991	enriched			6253	0	18	0	1	1
leu3		6253	823	125	27	0.00566009	0.0089286	enriched			6253	0	10	0	1	2.15385
cad1		6253	1398	273	79	0.00566838	0.00881748	enriched			6253	0	41	0	1	1.49333
crz1		6253	2425	165	80	0.00641981	0.00984956	enriched			6253	74	18	2	0.0187034	0.0722339
ino4		6253	1295	182	52	0.00650771	0.00984951	enriched			6253	62	22	2	0.0196714	0.0734399
cha4		6253	1562	112	40	0.00694987	0.0103785	enriched			6253	0	10	0	1	1.17895
rsf2		6253	1541	128	44	0.008052	0.0118661	enriched			6253	0	14	0	1	1.06667
nrg1		6253	1127	114	31	0.00948464	0.0137958	enriched			6253	0	17	0	1	1.62319
pdr1		6253	2186	272	113	0.0124639	0.0178969	enriched			6253	84	29	2	0.0572966	0.152791
met28		6253	1296	83	26	0.0147385	0.0208951	enriched			6253	0	6	0	1	1.19149
dal80		6253	607	93	16	0.0162235	0.0227129	enriched			6253	0	13	0	1	1.36585
pdr3		6253	1870	188	70	0.0171787	0.0237533	enriched			6253	0	33	0	1	1.00901
sfl1		6253	260	80	8	0.017476	0.0238697	enriched			6253	0	10	0	1	1.10891
yap1		6253	1753	107	40	0.0216116	0.0291626	enriched			6253	0	8	0	1	1.96491
azf1		6253	311	57	7	0.02196	0.0292801	enriched			6253	0	7	0	1	1.57746
usv1		6253	1108	77	21	0.0239606	0.0315716	enriched			6253	0	6	0	1	1.55556
zap1		6253	955	116	26	0.02534	0.0330009	enriched			6253	0	8	0	1	1.01818
mac1		6253	2185	244	100	0.0265124	0.0341309	enriched			6253	125	32	2	0.133554	0.318256
fzf1		6253	1276	106	30	0.0313277	0.0398717	enriched			6253	0	8	0	1	1.53425
rfx1		6253	1319	190	51	0.0324607	0.0408494	enriched			6253	0	13	0	1	1.02752
adr1		6253	815	88	18	0.0327398	0.0407429	enriched			6253	0	6	0	1	1.16667
hcm1		6253	1549	92	31	0.0333041	0.0409896	enriched			6253	0	19	0	1	1.21739
abf1		6253	3800	768	490	0.0357162	0.0434806	enriched			6253	110	95	6	0.00632301	0.0354089	enriched
xbp1		6253	818	92	18	0.0498869	0.0600789				6253	0	12	0	1	1.14286
rim101		6253	2456	447	192	0.0551453	0.065705				6253	27	47	2	0.0172239	0.0714472
gat1		6253	45	55	2	0.0591263	0.0697068				6253	0	4	0	1	1.77778
sip4		6253	1635	122	40	0.0592891	0.0691706				6253	0	19	0	1	1.0566
met31		6253	57	49	2	0.0731212	0.0844286				6253	0	8	0	1	1.03704
yhp1		6253	888	163	30	0.0777085	0.0888097				6253	0	21	0	1	1.93103
hms2		6253	557	61	9	0.089154	0.100861				6253	0	11	0	1	1.25843
dal81		6253	1242	110	28	0.0891844	0.0998865				6253	0	17	0	1	1.41772
stp2		6253	1578	153	46	0.0986389	0.109382				6253	48	8	2	0.00156888	0.0109822	enriched
mga1		6253	1465	185	50	0.139446	0.153117				6253	192	25	5	0.000834111	0.00778504	enriched
rph1		6253	2621	335	150	0.150679	0.163845				6253	215	40	7	0.000364991	0.00454211	enriched
yap6		6253	134	66	3	0.167629	0.180524				6253	0	7	0	1	1.83607
ixr1		6253	1758	450	133	0.25614	0.273216				6253	36	58	4	0.000314706	0.0050353	enriched
tec1		6253	2587	588	248	0.354196	0.374244				6253	251	78	6	0.0921813	0.234643
ino2		6253	1294	136	30	0.378901	0.396607				6253	0	10	0	1	1.13131
tos8		6253	504	52	5	0.410055	0.425242				6253	0	2	0	1	1.27273
smp1		6253	407	49	2	0.838051	0.861116				6253	0	11	0	1	1.23077
ume6		6253	3242	648	307	0.992786	1.01084				6253	0	68	0	1	1.30233
met32		6253	0	31	0	1	1.00901				6253	0	2	0	1	1.4359
rlm1		6253	0	50	0	1	1				6253	0	9	0	1	1.09804
