# Supplementary material for: Identifying biologically interpretable transcription factor knockout targets by jointly analyzing the transcription factor knockout microarray and the ChIP-chip data
Source: BMC Syst Biol. 2012 Aug 16;6:102. doi: 10.1186/1752-0509-6-102 (PMC3465233; doi:10.1186/1752-0509-6-102)
Supplement: Additional file 8 — Table S7.Provides the detailed information about the tests of the functional enrichment, the expression coherence, and the prevalence of protein-protein interactions of our result and Hu et al.’s result. [file 1752-0509-6-102-S8.xls]

## Sheet: Functional enrichment
An enrichment score (proposed by Reimand et al.) was used to measure the enrichment of functional annotations in our/Hu et al.'s result by summing the absolute logarithms of the p-values of the enriched GO terms found in our/Hu et al.'s rsult.
Comparing individual TFs, our result has an equal or higher enrichment score than Hu et al.'s result in 83% (93/112) of the cases. These 93 TFs are colored blue.
An aggregate enrichment score (also proposed by Reimand et al.) of the whole our /Hu et al.'s results for all 112 TFs was computed as the sum of the enrichment score for each TF.
If we compare all 112 TFs as a whole, our results also have a higher aggregate enrichment score (47859 vs. 19816) than Hu et al.'s results.
TF	Overall (=CC+MF+BP)	Our result	Hu et al.'s result	Enrichment score difference			Celluar Component (CC)	Our result	Hu et al.'s result		Molecular Function (MF)	Our result	Hu et al.'s result		Biological Process (BP)	Our result	Hu et al.'s result
cup9		1541.73	110.564	1431.16				611.638	0			683.992	43.0824			246.099	67.4819
pip2		1484.3	102.943	1381.35				679.416	4.31461			617.682	18.9985			187.199	79.63
gal4		1551.52	186.308	1365.21				657.934	28.3009			670.603	26.2359			222.98	131.771
ace2		1091.31	63.8817	1027.43				253.16	0			646.8	22.1128			191.35	41.7689
cin5		1049.27	25.9568	1023.31				468.539	3.1465			379.665	14.7698			201.062	8.04043
aft1		1388.39	376.739	1011.65				208.483	8.10555			884.89	89.1647			295.017	279.469
hms1		1043.23	34.5305	1008.7				523.093	9.97751			374.51	12.7712			145.63	11.7818
fkh2		993.035	0	993.035				251.044	0			741.991	0			0	0
dal82		882.155	3.29199	878.863				440.432	3.29199			281.197	0			160.526	0
rds2		916.214	68.4867	847.727				368.231	0			415.436	2.69187			132.547	65.7949
hsf1		1543.45	730.337	813.109				655.988	8.38859			692.679	136.502			194.78	585.447
stb5		866.646	69.4826	797.163				185.723	7.76988			524.995	3.50689			155.928	58.2059
sfp1		1902.76	1154.03	748.726				690.029	8.31516			961.685	187.694			251.043	958.021
aro80		742.024	11.9996	730.025				247.103	5.24487			375.303	3.37735			119.619	3.37735
yap7		745.717	16.2729	729.444				398.371	4.04622			191.524	3.35379			155.822	8.87291
stp1		971.128	267.308	703.82				205.889	0			576.651	57.8364			188.588	209.471
gcr2		1120.96	437.594	683.363				269.692	3.55351			698.719	93.15			152.547	340.891
gln3		884.147	210.762	673.385				135.225	3.23869			576.584	31.8553			172.338	175.668
ndt80		686.191	18.6461	667.545				99.8194	18.6461			397.655	0			188.717	0
rim101		838.03	171.67	666.36				163.032	49.5427			456.042	34.0321			218.956	88.0954
pho4		689.296	25.9451	663.351				431.929	6.64767			189.865	2.99619			67.5031	16.3013
rpn4		813.125	164.427	648.698				224.985	16.8994			464.351	43.8252			123.789	103.702
swi5		626.869	16.6746	610.194				233.454	6.52553			306.071	5.07454			87.344	5.07454
put3		620.815	30.2161	590.599				250.71	0			267.893	0			102.211	30.2161
mss11		645.863	93.6757	552.187				372.007	0			192.396	22.5516			81.4601	71.1241
rgt1		599.829	80.5316	519.298				210.231	0			289.462	18.6389			100.136	61.8928
tye7		1345.98	829.191	516.793				620.138	0			562.546	384.063			163.3	445.127
hap5		532.438	15.9131	516.525				83.6801	0			332.676	9.60526			116.082	6.30784
skn7		531.057	42.0475	489.01				130.394	0			271.991	30.1414			128.673	11.9062
mal33		472.899	0	472.899				116.863	0			293.422	0			62.6141	0
rph1		473.351	27.594	445.757				201.299	0			253.15	7.98667			18.9018	19.6073
rap1		1776.11	1338.58	437.533				633.667	17.499			970.672	255.111			171.771	1065.97
rtg3		786.123	390.719	395.404				201.962	0			433.578	88.4688			150.583	302.251
oaf1		368.445	8.81493	359.63				180.265	8.81493			188.18	0			0	0
hap4		415.903	67.087	348.816				106.822	0			203.023	25.7241			106.058	41.3629
msn4		331.344	0	331.344				20.4051	0			288.881	0			22.058	0
gcn4		315.848	0	315.848				145.31	0			85.4014	0			85.1369	0
yap1		382.869	69.6598	313.21				10.097	0			278.389	32.5574			94.3839	37.1024
mga1		318.544	8.517	310.027				37.9605	8.517			218.857	0			61.7266	0
cat8		290.849	16.3409	274.509				48.2533	0			192.619	0			49.9773	16.3409
ume6		610.973	350.85	260.122				60.0297	5.59934			406.629	115.246			144.313	230.005
ash1		264.958	12.4059	252.552				24.5139	3.87244			240.444	0			0	8.53346
mig1		281.723	29.2168	252.506				52.8962	0			134.048	29.2168			94.7783	0
cbf1		426.088	181.224	244.864				78.8191	0			225.864	59.2488			121.405	121.976
phd1		328.197	85.4017	242.795				118.961	2.95892			149.167	17.1045			60.0683	65.3383
yap3		267.637	35.3263	232.31				57.493	22.5583			145.739	6.384			64.4048	6.384
mcm1		801.655	581.536	220.119				140.604	0			569.916	15.41			91.1341	566.126
adr1		213.129	0	213.129				61.5928	0			78.366	0			73.1699	0
yap5		230.787	27.5875	203.199				83.7827	0			86.58	0			60.424	27.5875
rtg1		202.866	0	202.866				21.4714	0			153.594	0			27.8009	0
swi6		219.299	22.8316	196.467				95.3298	3.80931			98.3633	0			25.6059	19.0223
arg80		369.44	183	186.441				183.871	0			147.423	37.3684			38.1469	145.631
flo8		294.931	109.846	185.085				121.222	0			166.82	37.3466			6.88905	72.4995
uga3		191.055	7.91966	183.135				116.628	7.91966			58.4587	0			15.9675	0
msn2		343.327	172.646	170.681				53.0416	0			270.003	20.2545			20.2828	152.391
sok2		199.047	43.3173	155.73				77.4553	0			90.1547	20.3996			31.4371	22.9177
rlm1		153.269	3.93524	149.334				40.1428	3.93524			98.0568	0			15.0695	0
pdr1		177.372	30.2102	147.162				0	0			159.897	19.0278			17.4749	11.1824
zap1		203.568	64.6421	138.926				3.58534	0			147.811	38.5312			52.1712	26.1109
sko1		140.312	10.6167	129.695				63.3195	3.72199			45.7913	6.8947			31.2011	0
leu3		255.218	126.831	128.387				7.24619	0			178.806	28.8032			69.1652	98.0278
gzf3		248.953	126.114	122.84				24.8498	0			151.454	54.6761			72.6501	71.4377
hal9		145.883	23.5787	122.304				0	0			105.244	9.90759			40.6392	13.6711
swi4		150.585	45.956	104.629				95.3817	0			50.3077	14.7117			4.89522	31.2442
met28		97.0594	0	97.0594				24.9262	0			66.1038	0			6.02941	0
rfx1		154.946	70.4231	84.5228				12.2722	2.74276			97.8698	20.2436			44.8039	47.4368
reb1		641.843	559.761	82.082				123.44	21.77			339.916	119.819			178.487	418.172
cha4		89.8262	12.2835	77.5427				0	0			89.8262	3.12917			0	9.15431
ecm22		88.8975	13.4747	75.4229				0	5.60062			67.5747	2.49317			21.3228	5.38089
crz1		79.7231	10.5348	69.1883				69.9619	0			0	10.5348			9.7612	0
msn1		146.059	78.3818	67.6777				108.154	0			17.736	0			20.1699	78.3818
rox1		369.375	308.22	61.1553				36.7109	0			209.623	73.7271			123.041	234.493
ino2		135.266	76.3803	58.8854				15.6367	0			106.967	6.34278			12.6622	70.0375
yox1		69.9268	25.2607	44.6661				51.5952	0			0	25.2607			18.3316	0
otu1		60.1376	23.1654	36.9722				48.1223	23.1654			0	0			12.0153	0
mbp1		103.551	67.229	36.3216				20.2692	0			83.2814	17.1353			0	50.0937
met31		37.31	3.15137	34.1586				26.07	3.15137			0	0			11.24	0
hir2		83.3148	51.7862	31.5286				42.3765	48.7896			37.8825	0			3.05578	2.99661
stp2		88.0284	59.1468	28.8816				67.3392	48.0311			0	11.1157			20.6892	0
yhp1		76.0676	49.3965	26.6711				0	0			25.0803	15.3123			50.9873	34.0842
sum1		700.04	676.851	23.1887				127.846	3.1465			560.927	22.806			11.2674	650.899
rme1		23.257	3.28062	19.9763				0	3.28062			16.1162	0			7.14078	0
rsf2		18.0446	0	18.0446				0	0			10.7366	0			7.30804	0
hcm1		10.2115	0	10.2115				3.63913	0			0	0			6.5724	0
sip4		8.98534	0	8.98534				0	0			0	0			8.98534	0
xbp1		6.75167	0	6.75167				0	0			0	0			6.75167	0
met32		3.19392	0	3.19392				0	0			3.19392	0			0	0
aft2		105.109	104.374	0.734705				36.4472	104.374			0	0			68.662	0
azf1		0	0	0				0	0			0	0			0	0
dal80		0	0	0				0	0			0	0			0	0
hms2		0	0	0				0	0			0	0			0	0
nrg1		0	0	0				0	0			0	0			0	0
usv1		0	0	0				0	0			0	0			0	0
fzf1		3.4111	3.49076	-0.079666				3.4111	3.49076			0	0			0	0
fkh1		0	1.95981	-1.95981				0	0			0	0			0	1.95981
pdr3		0	5.37051	-5.37051				0	5.37051			0	0			0	0
gsm1		156.244	164.986	-8.7414				60.5478	0			46.0873	79.5839			49.6091	85.4017
sfl1		104.267	113.065	-8.79871				3.25356	0			101.013	0			0	113.065
ino4		9.57823	20.9581	-11.3799				0	14.4624			0	6.49575			9.57823	0
tos8		3.29299	24.3088	-21.0158				0	0			0	24.3088			3.29299	0
gat1		54.2044	117.791	-63.5866				0	0			41.5205	0			12.6839	117.791
dal81		6.79061	78.8892	-72.0986				0	0			0	18.7908			6.79061	60.0984
yap6		9.19404	81.5623	-72.3683				0	0			0	0			9.19404	81.5623
arg81		49.1222	149.592	-100.47				19.451	0			29.6713	15.7366			0	133.856
pho2		354.168	511.201	-157.033				34.9028	0			253.665	77.098			65.6	434.103
smp1		3.56471	205.473	-201.908				3.56471	0			0	48.7632			0	156.71
abf1		542.38	835.526	-293.146				134.33	6.64874			259.692	428.902			148.359	399.975
gts1		603.455	928.798	-325.342				284.127	11.206			213.89	470.951			105.439	446.641
mac1		200.752	596.374	-395.622				83.9898	0			34.157	326.672			82.6054	269.702
cad1		592.523	1266.07	-673.55				153.535	13.1365			235.814	624.147			203.175	628.791
ixr1		350.513	1372.09	-1021.57				73.3315	26.6451			157.406	645.671			119.775	699.769
tec1		318.909	1583.28	-1264.38				103.451	26.346			151.923	762.347			63.5353	794.592
	Sum	47859.3	19815.6	28043.7

## Sheet: Expression coherence
Among 112 TFs, 86% (96/112) showed significantly higher expression coherence in our result. These 96 TFs are colored blue.
In contrast, 2% (2/112) showed significantly higher expression coherence in Hu et al.'s result. These 2 TFs are colord red.
TF	Rank Sum test	Statistic	p value	FDR corrected p value	Testing results	Rank Sum test	Statistic	p value	FDR corrected p value	Testing results
abf1	Ho: Distribtuion(our result)=Distribution(Hu et al.'s result)	148.143	0	0	Distribtuion(our result)>Distribution(Hu et al.'s result)	Ho: Distribution(Hu et al.'s result)=Distribtuion(our result)	-148.143	1	1.1
cad1	H1: Distribtuion(our result)>Distribution(Hu et al.'s result)	76.8776	0	0	Distribtuion(our result)>Distribution(Hu et al.'s result)	H1: Distribution(Hu et al.'s result)>Distribtuion(our result)	-76.8776	1	1.48649
gts1		67.0738	0	0	Distribtuion(our result)>Distribution(Hu et al.'s result)		-67.0738	1	1.89655
hsf1		40.5038	0	0	Distribtuion(our result)>Distribution(Hu et al.'s result)		-40.5038	1	1.29412
ixr1		116.497	0	0	Distribtuion(our result)>Distribution(Hu et al.'s result)		-116.497	1	1.86441
mac1		55.3725	0	0	Distribtuion(our result)>Distribution(Hu et al.'s result)		-55.3725	1	1.23596
mcm1		95.2355	0	0	Distribtuion(our result)>Distribution(Hu et al.'s result)		-95.2355	1	1.52778
rap1		164.935	0	0	Distribtuion(our result)>Distribution(Hu et al.'s result)		-164.935	1	1.14583
reb1		139.799	0	0	Distribtuion(our result)>Distribution(Hu et al.'s result)		-139.799	1	1.00917
rim101		60.2571	0	0	Distribtuion(our result)>Distribution(Hu et al.'s result)		-60.2571	1	1.17021
rph1		39.5915	0	0	Distribtuion(our result)>Distribution(Hu et al.'s result)		-39.5915	1	1.46667
tec1		114.037	0	0	Distribtuion(our result)>Distribution(Hu et al.'s result)		-114.037	1	1.1828
tye7		120.436	0	0	Distribtuion(our result)>Distribution(Hu et al.'s result)		-120.436	1	1.39241
ume6		52.0849	0	0	Distribtuion(our result)>Distribution(Hu et al.'s result)		-52.0849	1	1.30952
cin5		35.6597	8.3383e-279	6.11476e-278	Distribtuion(our result)>Distribution(Hu et al.'s result)		-35.6597	1	1.96429
pdr1		34.9749	2.71263e-268	1.86493e-267	Distribtuion(our result)>Distribution(Hu et al.'s result)		-34.9749	1	2.2
ace2		33.2844	3.24744e-243	2.10128e-242	Distribtuion(our result)>Distribution(Hu et al.'s result)		-33.2844	1	2.03704
gcr2		33.0368	1.20526e-239	7.36549e-239	Distribtuion(our result)>Distribution(Hu et al.'s result)		-33.0368	1	1.07843
pip2		30.5196	7.15764e-205	4.1439e-204	Distribtuion(our result)>Distribution(Hu et al.'s result)		-30.5196	1	2.07547
msn1		28.7354	6.88638e-182	3.78751e-181	Distribtuion(our result)>Distribution(Hu et al.'s result)		-28.7354	1	1.64179
gcn4		27.8158	1.39727e-170	7.31903e-170	Distribtuion(our result)>Distribution(Hu et al.'s result)		-27.8158	1	1.19565
stp1		26.625	1.74416e-156	8.72082e-156	Distribtuion(our result)>Distribution(Hu et al.'s result)		-26.625	1	1.12245
gal4		26.0628	4.81359e-150	2.30215e-149	Distribtuion(our result)>Distribution(Hu et al.'s result)		-26.0628	1	1.26437
mig1		23.5767	3.34593e-123	1.53355e-122	Distribtuion(our result)>Distribution(Hu et al.'s result)		-23.5767	1	1.11111
aro80		22.9953	2.59449e-117	1.14158e-116	Distribtuion(our result)>Distribution(Hu et al.'s result)		-22.9953	1	1.20879
swi6		21.5645	1.93481e-103	8.18575e-103	Distribtuion(our result)>Distribution(Hu et al.'s result)		-21.5645	1	1.13402
hms1		21.5165	5.44916e-103	2.22003e-102	Distribtuion(our result)>Distribution(Hu et al.'s result)		-21.5165	1	1.5493
rox1		21.1786	7.52206e-100	2.95509e-99	Distribtuion(our result)>Distribution(Hu et al.'s result)		-21.1786	1	1.74603
cha4		20.3874	1.08121e-92	4.10115e-92	Distribtuion(our result)>Distribution(Hu et al.'s result)		-20.3874	1	1.15789
gsm1		20.2189	3.33582e-91	1.22313e-90	Distribtuion(our result)>Distribution(Hu et al.'s result)		-20.2189	1	1.69231
aft1		18.717	1.79844e-78	6.38156e-78	Distribtuion(our result)>Distribution(Hu et al.'s result)		-18.717	1	1.5942
msn2		18.5846	2.14085e-77	7.35917e-77	Distribtuion(our result)>Distribution(Hu et al.'s result)		-18.5846	1	1.05769
swi5		18.5317	5.73382e-77	1.91127e-76	Distribtuion(our result)>Distribution(Hu et al.'s result)		-18.5317	1	1.35802
rpn4		18.4402	3.12809e-76	1.01203e-75	Distribtuion(our result)>Distribution(Hu et al.'s result)		-18.4402	1	1.57143
pho4		17.9305	3.4107e-72	1.07193e-71	Distribtuion(our result)>Distribution(Hu et al.'s result)		-17.9305	1	1.41026
nrg1		17.5767	1.85684e-69	5.67368e-69	Distribtuion(our result)>Distribution(Hu et al.'s result)		-17.5767	1	1.66667
gln3		17.3095	1.9933e-67	5.92604e-67	Distribtuion(our result)>Distribution(Hu et al.'s result)		-17.3095	1	1.06796
rfx1		16.6736	1.0204e-62	2.95378e-62	Distribtuion(our result)>Distribution(Hu et al.'s result)		-16.6736	1	1.02804
hap5		16.6402	1.78316e-62	5.02942e-62	Distribtuion(our result)>Distribution(Hu et al.'s result)		-16.6402	1	1.42857
arg81		15.7643	2.73697e-56	7.52666e-56	Distribtuion(our result)>Distribution(Hu et al.'s result)		-15.7643	1	1.25
yap7		14.821	5.36268e-50	1.43877e-49	Distribtuion(our result)>Distribution(Hu et al.'s result)		-14.821	1	2.29167
rtg3		14.3434	5.86202e-47	1.53529e-46	Distribtuion(our result)>Distribution(Hu et al.'s result)		-14.3434	1	1.61765
sum1		14.0462	4.06168e-45	1.03903e-44	Distribtuion(our result)>Distribution(Hu et al.'s result)		-14.0462	1	1.08911
yap3		13.963	1.3105e-44	3.27624e-44	Distribtuion(our result)>Distribution(Hu et al.'s result)		-13.963	1	1.44737
oaf1		13.7494	2.56649e-43	6.27364e-43	Distribtuion(our result)>Distribution(Hu et al.'s result)		-13.7494	1	1.3253
dal82		13.3471	6.15923e-41	1.47286e-40	Distribtuion(our result)>Distribution(Hu et al.'s result)		-13.3471	1	1.27907
sok2		13.3126	9.78293e-41	2.28962e-40	Distribtuion(our result)>Distribution(Hu et al.'s result)		-13.3126	1	1
leu3		13.2407	2.55253e-40	5.84956e-40	Distribtuion(our result)>Distribution(Hu et al.'s result)		-13.2407	1	2.44444
dal81		13.2362	2.71029e-40	6.08433e-40	Distribtuion(our result)>Distribution(Hu et al.'s result)		-13.2362	1	2.3913
stb5		13.1923	4.86002e-40	1.0692e-39	Distribtuion(our result)>Distribution(Hu et al.'s result)		-13.1923	1	1.77419
otu1		12.9117	1.93222e-38	4.16754e-38	Distribtuion(our result)>Distribution(Hu et al.'s result)		-12.9117	1	2.15686
flo8		12.8354	5.19247e-38	1.09841e-37	Distribtuion(our result)>Distribution(Hu et al.'s result)		-12.8354	1	1.83333
zap1		12.8222	6.15399e-38	1.27724e-37	Distribtuion(our result)>Distribution(Hu et al.'s result)		-12.8222	1	1.01852
aft2		12.2812	5.7112e-35	1.16339e-34	Distribtuion(our result)>Distribution(Hu et al.'s result)		-12.2812	1	1.03774
cup9		11.9314	4.05803e-33	8.11606e-33	Distribtuion(our result)>Distribution(Hu et al.'s result)		-11.9314	1	2.11538
rgt1		11.4822	8.10605e-31	1.59226e-30	Distribtuion(our result)>Distribution(Hu et al.'s result)		-11.4822	1	1.34146
mal33		11.3348	4.40956e-30	8.50968e-30	Distribtuion(our result)>Distribution(Hu et al.'s result)		-11.3348	1	2
skn7		11.1371	4.14073e-29	7.8531e-29	Distribtuion(our result)>Distribution(Hu et al.'s result)		-11.1371	1	2.2449
yap1		10.5081	3.96357e-26	7.38971e-26	Distribtuion(our result)>Distribution(Hu et al.'s result)		-10.5081	1	2.5
smp1		9.84503	3.60106e-23	6.60195e-23	Distribtuion(our result)>Distribution(Hu et al.'s result)		-9.84503	1	1.22222
crz1		9.4471	1.74176e-21	3.14088e-21	Distribtuion(our result)>Distribution(Hu et al.'s result)		-9.4471	1	1.04762
phd1		9.44479	1.78052e-21	3.15899e-21	Distribtuion(our result)>Distribution(Hu et al.'s result)		-9.44479	1	1.92982
rds2		9.33121	5.23351e-21	9.13788e-21	Distribtuion(our result)>Distribution(Hu et al.'s result)		-9.33121	1	1.375
gat1		9.0148	9.86183e-20	1.695e-19	Distribtuion(our result)>Distribution(Hu et al.'s result)		-9.0148	1	1.80328
ndt80		8.98824	1.25613e-19	2.12576e-19	Distribtuion(our result)>Distribution(Hu et al.'s result)		-8.98824	1	2.34043
mss11		8.60267	3.89403e-18	6.49005e-18	Distribtuion(our result)>Distribution(Hu et al.'s result)		-8.60267	1	1.50685
yap5		8.57708	4.86552e-18	7.98817e-18	Distribtuion(our result)>Distribution(Hu et al.'s result)		-8.57708	1	1.71875
rsf2		8.25124	7.83773e-17	1.26787e-16	Distribtuion(our result)>Distribution(Hu et al.'s result)		-8.25124	1	2.55814
uga3		8.16542	1.60156e-16	2.55321e-16	Distribtuion(our result)>Distribution(Hu et al.'s result)		-8.16542	1	2.61905
cat8		7.89066	1.50295e-15	2.36178e-15	Distribtuion(our result)>Distribution(Hu et al.'s result)		-7.89066	1	2.68293
rme1		7.81102	2.83633e-15	4.39432e-15	Distribtuion(our result)>Distribution(Hu et al.'s result)		-7.81102	1	2.75
arg80		6.85825	3.48534e-12	5.32482e-12	Distribtuion(our result)>Distribution(Hu et al.'s result)		-6.85825	1	2.82051
put3		6.84826	3.73776e-12	5.63224e-12	Distribtuion(our result)>Distribution(Hu et al.'s result)		-6.84826	1	2.89474
hcm1		6.75286	7.24782e-12	1.07738e-11	Distribtuion(our result)>Distribution(Hu et al.'s result)		-6.75286	1	2.97297
hir2		6.38481	8.58079e-11	1.25852e-10	Distribtuion(our result)>Distribution(Hu et al.'s result)		-6.38481	1	3.05556
ecm22		6.03299	8.04773e-10	1.1648e-09	Distribtuion(our result)>Distribution(Hu et al.'s result)		-6.03299	1	3.14286
swi4		5.83773	2.64582e-09	3.77974e-09	Distribtuion(our result)>Distribution(Hu et al.'s result)		-5.83773	1	3.23529
sip4		5.82486	2.85809e-09	4.03064e-09	Distribtuion(our result)>Distribution(Hu et al.'s result)		-5.82486	1	3.33333
yhp1		5.74198	4.67866e-09	6.51459e-09	Distribtuion(our result)>Distribution(Hu et al.'s result)		-5.74198	1	3.4375
sko1		5.09755	1.72039e-07	2.36554e-07	Distribtuion(our result)>Distribution(Hu et al.'s result)		-5.09755	1	3.54839
fkh1		5.08737	1.81533e-07	2.46526e-07	Distribtuion(our result)>Distribution(Hu et al.'s result)		-5.08737	1	3.66667
stp2		4.93477	4.01218e-07	5.3822e-07	Distribtuion(our result)>Distribution(Hu et al.'s result)		-4.93477	1	3.7931
usv1		4.53219	2.9187e-06	3.86815e-06	Distribtuion(our result)>Distribution(Hu et al.'s result)		-4.53219	0.999997	3.92856
ino2		3.99602	3.22084e-05	4.21777e-05	Distribtuion(our result)>Distribution(Hu et al.'s result)		-3.99602	0.999968	4.07394
sfp1		3.93701	4.12516e-05	5.33844e-05	Distribtuion(our result)>Distribution(Hu et al.'s result)		-3.93701	0.999959	4.23059
met32		3.8221	6.61612e-05	8.46247e-05	Distribtuion(our result)>Distribution(Hu et al.'s result)		-3.8221	0.999934	4.39971
pdr3		3.67399	0.000119397	0.000150962	Distribtuion(our result)>Distribution(Hu et al.'s result)		-3.67399	0.999881	4.58279
ino4		3.54756	0.000194411	0.000243014	Distribtuion(our result)>Distribution(Hu et al.'s result)		-3.54756	0.999806	4.78168
gzf3		3.35449	0.000397563	0.00049137	Distribtuion(our result)>Distribution(Hu et al.'s result)		-3.35449	0.999602	4.99801
yap6		2.90638	0.00182817	0.00223443	Distribtuion(our result)>Distribution(Hu et al.'s result)		-2.90638	0.998172	5.22852
hal9		2.86898	0.00205898	0.00248887	Distribtuion(our result)>Distribution(Hu et al.'s result)		-2.86898	0.997941	5.48868
adr1		2.86292	0.00209875	0.00250938	Distribtuion(our result)>Distribution(Hu et al.'s result)		-2.86292	0.997901	5.77732
met28		2.78414	0.00268348	0.00317401	Distribtuion(our result)>Distribution(Hu et al.'s result)		-2.78414	0.997317	6.09471
rtg1		2.7626	0.00286713	0.00335516	Distribtuion(our result)>Distribution(Hu et al.'s result)		-2.7626	0.997133	6.45204
dal80		2.74486	0.00302683	0.00350476	Distribtuion(our result)>Distribution(Hu et al.'s result)		-2.74486	0.996973	6.85419
tos8		2.50288	0.00615945	0.0070577	Distribtuion(our result)>Distribution(Hu et al.'s result)		-2.50288	0.993841	7.28816
fkh2		1.68351	0.0461383	0.0523217			-1.68351	0.953862	7.49463
rlm1		1.61532	0.0531203	0.0596248			-1.61532	0.94688	8.01206
mbp1		1.57578	0.0575388	0.063932			-1.57578	0.942461	8.63923
msn4		1.56203	0.0591405	0.0650546			-1.56203	0.940859	9.40859
ash1		1.52087	0.0641464	0.0691775			-1.52309	0.936132	10.2974
met31		1.52309	0.0638685	0.0695597			-1.52087	0.935854	11.4382
hap4		1.25451	0.104828	0.111952			-1.25451	0.895172	12.3086
azf1		0.903004	0.183262	0.193835			-0.903004	0.816738	12.8345
hms2		0.888101	0.187243	0.19616			-0.888101	0.812757	14.9005
yox1		0.727396	0.233492	0.242303			-0.727396	0.766508	16.8632
sfl1		0.157824	0.437298	0.449558			-0.157824	0.562702	15.4743
fzf1		-0.857623	0.80445	0.819347			0.857623	0.19555	7.17017
pho2		-3.38387	0.999643	0.999643			3.31117	0.000464535	0.0255494	Distribution(Hu et al.'s result)>Distribtuion(our result)
cbf1		-3.31117	0.999535	1.00871			3.38387	0.000357363	0.0393099	Distribution(Hu et al.'s result)>Distribtuion(our result)

## Sheet: Enrichment in a PPI module
Of the 112 TFs, 82% (92/112) is enriched for membership to a protein-protein interaction module in our result, compared with only 38% (43/112) in Hu et al.'s result
TF	Our result	N	M	n	m	Hypergeometric p value	FDR corrected p value	Testing Results		Hu et al.'s result	N	M	n	m	Hypergeometric p value	FDR corrected p value	Testing Results
pip2		6253	4530	986	820	8.81547e-18	9.87333e-16	enriched			6253	219	47	9	2.87293e-05	0.000292516	enriched
cup9		6253	4455	910	747	3.15379e-16	1.76612e-14	enriched			6253	0	15	0	1	1.80645
aro80		6253	2518	309	192	1.56377e-15	5.83809e-14	enriched			6253	0	23	0	1	1.2043
tye7		6253	4512	1036	839	5.50748e-13	1.5421e-11	enriched			6253	890	126	18	0.532769	1.12585
rds2		6253	3080	359	235	1.3718e-10	3.07283e-09	enriched			6253	0	12	0	1	1.31765
swi5		6253	1823	273	128	1.83196e-10	3.41966e-09	enriched			6253	0	19	0	1	1.28736
gal4		6253	4236	990	751	7.73248e-10	1.2372e-08	enriched			6253	106	36	3	0.0225444	0.0561104
rtg3		6253	3414	427	291	2.38125e-09	3.33375e-08	enriched			6253	58	46	4	0.00081375	0.00434	enriched
mss11		6253	3125	271	182	3.8488e-09	4.78962e-08	enriched			6253	0	13	0	1	1.47368
gcn4		6253	2298	249	134	1.65909e-08	1.85818e-07	enriched			6253	0	29	0	1	1.17895
mig1		6253	1075	191	64	2.07684e-08	2.1146e-07	enriched			6253	0	30	0	1	1.10891
yap7		6253	3416	468	312	2.51027e-08	2.34292e-07	enriched			6253	151	21	4	0.00141956	0.00722687	enriched
hsf1		6253	4540	985	783	4.01853e-08	3.46212e-07	enriched			6253	3011	431	279	5.27746e-13	5.91075e-11	enriched
hms1		6253	3961	679	493	4.15518e-08	3.32415e-07	enriched			6253	0	33	0	1	1.53425
gcr2		6253	3497	747	485	6.2501e-08	4.66674e-07	enriched			6253	204	60	14	4.57873e-09	1.70939e-07	enriched
rap1		6253	4581	1164	923	8.76484e-08	6.13539e-07	enriched			6253	3129	611	360	2.22289e-06	4.1494e-05	enriched
phd1		6253	2824	253	155	1.10365e-07	7.2711e-07	enriched			6253	0	12	0	1	1.75
fkh2		6253	3087	355	222	1.92768e-07	1.19945e-06	enriched			6253	0	2	0	1	1.33333
hap5		6253	2751	248	148	2.99605e-07	1.76609e-06	enriched			6253	27	16	2	0.00207587	0.00968741	enriched
aft1		6253	3912	677	482	3.68194e-07	2.06189e-06	enriched			6253	891	97	31	6.12654e-06	7.62414e-05	enriched
cin5		6253	3684	608	415	3.78034e-07	2.01618e-06	enriched			6253	186	47	7	0.000422473	0.00278335	enriched
put3		6253	3145	412	255	6.43904e-07	3.27806e-06	enriched			6253	0	8	0	1	1.15464
rgt1		6253	3062	360	221	7.30335e-07	3.55641e-06	enriched			6253	0	13	0	1	1.25843
uga3		6253	2573	188	110	8.35927e-07	3.90099e-06	enriched			6253	46	15	2	0.00523085	0.0209234	enriched
sfp1		6253	5052	1823	1540	8.7603e-07	3.92461e-06	enriched			6253	3259	536	355	3.41319e-12	1.91139e-10	enriched
pho4		6253	2575	522	267	1.00419e-06	4.32575e-06	enriched			6253	46	23	2	0.012142	0.0357869	enriched
arg80		6253	2124	283	134	1.31831e-06	5.46856e-06	enriched			6253	94	31	6	5.34473e-06	8.55157e-05	enriched
gzf3		6253	122	82	10	3.60938e-06	1.44375e-05	enriched			6253	12	13	2	0.000260294	0.00224253	enriched
cbf1		6253	3749	504	349	4.20617e-06	1.62445e-05	enriched			6253	85	41	7	1.03355e-06	2.31515e-05	enriched
gts1		6253	2836	379	214	4.97023e-06	1.85555e-05	enriched			6253	450	68	4	0.731554	1.48971
ndt80		6253	2522	472	236	6.2739e-06	2.2667e-05	enriched			6253	0	9	0	1	1.93103
yap5		6253	1569	133	56	1.06663e-05	3.73322e-05	enriched			6253	0	9	0	1	1.64706
skn7		6253	2853	252	148	1.3874e-05	4.70874e-05	enriched			6253	0	16	0	1	1.89831
gln3		6253	3671	543	364	1.87344e-05	6.17132e-05	enriched			6253	143	42	9	3.11997e-07	8.73593e-06	enriched
dal82		6253	4098	608	444	1.95118e-05	6.24376e-05	enriched			6253	128	16	2	0.0413708	0.0945618
stb5		6253	3345	387	246	2.2736e-05	7.07343e-05	enriched			6253	0	14	0	1	1.67164
otu1		6253	1712	215	86	3.08087e-05	9.32589e-05	enriched			6253	0	13	0	1	1.83607
oaf1		6253	2556	291	152	4.05454e-05	0.000119502	enriched			6253	42	18	2	0.00629512	0.0243122	enriched
cat8		6253	24	54	4	4.64486e-05	0.000133391	enriched			6253	0	8	0	1	1.86667
rtg1		6253	1045	131	40	5.54162e-05	0.000155165	enriched			6253	0	4	0	1	1.62319
hir2		6253	2515	213	113	7.96914e-05	0.000217694	enriched			6253	0	8	0	1	1.27273
aft2		6253	2385	227	114	0.000108386	0.000289031	enriched			6253	78	21	2	0.0276756	0.0673841
mcm1		6253	4785	1243	1000	0.000123585	0.000321896	enriched			6253	3291	552	310	0.0449517	0.100692
mal33		6253	3168	459	270	0.000163482	0.000416135	enriched			6253	106	36	3	0.0225444	0.0573857
swi4		6253	3836	438	304	0.000166533	0.000414483	enriched			6253	125	68	7	0.000380024	0.00266017	enriched
stp1		6253	2688	457	233	0.000214222	0.000521584	enriched			6253	136	71	5	0.0187055	0.0487212	enriched
gsm1		6253	1430	138	49	0.00045129	0.00107542	enriched			6253	0	19	0	1	1.57746
swi6		6253	3314	424	258	0.00045223	0.0010552	enriched			6253	0	33	0	1	1.12
rox1		6253	1275	164	51	0.000685259	0.00156631	enriched			6253	89	38	3	0.0164202	0.0437872	enriched
reb1		6253	3435	487	301	0.000835934	0.00187249	enriched			6253	1356	232	73	0.00026641	0.00213128	enriched
arg81		6253	1461	246	79	0.000867058	0.00190413	enriched			6253	137	23	6	7.36354e-06	8.24716e-05	enriched
ash1		6253	1304	179	55	0.00104692	0.0022549	enriched			6253	0	3	0	1	1.4
flo8		6253	1355	223	68	0.0010897	0.00230277	enriched			6253	73	41	5	0.000102026	0.000952241	enriched
mbp1		6253	1143	112	34	0.00120696	0.00250333	enriched			6253	0	7	0	1	1.03704
yox1		6253	468	147	22	0.00125804	0.00256183	enriched			6253	46	10	2	0.00229488	0.0102811	enriched
ace2		6253	3619	506	325	0.00138594	0.00277187	enriched			6253	0	43	0	1	1.77778
yap3		6253	1709	265	94	0.00184506	0.00362539	enriched			6253	0	15	0	1	1.41772
msn1		6253	1610	180	64	0.00197358	0.00381104	enriched			6253	34	31	2	0.0120913	0.0366005	enriched
msn4		6253	1502	100	37	0.0023517	0.00446424	enriched			6253	0	2	0	1	1.09804
ecm22		6253	908	173	39	0.00272366	0.00508417	enriched			6253	0	7	0	1	2
sko1		6253	3561	288	187	0.00287216	0.00527347	enriched			6253	0	14	0	1	1.3494
pho2		6253	3785	575	379	0.0030239	0.00546253	enriched			6253	105	43	7	6.03721e-06	8.45209e-05	enriched
rme1		6253	1150	105	31	0.00346984	0.00616861	enriched			6253	0	10	0	1	1.6
hap4		6253	1186	153	43	0.00347815	0.00608676	enriched			6253	0	6	0	1	1.24444
fkh1		6253	1140	85	26	0.00374696	0.00645631	enriched			6253	0	5	0	1	1.04673
msn2		6253	2825	238	128	0.00407152	0.00690924	enriched			6253	42	19	2	0.00700591	0.0253117	enriched
hal9		6253	1115	159	42	0.00409533	0.00684593	enriched			6253	102	11	2	0.0131667	0.037812	enriched
sum1		6253	3772	472	312	0.00415049	0.0068361	enriched			6253	229	99	8	0.0280817	0.0669182
rpn4		6253	2599	349	169	0.00456223	0.00740536	enriched			6253	247	50	7	0.00321832	0.0138635	enriched
sok2		6253	2773	198	106	0.0051812	0.00828991	enriched			6253	46	19	2	0.00836111	0.0283771	enriched
leu3		6253	823	125	27	0.00566009	0.0089286	enriched			6253	0	25	0	1	1.96491
cad1		6253	1398	273	79	0.00566838	0.00881748	enriched			6253	0	95	0	1	1.4359
crz1		6253	2425	165	80	0.00641981	0.00984956	enriched			6253	46	21	2	0.0101727	0.0325526	enriched
ino4		6253	1295	182	52	0.00650771	0.00984951	enriched			6253	42	5	2	0.000434869	0.00270585	enriched
cha4		6253	1562	112	40	0.00694987	0.0103785	enriched			6253	0	20	0	1	1.14286
rsf2		6253	1541	128	44	0.008052	0.0118661	enriched			6253	0	9	0	1	1.02752
nrg1		6253	1127	114	31	0.00948464	0.0137958	enriched			6253	42	19	2	0.00700591	0.0261554	enriched
pdr1		6253	2186	272	113	0.0124639	0.0178969	enriched			6253	196	41	5	0.00861392	0.0283753	enriched
met28		6253	1296	83	26	0.0147385	0.0208951	enriched			6253	0	3	0	1	1.16667
dal80		6253	607	93	16	0.0162235	0.0227129	enriched			6253	0	3	0	1	1.30233
pdr3		6253	1870	188	70	0.0171787	0.0237533	enriched			6253	0	4	0	1	1
sfl1		6253	260	80	8	0.017476	0.0238697	enriched			6253	0	6	0	1	1.06667
yap1		6253	1753	107	40	0.0216116	0.0291626	enriched			6253	64	17	3	0.000627771	0.00351552	enriched
azf1		6253	311	57	7	0.02196	0.0292801	enriched			6253	0	3	0	1	1.55556
usv1		6253	1108	77	21	0.0239606	0.0315716	enriched			6253	0	5	0	1	1.51351
zap1		6253	955	116	26	0.02534	0.0330009	enriched			6253	42	14	2	0.00380837	0.0157977	enriched
mac1		6253	2185	244	100	0.0265124	0.0341309	enriched			6253	51	62	3	0.0137897	0.0376694	enriched
fzf1		6253	1276	106	30	0.0313277	0.0398717	enriched			6253	0	2	0	1	1.45455
rfx1		6253	1319	190	51	0.0324607	0.0408494	enriched			6253	47	24	2	0.0137382	0.0384669	enriched
adr1		6253	815	88	18	0.0327398	0.0407429	enriched			6253	0	3	0	1	1.13131
hcm1		6253	1549	92	31	0.0333041	0.0409896	enriched			6253	0	7	0	1	1.19149
abf1		6253	3800	768	490	0.0357162	0.0434806	enriched			6253	669	186	24	0.190784	0.418977
xbp1		6253	818	92	18	0.0498869	0.0600789				6253	0	1	0	1	1.08738
rim101		6253	2456	447	192	0.0551453	0.065705				6253	393	91	5	0.685624	1.42204
gat1		6253	45	55	2	0.0591263	0.0697068				6253	0	9	0	1	1.69697
sip4		6253	1635	122	40	0.0592891	0.0691706				6253	0	6	0	1	1.01818
met31		6253	57	49	2	0.0731212	0.0844286				6253	0	2	0	1	1.00901
yhp1		6253	888	163	30	0.0777085	0.0888097				6253	51	17	3	0.000320719	0.00239471	enriched
hms2		6253	557	61	9	0.089154	0.100861				6253	0	3	0	1	1.23077
dal81		6253	1242	110	28	0.0891844	0.0998865				6253	46	18	2	0.007516	0.026306	enriched
stp2		6253	1578	153	46	0.0986389	0.109382				6253	0	8	0	1	1.36585
mga1		6253	1465	185	50	0.139446	0.153117				6253	0	1	0	1	1.49333
rph1		6253	2621	335	150	0.150679	0.163845				6253	42	41	2	0.0306137	0.0714319
yap6		6253	134	66	3	0.167629	0.180524				6253	0	3	0	1	1.72308
ixr1		6253	1758	450	133	0.25614	0.273216				6253	7	144	2	0.0102517	0.0318941	enriched
tec1		6253	2587	588	248	0.354196	0.374244				6253	9	124	3	0.000585974	0.00345416	enriched
ino2		6253	1294	136	30	0.378901	0.396607				6253	0	4	0	1	1.07692
tos8		6253	504	52	5	0.410055	0.425242				6253	46	9	2	0.00184453	0.00898207	enriched
smp1		6253	407	49	2	0.838051	0.861116				6253	0	10	0	1	1.21739
ume6		6253	3242	648	307	0.992786	1.01084				6253	1689	138	41	0.263152	0.56679
met32		6253	0	31	0	1	1.00901				6253	0	5	0	1	1.38272
rlm1		6253	0	50	0	1	1				6253	0	3	0	1	1.0566
