# Supplementary material for: Identifying biologically interpretable transcription factor knockout targets by jointly analyzing the transcription factor knockout microarray and the ChIP-chip data
Source: BMC Syst Biol. 2012 Aug 16;6:102. doi: 10.1186/1752-0509-6-102 (PMC3465233; doi:10.1186/1752-0509-6-102)
Supplement: Additional file 9 — Table S8.Provides the detailed information about the tests of the functional enrichment, the expression coherence, and the prevalence of protein-protein interactions of our result and Jiang et al.’s result. [file 1752-0509-6-102-S9.xls]

## Sheet: Functional enrichment score
An enrichment score (proposed by Reimand et al.) was used to measure the enrichment of functional annotations in the our/Chiang et al.'s result by summing the absolute logarithms of the p-values of the enriched GO terms found in our/Chiang et al.'s result.
Comparing individual TFs, our result has an equal or higher enrichment score than Chiang et al.'s result in 83% (29/35) of the cases. These 29 TFs are colored blue.
An aggregate enrichment score (also proposed by Reimand et al.) of the whole our/Chiang et al.'s results for all 35 TFs was computed as the sum of the enrichment score for each TF.
If we compare all 35 TFs as a whole, our results also have a higher aggregate enrichment score (23086 vs. 7164) than Chiang et al.'s results.
TF	Overall (=CC+MF+BP)	Our result	Chiang et al.'s result	Enrichment score difference			Celluar Component (CC)	Our result	Chiang et al.'s result		Molecular Function (MF)	Our result	Chiang et al.'s result		Biological Process (BP)	Our result	Chiang et al.'s result
hsf1		1543.45	159.021	1384.43				194.78	32.5828			692.679	106.415			655.988	20.0229
tye7		1345.98	55.5215	1290.46				163.3	37.2734			562.546	13.8764			620.138	4.37169
cin5		1049.27	0	1049.27				201.062	0			379.665	0			468.539	0
ace2		1091.31	130.098	961.212				191.35	12.6988			646.8	70.1893			253.16	47.2094
dal82		882.155	5.38934	876.765				160.526	0			281.197	5.38934			440.432	0
fkh2		993.035	134.561	858.474				0	0			741.991	95.9595			251.044	38.6015
stb5		866.646	91.9481	774.698				155.928	0			524.995	91.9481			185.723	0
sfp1		1902.76	1128.11	774.647				251.043	100.146			961.685	463.838			690.029	564.125
rpn4		813.125	60.5668	752.558				123.789	2.45628			464.351	45.2042			224.985	12.9063
gcr2		1120.96	393.387	727.571				152.547	39.0708			698.719	317.708			269.692	36.6079
hms1		1043.23	330.067	713.165				145.63	30.4264			374.51	137.554			523.093	162.087
put3		620.815	0	620.815				102.211	0			267.893	0			250.71	0
mcm1		801.655	184.804	616.851				91.1341	12.7566			569.916	138.633			140.604	33.4141
aro80		742.024	127.525	614.499				119.619	0			375.303	127.525			247.103	0
reb1		641.843	53.4587	588.384				178.487	0			339.916	19.4377			123.44	34.021
skn7		531.057	31.2515	499.806				128.673	0			271.991	15.6892			130.394	15.5623
abf1		542.38	66.0502	476.33				148.359	0			259.692	43.9993			134.33	22.0508
ume6		610.973	171.909	439.064				144.313	3.88494			406.629	168.024			60.0297	0
cbf1		426.088	0	426.088				121.405	0			225.864	0			78.8191	0
rox1		369.375	44.5079	324.867				123.041	18.5252			209.623	25.9827			36.7109	0
tec1		318.909	0	318.909				63.5353	0			151.923	0			103.451	0
ixr1		350.513	42.0476	308.465				119.775	10.924			157.406	19.0096			73.3315	12.1139
yap1		382.869	125.343	257.527				94.3839	45.0814			278.389	80.2612			10.097	0
arg80		369.44	180.973	188.467				38.1469	26.2499			147.423	154.723			183.871	0
pdr1		177.372	8.72052	168.651				17.4749	4.05961			159.897	0			0	4.66091
swi6		219.299	70.6353	148.664				25.6059	3.37392			98.3633	22.4886			95.3298	44.7728
sko1		140.312	5.72325	134.589				31.2011	5.72325			45.7913	0			63.3195	0
leu3		255.218	189.594	65.6237				69.1652	37.8395			178.806	141.559			7.24619	10.1957
rfx1		154.946	95.3471	59.5988				44.8039	34.1435			97.8698	52.9421			12.2722	8.26143
mbp1		103.551	105.191	-1.64053				0	2.76152			83.2814	91.9275			20.2692	10.5021
nrg1		0	11.7306	-11.7306				0	0			0	0			0	11.7306
swi4		150.585	195.47	-44.8857				4.89522	17.9089			50.3077	90.5045			95.3817	87.0569
sum1		700.04	762.894	-62.8543				11.2674	33.1986			560.927	655.177			127.846	74.5188
arg81		49.1222	147.425	-98.3023				0	0			29.6713	147.425			19.451	0
rap1		1776.11	2054.86	-278.75				171.771	211.555			970.672	891.883			633.667	951.422
	Sum	23086.4	7164.13	15922.3

## Sheet: Expression coherence
Among 35 TFs, 49% (17/35) showed significantly higher expression coherence in our result. These 17 TFs are colored blue.
In contrast, 31% (11/35) showed significantly higher expression coherence in Chiang et al.'s result. These 11 TFs are colord red.
TF	Rank Sum test	Statistic	p value	FDR corrected p value	Testing results	Rank Sum test	Statistic	p value	FDR corrected p value	Testing results
mcm1	Ho: Distribtuion(our result)=Distribution(Chiang et al.'s result)	17.9264	3.66952e-72	1.28433e-70	Distribtuion(our result)>Distribution(Chiang et al.'s result)	Ho: Distribution(Chiang et al.'s result)=Distribtuion(our result)	-17.9264	1	1
abf1	H1: Distribtuion(our result)>Distribution(Chiang et al.'s result)	8.23293	9.13438e-17	1.59852e-15	Distribtuion(our result)>Distribution(Chiang et al.'s result)	H1: Distribution(Chiang et al.'s result)>Distribtuion(our result)	-8.23293	1	1.02941
reb1		7.45802	4.39171e-14	5.12367e-13	Distribtuion(our result)>Distribution(Chiang et al.'s result)		-7.45802	1	1.06061
skn7		5.96711	1.20744e-09	1.05651e-08	Distribtuion(our result)>Distribution(Chiang et al.'s result)		-5.96711	1	1.09375
tye7		5.30871	5.5202e-08	3.86414e-07	Distribtuion(our result)>Distribution(Chiang et al.'s result)		-5.30871	1	1.12903
swi6		5.19866	1.00365e-07	5.85461e-07	Distribtuion(our result)>Distribution(Chiang et al.'s result)		-5.19866	1	1.16667
cin5		4.87583	5.41768e-07	2.70884e-06	Distribtuion(our result)>Distribution(Chiang et al.'s result)		-4.87583	0.999999	1.2069
pdr1		4.0263	2.83301e-05	0.000123944	Distribtuion(our result)>Distribution(Chiang et al.'s result)		-4.0263	0.999972	1.24996
rox1		3.66281	0.000124731	0.000485065	Distribtuion(our result)>Distribution(Chiang et al.'s result)		-3.66281	0.999875	1.29613
dal82		3.58386	0.000169277	0.000592469	Distribtuion(our result)>Distribution(Chiang et al.'s result)		-3.58386	0.999831	1.34593
mbp1		3.52913	0.000208467	0.000663304	Distribtuion(our result)>Distribution(Chiang et al.'s result)		-3.52913	0.999792	1.39971
tec1		3.21641	0.000649019	0.00189297	Distribtuion(our result)>Distribution(Chiang et al.'s result)		-3.21641	0.999351	1.45739
nrg1		2.8943	0.0019	0.00511538	Distribtuion(our result)>Distribution(Chiang et al.'s result)		-2.8943	0.9981	1.51885
put3		2.69496	0.00351984	0.0087996	Distribtuion(our result)>Distribution(Chiang et al.'s result)		-2.69496	0.99648	1.58531
hsf1		2.60494	0.00459446	0.0107204	Distribtuion(our result)>Distribution(Chiang et al.'s result)		-2.60494	0.995406	1.65901
fkh2		2.39213	0.00837546	0.0183213	Distribtuion(our result)>Distribution(Chiang et al.'s result)		-2.39213	0.991625	1.73534
aro80		2.11433	0.0172436	0.0355015	Distribtuion(our result)>Distribution(Chiang et al.'s result)		-2.11433	0.982756	1.81034
sko1		1.75039	0.0400256	0.0778275			-1.75039	0.959974	1.86662
rpn4		1.2655	0.102847	0.179982			-1.2655	0.897153	1.96252
stb5		1.26928	0.102171	0.18821			-1.26928	0.897829	1.84847
ixr1		0.29255	0.384933	0.641555			-0.29255	0.615067	1.43516
arg81		-0.31921	0.625216	0.994662			0.31921	0.374784	0.936959
rap1		-72.4925	1	1			72.4925	0	0	Distribution(Chiang et al.'s result)>Distribtuion(our result)
sfp1		-52.616	1	1.02941			52.616	0	0	Distribution(Chiang et al.'s result)>Distribtuion(our result)
sum1		-11.4147	1	1.06061			11.4147	1.76459e-30	2.05869e-29	Distribution(Chiang et al.'s result)>Distribtuion(our result)
gcr2		-7.63706	1	1.09375			7.63706	1.1112e-14	9.72301e-14	Distribution(Chiang et al.'s result)>Distribtuion(our result)
yap1		-7.4095	1	1.12903			7.4095	6.33866e-14	4.43707e-13	Distribution(Chiang et al.'s result)>Distribtuion(our result)
hms1		-6.89637	1	1.16667			6.89637	2.66743e-12	1.556e-11	Distribution(Chiang et al.'s result)>Distribtuion(our result)
ace2		-5.98698	1	1.2069			5.98698	1.06886e-09	5.34428e-09	Distribution(Chiang et al.'s result)>Distribtuion(our result)
arg80		-4.9911	1	1.25			4.9911	3.00187e-07	1.31332e-06	Distribution(Chiang et al.'s result)>Distribtuion(our result)
ume6		-3.74722	0.999911	1.29618			3.74722	8.94029e-05	0.000347678	Distribution(Chiang et al.'s result)>Distribtuion(our result)
swi4		-2.72327	0.996768	1.3418			2.72327	0.00323201	0.011312	Distribution(Chiang et al.'s result)>Distribtuion(our result)
leu3		-2.6875	0.996401	1.39496			2.6875	0.00359944	0.0114528	Distribution(Chiang et al.'s result)>Distribtuion(our result)
rfx1		-1.87867	0.969855	1.41437			1.87867	0.0301445	0.0879215
cbf1		-1.54099	0.938341	1.42791			1.54099	0.0616592	0.166005

## Sheet: Enrichment in a PPI module
Of the 35 TFs, 91% (32/35) is enriched for membership to a protein-protein interaction module in our result, compared with only 31% (11/35) in Chiang et al.'s result
TF	Our result	N	M	n	m	Hypergeometric p value	FDR corrected p value	Testing Results		Chiang et al.'s result	N	M	n	m	Hypergeometric p value	FDR corrected p value	Testing Results
aro80		6253	2518	309	192	1.56377e-15	5.47321e-14	enriched			6253	0	4	0	1	1.2963
tye7		6253	4512	1036	839	5.50748e-13	9.6381e-12	enriched			6253	0	6	0	1	1.84211
hsf1		6253	4540	985	783	4.01853e-08	4.68829e-07	enriched			6253	1625	12	11	3.25985e-06	2.2819e-05	enriched
hms1		6253	3961	679	493	4.15518e-08	3.63579e-07	enriched			6253	251	18	8	1.8625e-07	1.62968e-06	enriched
gcr2		6253	3497	747	485	6.2501e-08	4.37507e-07	enriched			6253	143	10	6	2.50983e-08	2.92813e-07	enriched
rap1		6253	4581	1164	923	8.76484e-08	5.11283e-07	enriched			6253	808	149	87	1.97417e-40	6.9096e-39	enriched
fkh2		6253	3087	355	222	1.92768e-07	9.63842e-07	enriched			6253	275	6	2	0.0257053	0.0749738
cin5		6253	3684	608	415	3.78034e-07	1.6539e-06	enriched			6253	0	6	0	1	1.34615
put3		6253	3145	412	255	6.43904e-07	2.50407e-06	enriched			6253	0	3	0	1	1.12903
sfp1		6253	5052	1823	1540	8.7603e-07	3.06611e-06	enriched			6253	556	60	39	3.97449e-27	6.95536e-26	enriched
arg80		6253	2124	283	134	1.31831e-06	4.19463e-06	enriched			6253	0	6	0	1	1.94444
cbf1		6253	3749	504	349	4.20617e-06	1.2268e-05	enriched			6253	0	5	0	1	1.02941
skn7		6253	2853	252	148	1.3874e-05	3.7353e-05	enriched			6253	0	10	0	1	1.06061
dal82		6253	4098	608	444	1.95118e-05	4.87794e-05	enriched			6253	0	4	0	1	1.52174
stb5		6253	3345	387	246	2.2736e-05	5.30507e-05	enriched			6253	0	3	0	1	1.09375
mcm1		6253	4785	1243	1000	0.000123585	0.000270342	enriched			6253	39	27	2	0.0120591	0.03837	enriched
swi4		6253	3836	438	304	0.000166533	0.000342863	enriched			6253	0	23	0	1	1.75
swi6		6253	3314	424	258	0.00045223	0.000879337	enriched			6253	0	15	0	1	1
rox1		6253	1275	164	51	0.000685259	0.00126232	enriched			6253	0	6	0	1	1.4
reb1		6253	3435	487	301	0.000835934	0.00146289	enriched			6253	57	12	2	0.00508185	0.0177865	enriched
arg81		6253	1461	246	79	0.000867058	0.0014451	enriched			6253	0	9	0	1	1.45833
mbp1		6253	1143	112	34	0.00120696	0.00192017	enriched			6253	0	9	0	1	1.59091
ace2		6253	3619	506	325	0.00138594	0.00210903	enriched			6253	0	15	0	1	2.33333
sko1		6253	3561	288	187	0.00287216	0.00418856	enriched			6253	0	4	0	1	2.1875
sum1		6253	3772	472	312	0.00415049	0.00581068	enriched			6253	366	37	2	0.646544	1.61636
rpn4		6253	2599	349	169	0.00456223	0.00614146	enriched			6253	114	3	2	0.000976739	0.00427323	enriched
leu3		6253	823	125	27	0.00566009	0.00733716	enriched			6253	0	12	0	1	2.05882
nrg1		6253	1127	114	31	0.00948464	0.0118558	enriched			6253	0	3	0	1	1.66667
pdr1		6253	2186	272	113	0.0124639	0.0150427	enriched			6253	0	4	0	1	1.16667
yap1		6253	1753	107	40	0.0216116	0.0252135	enriched			6253	64	11	3	0.000159165	0.00092846	enriched
rfx1		6253	1319	190	51	0.0324607	0.0366491	enriched			6253	47	9	2	0.00192507	0.00748639	enriched
abf1		6253	3800	768	490	0.0357162	0.0390646	enriched			6253	105	21	4	0.000360602	0.00180301	enriched
ixr1		6253	1758	450	133	0.25614	0.271663				6253	0	6	0	1	1.2069
tec1		6253	2587	588	248	0.354196	0.364613				6253	0	7	0	1	1.25
ume6		6253	3242	648	307	0.992786	0.992786				6253	1403	35	8	0.542223	1.45983
