# Supplementary material for: Identifying biologically interpretable transcription factor knockout targets by jointly analyzing the transcription factor knockout microarray and the ChIP-chip data
Source: BMC Syst Biol. 2012 Aug 16;6:102. doi: 10.1186/1752-0509-6-102 (PMC3465233; doi:10.1186/1752-0509-6-102)
Supplement: Additional file 10 — Table S9.Provides the detailed information of those TF knockout targets that were predicted (by our method) as false positives but have independent TF regulation evidence in the literature [35] other than Reimand et al.’s study. [file 1752-0509-6-102-S10.xls]

## Sheet: Summary
TF	# of predicted false positives	# of predicted false positives that have independent TF-gene regulation evidence in the literature other than Reimand et al.'s study
abf1	95	1
ace2	56	0
adr1	6	0
aft1	64	8
aft2	27	0
arg80	22	0
arg81	26	0
aro80	38	0
ash1	20	0
azf1	7	0
cad1	41	2
cat8	6	0
cbf1	47	0
cha4	10	0
cin5	55	0
crz1	18	5
cup9	104	0
dal80	13	0
dal81	17	0
dal82	67	0
ecm22	24	0
fkh1	12	0
fkh2	52	0
flo8	22	0
fzf1	8	0
gal4	98	0
gat1	4	0
gcn4	23	7
gcr2	98	5
gln3	54	6
gsm1	11	0
gts1	51	0
gzf3	7	1
hal9	13	0
hap4	16	0
hap5	14	0
hcm1	19	0
hir2	27	0
hms1	60	0
hms2	11	0
hsf1	98	5
ino2	10	0
ino4	22	0
ixr1	58	0
leu3	10	0
mac1	32	0
mal33	59	0
mbp1	7	0
mcm1	140	0
met28	6	0
met31	8	0
met32	2	0
mga1	25	0
mig1	11	0
msn1	23	0
msn2	32	5
msn4	8	2
mss11	26	0
ndt80	62	0
nrg1	17	0
oaf1	32	1
otu1	28	0
pdr1	29	1
pdr3	33	2
phd1	24	0
pho2	67	1
pho4	50	2
pip2	104	0
put3	35	0
rap1	126	1
rds2	24	0
reb1	58	0
rfx1	13	0
rgt1	38	0
rim101	47	0
rlm1	9	0
rme1	11	0
rox1	14	0
rph1	40	0
rpn4	27	7
rsf2	14	0
rtg1	13	0
rtg3	39	0
sfl1	10	0
sfp1	238	75
sip4	19	0
skn7	25	0
sko1	31	0
smp1	11	0
sok2	18	1
stb5	34	0
stp1	46	1
stp2	8	0
sum1	55	8
swi4	33	1
swi5	22	0
swi6	59	0
tec1	78	0
tos8	2	0
tye7	112	0
uga3	25	0
ume6	68	2
usv1	6	0
xbp1	12	0
yap1	8	3
yap3	33	0
yap5	15	0
yap6	7	0
yap7	32	0
yhp1	21	0
yox1	12	0
zap1	8	0
Sum	3942	153			Ratio = 4% (153/3492)

## Sheet: Literature evidence
Knocked-out TF	The predicted false positive that has independent TF-gene regulation evidence in the literature other than Reimand et al.'s study	TF-gene regulation evidence
abf1	YKL207W	[29],[30]
aft1	LYS12	[8]
aft1	YMR316C-A	[7]
aft1	YOR225W	[7]
aft1	SEC26	[8]
aft1	YSR3	[8]
aft1	YSC84	[7]
aft1	THI12	[8]
aft1	DIA1	[7]
cad1	YOR333C	[6]
cad1	OPI11	[6]
crz1	ATG5	[37]
crz1	YMR316C-A	[39]
crz1	CMK2	[13],[37],[38],[39]
crz1	PEP12	[13],[37],[39]
crz1	DIA1	[13],[37],[39]
gcn4	YAT2	[13],[23]
gcn4	YML087C	[24]
gcn4	SDS22	[26]
gcn4	YGL024W	[23]
gcn4	ZUO1	[25]
gcn4	MIF2	[23]
gcn4	YNL195C	[23]
gcr2	YKL215C	[33]
gcr2	SPO11	[33]
gcr2	CPR2	[33]
gcr2	INM1	[33]
gcr2	YMR209C	[33]
gln3	YOL163W	[23]
gln3	PUS7	[23]
gln3	DAT1	[23]
gln3	NOP15	[23]
gln3	YMR310C	[23]
gln3	PEP4	[34]
gzf3	ZIP2	[13]
hsf1	EMI5	[22]
hsf1	XYL2	[22]
hsf1	YJR107W	[22]
hsf1	MPM1	[22]
hsf1	SRL4	[22]
msn2	PRE5	[5],[36]
msn2	PHO12	[13],[35]
msn2	RPA49	[35]
msn2	NOP15	[35]
msn2	YKL047W	[35]
msn4	YNR065C	[28]
msn4	YOL150C	[5],[3]
oaf1	PHO12	[18]
pdr1	PEP4	[1]
pdr3	RTS1	[1]
pdr3	YOL150C	[40]
pho2	PHO12	[32]
pho4	PHO12	[13],[15],[16],[17]
pho4	FMO1	[13]
rap1	YSR3	[13]
rpn4	YIL080W	[9]
rpn4	ELP4	[6]
rpn4	YOL150C	[6]
rpn4	RAD52	[9]
rpn4	GET3	[9]
rpn4	PRE10	[9]
rpn4	YKL187C	[6]
sfp1	MUD2	[10]
sfp1	RTT10	[10]
sfp1	PNG1	[10]
sfp1	NOP56	[12],[10],[11],[14]
sfp1	RRP4	[10],[11]
sfp1	GTR2	[10]
sfp1	RAD33	[10]
sfp1	URA5	[12],[10],[11]
sfp1	SPE4	[10]
sfp1	SPE3	[13]
sfp1	HTS1	[10],[11]
sfp1	GPB1	[10]
sfp1	CCR4	[10]
sfp1	PRS5	[10],[11]
sfp1	ELP4	[10]
sfp1	KTR4	[10]
sfp1	YMR310C	[10],[11]
sfp1	NIP1	[12],[10],[14]
sfp1	AEP2	[10]
sfp1	PEP12	[10]
sfp1	YMR209C	[10]
sfp1	VPS24	[10]
sfp1	TRM8	[10],[11]
sfp1	VHT1	[10]
sfp1	MEU1	[10]
sfp1	DPB4	[10]
sfp1	RUD3	[12]
sfp1	DYS1	[10]
sfp1	APT1	[11]
sfp1	WRS1	[10],[11]
sfp1	TFC6	[10]
sfp1	SHG1	[10]
sfp1	YNL247W	[10]
sfp1	SPP1	[10]
sfp1	NSE5	[10]
sfp1	MRH4	[10]
sfp1	YBR246W	[10]
sfp1	CEG1	[10]
sfp1	BIG1	[10]
sfp1	UBP7	[10]
sfp1	STS1	[10]
sfp1	PUF4	[10]
sfp1	TFG2	[10]
sfp1	NBP1	[10]
sfp1	SUI3	[10]
sfp1	ALB1	[10]
sfp1	INM1	[12],[10]
sfp1	SNU13	[11],[14]
sfp1	DBP3	[12],[10]
sfp1	YKL047W	[10]
sfp1	NBA1	[10]
sfp1	ARC1	[11]
sfp1	YPL260W	[10]
sfp1	YIL080W	[10]
sfp1	SRB6	[13]
sfp1	IMD3	[10],[11]
sfp1	TAF1	[10]
sfp1	CNS1	[10]
sfp1	PRS3	[12],[10],[11]
sfp1	RPA49	[12],[10],[11],[14]
sfp1	SWC4	[10]
sfp1	DAT1	[12]
sfp1	MAK11	[12],[10],[14]
sfp1	MTQ2	[10]
sfp1	RAV2	[10]
sfp1	HAT1	[10]
sfp1	PIF1	[10]
sfp1	TAP42	[10]
sfp1	CLP1	[10]
sfp1	DPB3	[10]
sfp1	YSR3	[10]
sfp1	GNT1	[10]
sfp1	RTT102	[10]
sfp1	YPL245W	[13],[10]
sfp1	YJR136C	[10]
sok2	LYS12	[41]
stp1	BIO5	[27]
sum1	YLR041W	[31]
sum1	YGR259C	[31]
sum1	YGL015C	[31]
sum1	YJR107W	[31]
sum1	YLR232W	[31]
sum1	YOL047C	[31]
sum1	GIP1	[31]
sum1	YNL319W	[31]
swi4	YOR390W	[13]
ume6	YLR445W	[21]
ume6	SPO11	[19],[20],[21]
yap1	YOR225W	[2],[3]
yap1	YOL150C	[2],[4],[5],[3],[6]
yap1	YCR050C	[4]
Number	Papers of TF-gene regulation evidence
1	Banerjee D et al, Eukaryot Cell., ;7(1):68-77
2	Dubacq et al., Mol Genet Genomics. , 2006;275(2):114-144
3	Gasch AP et al., Mol Biol Cell, 2000;11(12):4241-57
4	Thorsen et al., Physiol Genomics, 2007 Jun 19;30(1):35-43
5	Kelley & Ideker , PLOS Genet, ;5(5):e1000488
6	Haugen AC et al., Genome Biol, 2004;5(12):R95
7	Pagani et al., Mol Microbiol, 2007 Jul;65(1):521-537
8	Berthelet et al, Genetics, ;0(0):
9	Salin H et al., BMC Genomics, ;9(0):333
10	Cipollina et al, Microbiology, ;154(6):1686-99
11	Jorgensen et al., Genes Dev, 2004;18(20):2491-2505
12	Cipollina et al, Microbiology, ;154(1):337-46
13	Chua G et al., PNAS, 2006;103(32):12045-50
14	Jorgensen P et al., Science., 2002 Jul 19;297(5580):395-400
15	Huang D et al., Mol Cell Biol, 2002;2(14):5076-88
16	Ogawa N et al., Mol Biol Cell, 2000;1(12):4309-21
17	Springer et al., PLoS Biol, 2003 Nov 17;1(2):E28
18	Jennifer J Smith et al, Mol Syst Biol. , ;3(0):
19	Goldmark JP et al., Cell, 2000;3(3):423-33
20	Steber CM et al., Proc Natl Acad Sci U S A, 1995 Dec 19;92(26):12490-4
21	Williams RM et al., Proc Natl Acad Sci U S A, 2002 Oct 15;99(21):13431-6
22	Eastmond and Nelson, J Biol Chem, 2006;281(43):32909-32921
23	Staschke et al, J Biol Chem, ;285(22):16893-911
24	Mascarenhas et al, Mol Biol Cell., ;19(7):2995-3007
25	Kleinschmidt M et al., Mol Genet Genomics, 2005 Jun;273(5):382-93
26	Yin Z et al., Proteomics, 2004 Aug;4(8):2425-36
27	Eckert-Boulet N et al., Yeast, 2004;1(8):635-48
28	Schuller C et al., Mol Biol Cell, 2004;15(2):706-20
29	Yarragudi et al., Nucleic Acids Research, 2007;35(1):193-202
30	Miyake T et al., J Biol Chem, 2004;79(33):34865-72
31	Pierce M et al., Mol Cell Biol, 2003;3(14):4814-25
32	Serrano R et al., Mol Microbiol, 2002;46(5):1319-33
33	Fendt et al, Mol Syst Biol, ;13(6):356
34	Coffman JA et al., J Bacteriol, 1997 Sep;179(17):5609-13
35	Berry and Gasch, Mol Biol Cell, ;19(11):4580-7
36	Hasan R et al., Mol Microbiol, 2002;45(1):233-41
37	Fardeau et al., J Biol Chem. , 2007;0(0):5063-74
38	Cai et al., Nature, ;455(7212):485-90
39	Yoshimoto H et al., J Biol Chem, 2002;77(34):31079-88
40	Onda M et al., Gene, 2004 May 12;332(0):51-9
41	Vachova L et al., J Biol Chem, 2004;279(36):37973-81
